# Supplementary material for: A SARS-CoV-2 Negative Antigen Rapid Diagnostic in RT-qPCR Positive Samples Correlates With a Low Likelihood of Infectious Viruses in the Nasopharynx
Source: Front Microbiol. 2022 Jul 27;13:912138. doi: 10.3389/fmicb.2022.912138 (PMC9364907; doi:10.3389/fmicb.2022.912138)
Supplement: Supplementary Table 4 — The individual demographic for total number of SARS-CoV-2 diagnosed patients from August 2020 to September 2021. [file Table_4.xls]

## Sheet: Ag_Disc&Conc_JASP_comAC_2710202
Register	Continuous month	Month	Year	Date	Register	Age	Ag nasopharinge	PCR_Result	N1	DSSO	IgG-S	IgM-S	IgA-S	Sex	Fever	Cough	Sore Throat	Dyspnea	Diarrhea	Headache	Runny nose	Adynamia	Sputum	Chills	Nasal congestion	Conjuntival congestion	Difficult swallou	Rash	Lymphadenopathy	Sneezing	Myalgia	Anosmia	Ageusia	Nausea	Vomiting	Inapetence	Hypertension	Heart disease	Diabetes_Contr	Diabetes_notContr	Liver disease	Renal disease	Neuropathy	Lung disease	Neo_Solid tumor	Neo_Hemato	HIV	Immunodeficiency	Autoimmune disease
17067	8	8	2020	2020-08-05	17067	59	1	1	16.36	8	0.43	0	0	F	1	1	1	0	0	1	1	1	1	1	1	1	0	1	0	1	1	1	1	1	0	0	1	0	0	0	0	0	0	0	0	0	0	0	0
17214	8	8	2020	2020-08-05	17214	42	1	1	20.61	3	NR	NR	NR	F	1	1	1	0	0	1	0	1	1	1	0	0	1	0	0	0	1	0	0	1	0	0	1	1	0	0	0	0	0	0	0	0	0	0	0
17358	8	8	2020	2020-08-10	17358	55	1	1	22.96	5	3.12	0	0	F	0	1	1	0	0	1	1	0	0	0	1	1	0	0	0	1	0	0	0	0	0	0	0	0	0	0	0	0	0	0	0	0	0	0	0
17359	8	8	2020	2020-08-10	17359	54	1	1	18.85	3	0.62	0.82	0.39	F	0	1	0	0	0	1	0	1	0	1	0	0	0	0	0	1	1	1	1	1	0	0	0	0	1	0	0	0	0	0	0	0	0	0	0
17360	8	8	2020	2020-08-10	17360	44	0	1	21.46	5	2.68	0	0	F	1	0	0	1	1	1	0	1	0	1	1	0	0	1	0	0	1	1	0	1	0	0	0	0	0	0	0	0	0	0	0	0	0	0	0
17368	8	8	2020	2020-08-10	17368	29	1	1	28.3	5	0.9	0	0	M	0	1	0	0	0	1	1	1	0	1	1	1	0	0	0	1	0	1	1	0	0	0	0	0	0	0	0	0	0	0	0	0	0	0	0
17373	8	8	2020	2020-08-10	17373	51	1	1	22.45	5	0.47	0	0	M	1	0	1	0	1	1	1	0	0	1	1	0	0	0	0	0	1	0	0	0	0	0	0	0	0	0	0	0	0	0	0	0	0	0	0
17379	8	8	2020	2020-08-10	17379	49	1	1	17.55	2	0.3	0.64	0.54	F	1	1	0	0	1	1	1	1	1	0	1	0	0	0	1	0	1	0	0	0	0	0	1	0	0	0	0	0	0	0	0	0	0	0	0
17550	8	8	2020	2020-08-11	17550	45	1	1	18.98	3	0.27	0	0	F	1	1	0	0	1	1	1	1	0	1	0	1	0	0	0	1	1	1	1	1	0	0	0	0	0	0	0	0	0	0	0	0	0	0	0
17553	8	8	2020	2020-08-11	17553	28	1	1	18.21	4	0.24	0	0	F	1	1	0	0	0	1	1	1	0	1	1	0	0	0	0	0	1	0	0	0	0	0	0	0	1	0	0	0	0	0	0	0	0	0	0
17554	8	8	2020	2020-08-11	17554	24	1	1	29.22	2	1.27	0	0	F	0	0	0	0	0	0	0	0	0	0	0	0	0	0	0	0	0	1	1	0	0	0	0	0	0	0	0	0	0	0	0	0	0	0	0
17562	8	8	2020	2020-08-11	17562	72	1	1	15.5	3	0.3	0.18	0.66	F	0	1	0	0	0	0	1	1	0	0	0	0	0	0	0	0	1	0	0	0	0	0	1	0	0	0	0	0	0	0	0	0	0	0	0
17566	8	8	2020	2020-08-11	17566	62	1	1	21.92	4	0.4	0	0	M	1	1	0	0	0	1	1	1	0	1	1	1	1	1	0	1	1	0	1	1	1	0	0	0	0	0	0	0	0	0	0	0	0	0	0
17570	8	8	2020	2020-08-11	17570	17	1	1	18.79	8	1.01	0	0	F	0	1	0	0	0	1	1	0	0	0	1	0	0	0	0	0	0	0	0	0	0	0	0	0	0	0	0	0	0	0	0	0	0	0	0
17575	8	8	2020	2020-08-11	17575	27	0	1	33.67	6	2.74	0	0	M	0	0	0	0	1	1	1	0	0	0	1	0	0	0	0	1	0	1	0	0	0	0	0	0	0	0	0	0	0	0	0	0	0	0	0
17579	8	8	2020	2020-08-11	17579	36	1	1	18.08	3	1.1	0	0	M	1	1	1	0	1	1	1	1	0	1	1	0	0	0	0	1	1	0	0	0	0	0	0	0	0	0	0	0	0	0	0	0	0	0	0
17645	8	8	2020	2020-08-12	17645	51	1	1	30.49	8	2.08	0	0	F	1	1	1	0	1	1	1	0	0	1	1	0	0	0	0	1	1	1	1	1	0	0	0	0	0	0	0	0	0	0	0	0	0	0	0
17648	8	8	2020	2020-08-12	17648	43	1	1	23.67	6	0.24	0.37	0.5	F	0	1	1	0	0	1	1	1	1	1	1	0	0	0	0	0	1	1	1	1	0	0	1	0	0	0	0	0	0	0	0	0	0	0	0
17652	8	8	2020	2020-08-12	17652	50	1	1	20.32	5	3.12	0	0	M	1	1	1	1	1	1	1	1	1	1	1	1	0	0	0	0	1	1	1	1	1	0	0	0	0	0	0	0	0	0	0	0	0	0	0
17654	8	8	2020	2020-08-12	17654	47	1	1	17.5	3	0.34	0	0	F	1	1	1	0	1	1	1	1	0	0	1	0	0	0	0	0	1	0	0	0	0	0	1	0	0	0	0	0	0	0	0	0	0	0	0
17653	8	8	2020	2020-08-12	17653	50	1	1	24.71	2	0.32	0.43	0.57	M	1	1	0	0	0	1	1	0	0	1	1	0	0	0	0	1	1	0	0	0	0	0	1	0	0	0	0	0	0	0	0	0	0	0	0
17655	8	8	2020	2020-08-12	17655	43	1	1	24.41	8	1.8	1.17	1.28	F	1	0	0	0	1	1	0	1	0	1	1	1	0	1	0	0	1	1	1	0	0	0	0	0	0	0	0	0	0	0	0	0	0	0	0
17664	8	8	2020	2020-08-12	17664	25	1	1	21.69	4	0.59	0	0	F	0	1	0	0	1	1	1	1	0	1	1	0	0	0	0	1	0	1	1	1	1	0	0	0	0	0	0	0	0	0	0	0	0	0	0
17669	8	8	2020	2020-08-12	17669	49	1	1	19.08	4	0.56	0	0	M	1	1	0	0	0	1	1	1	0	1	1	1	0	0	0	1	1	0	0	0	0	0	0	0	0	0	0	0	0	0	0	0	0	0	0
17674	8	8	2020	2020-08-12	17674	30	1	1	19.66	1	0.26	0.49	0.45	F	1	1	0	0	0	1	1	1	0	1	1	0	0	0	0	1	1	0	0	0	0	0	1	0	0	0	0	0	0	0	0	0	0	0	0
17675	8	8	2020	2020-08-12	17675	18	1	1	20.82	6	1.35	0	0	F	0	0	0	0	0	0	1	0	0	0	1	0	0	0	0	1	1	1	1	0	0	0	0	0	0	0	0	0	0	0	0	0	0	0	0
17676	8	8	2020	2020-08-12	17676	21	1	1	17.77	5	0.38	0	0	M	0	1	1	0	0	0	1	0	1	0	1	0	1	0	0	1	0	0	0	0	0	0	0	0	0	0	0	0	0	0	0	0	0	0	0
17759	8	8	2020	2020-08-13	17759	43	1	1	19.81	6	0.48	0.72	0.75	M	1	1	1	1	1	1	1	1	1	1	0	1	1	0	0	1	1	1	1	1	1	0	0	0	0	0	0	0	0	0	0	0	0	0	0
17766	8	8	2020	2020-08-13	17766	31	1	1	26.7	8	0.5	0.61	0.57	F	0	1	1	1	0	1	0	1	0	0	0	0	0	0	0	1	0	1	0	0	0	0	0	0	0	0	0	0	0	0	0	0	0	0	0
17782	8	8	2020	2020-08-13	17782	32	1	1	18.07	6	0.38	0	0	M	1	1	0	0	1	1	1	1	0	1	1	0	0	0	0	0	1	1	0	0	0	0	0	0	0	0	0	0	0	0	0	0	0	0	0
17789	8	8	2020	2020-08-13	17789	27	1	1	17.68	5	0.45	0	0	F	0	1	1	0	1	1	1	1	0	1	1	0	1	0	0	0	1	1	1	0	0	0	0	0	0	0	0	0	0	0	0	0	0	0	0
17793	8	8	2020	2020-08-13	17793	46	1	1	23.08	6	1.13	0	0	F	1	1	0	0	0	1	1	1	0	1	1	1	0	0	0	1	1	0	1	0	0	0	0	0	0	0	0	0	0	0	0	0	0	0	0
17887	8	8	2020	2020-08-14	17887	46	1	1	20.31	4	0.51	0	0	M	1	1	1	0	1	1	1	1	1	1	1	1	0	0	0	1	1	1	1	0	0	0	0	0	0	0	0	0	0	0	0	0	0	0	0
17905	8	8	2020	2020-08-14	17905	51	0	1	29.46	11	3.53	0	0	M	0	1	0	1	1	1	0	1	1	1	0	0	0	0	0	1	0	0	0	0	0	0	0	0	0	0	0	0	0	1	0	0	0	1	1
17908	8	8	2020	2020-08-14	17908	64	1	1	18.36	6	0.35	0.58	0.6	M	0	0	0	1	0	1	0	1	0	0	0	0	0	0	0	1	0	1	0	0	0	0	1	0	0	0	0	0	0	0	0	0	0	0	0
17968	8	8	2020	2020-08-17	17968	26	1	1	16.58	6	0.96	2.67	0.87	F	0	1	0	0	1	0	1	1	0	1	1	0	0	0	0	1	1	1	1	1	0	0	0	0	0	0	0	0	0	0	0	0	0	0	0
17978	8	8	2020	2020-08-17	17978	24	1	1	19.95	9	0.64	0	0	M	0	0	0	0	1	0	1	0	0	0	0	0	0	0	0	0	0	0	1	0	0	0	0	0	0	0	0	0	0	0	0	0	0	0	0
17979	8	8	2020	2020-08-17	17979	26	1	1	31.29	7	3.61	0	0	M	0	0	0	0	0	0	0	0	0	0	1	0	0	0	0	0	0	1	1	0	0	0	0	0	0	0	0	0	0	0	0	0	0	0	0
17982	8	8	2020	2020-08-17	17982	55	1	1	21.58	6	0.23	0	0	M	1	1	0	1	1	1	1	0	0	0	1	0	0	0	1	1	1	1	1	0	0	0	1	0	0	0	1	0	0	0	0	0	0	0	0
18052	8	8	2020	2020-08-17	18052	40	1	1	20.99	6	0.36	0	0	F	1	1	1	1	1	1	1	1	0	0	1	0	0	0	0	1	1	0	0	0	0	0	0	0	0	0	0	0	0	0	0	0	0	0	0
18053	8	8	2020	2020-08-17	18053	24	1	1	23.3	5	0.6	0	0	M	0	1	0	0	0	0	0	1	0	0	0	0	0	0	0	0	0	1	1	0	0	0	0	0	0	0	0	0	0	0	0	0	0	0	0
18055	8	8	2020	2020-08-17	18055	35	1	1	17.99	4	0.6	0	0	F	1	1	1	1	1	1	1	1	1	1	1	1	0	1	0	1	1	1	1	1	0	0	0	0	0	0	0	0	0	0	0	0	0	0	0
18059	8	8	2020	2020-08-17	18059	32	1	1	23.73	5	0.3	0.75	0.77	F	1	1	1	0	1	1	1	0	1	1	1	0	0	0	0	1	1	1	1	0	0	0	0	0	0	0	0	0	0	0	0	0	0	0	0
18073	8	8	2020	2020-08-17	18073	34	1	1	21.31	4	0.3	0	0	F	1	0	0	0	1	1	1	1	0	1	1	0	0	0	0	0	1	1	0	1	0	0	0	0	0	0	0	0	0	0	0	0	0	0	0
18076	8	8	2020	2020-08-17	18076	45	1	1	26.83	7	3.04	0	0	M	1	0	0	0	0	1	1	0	0	0	0	0	0	0	0	1	1	0	0	1	1	0	0	0	0	0	0	0	0	0	0	0	0	0	0
18082	8	8	2020	2020-08-17	18082	28	1	1	19.45	3	0.31	1.37	0.59	M	1	0	0	0	0	1	0	1	0	1	1	1	0	0	0	1	1	0	0	0	0	0	0	0	0	0	0	0	0	0	0	0	0	0	0
18086	8	8	2020	2020-08-17	18086	29	1	1	14.83	3	0.5	0	0	M	0	1	0	0	0	1	1	1	1	1	0	0	0	0	0	0	1	1	0	0	0	0	0	0	0	0	0	0	0	0	0	0	0	0	0
18314	8	8	2020	2020-08-18	18314	40	1	1	17.76	5	0.16	0	0	F	1	1	1	0	0	1	0	1	0	1	0	0	0	0	0	1	1	0	0	1	1	0	0	0	0	0	0	0	0	0	0	0	0	0	0
18317	8	8	2020	2020-08-18	18317	20	1	1	25.74	5	0.66	0	0	F	1	1	1	1	0	1	0	1	1	1	0	0	0	0	0	0	1	1	0	0	1	0	0	0	0	0	0	0	0	0	0	0	0	0	0
18324	8	8	2020	2020-08-18	18324	50	1	1	25.83	5	0.61	0	0	M	1	1	0	0	1	0	1	1	1	0	1	0	0	0	0	1	1	1	0	0	0	0	1	0	0	0	0	0	0	0	0	0	0	0	0
18451	8	8	2020	2020-08-19	18451	49	1	1	16.88	7	0.63	0	0	F	1	0	1	0	0	1	0	1	0	0	0	0	0	0	0	0	0	1	1	1	1	0	0	0	0	0	0	0	0	0	0	0	0	0	0
18454	8	8	2020	2020-08-19	18454	39	0	1	22.48	3	0.72	0	0	F	0	0	1	0	0	1	0	0	0	0	0	0	0	0	0	0	0	0	0	0	0	0	0	0	0	0	0	0	0	0	0	0	0	0	0
18490	8	8	2020	2020-08-19	18490	41	1	1	18.38	5	1.33	0	0	M	1	1	0	0	1	1	0	0	0	0	0	1	0	0	0	0	1	0	0	1	0	0	0	0	0	0	0	0	0	0	0	0	0	0	0
18488	8	8	2020	2020-08-19	18488	42	1	1	25.88	7	1.31	0	0	F	0	1	0	0	1	1	1	1	0	1	1	0	0	0	0	1	1	1	0	1	0	0	0	0	0	0	0	0	0	0	0	0	0	0	0
18492	8	8	2020	2020-08-19	18492	77	1	1	20.5	8	0.67	0	0	F	0	1	0	0	1	1	1	0	0	0	1	1	0	0	0	1	1	0	0	1	0	0	1	1	0	0	0	0	0	0	0	0	0	0	0
18590	8	8	2020	2020-08-20	18590	28	1	1	17.7	3	0.32	0	0	M	1	1	0	1	0	1	1	1	0	0	1	0	0	0	0	1	1	1	1	0	0	0	0	0	0	0	0	0	0	0	0	0	0	0	0
18602	8	8	2020	2020-08-20	18602	26	1	1	18.83	4	0.25	0	0	M	1	1	1	0	0	1	1	1	1	1	1	1	0	0	0	1	1	0	0	0	0	0	0	0	0	0	0	0	0	1	0	0	0	1	1
18609	8	8	2020	2020-08-20	18609	48	1	1	28.32	9	2.7	0	0	F	1	1	0	0	0	1	0	0	0	0	0	0	0	0	0	0	0	1	0	0	0	0	0	0	0	0	0	0	0	0	0	0	0	0	0
18612	8	8	2020	2020-08-20	18612	22	1	1	24.11	7	0.78	0	0	F	1	0	1	0	0	1	0	1	0	0	1	0	0	0	0	0	0	0	0	0	0	0	0	0	0	0	0	0	0	0	0	0	0	0	0
18613	8	8	2020	2020-08-20	18613	23	1	1	22.22	7	0.62	0	0	F	0	0	0	0	0	1	1	1	0	0	1	0	0	0	0	0	0	0	0	0	0	0	0	0	0	0	0	0	0	0	0	0	0	0	0
18709	8	8	2020	2020-08-21	18709	29	0	1	30.23	5	1.84	0	0	F	1	1	1	0	0	1	0	0	0	1	1	0	1	0	0	0	1	0	1	1	0	0	0	0	0	0	0	0	0	0	0	0	0	0	0
18718	8	8	2020	2020-08-21	18718	47	1	1	20.62	3	0.38	0.93	0.79	M	1	1	0	1	0	0	0	1	0	1	1	0	0	1	0	0	1	0	0	0	0	0	0	0	0	0	0	0	0	0	0	0	0	0	0
18717	8	8	2020	2020-08-21	18717	25	1	1	19.16	3	0.35	0.73	0.47	M	1	1	0	0	0	1	1	0	1	0	1	0	0	0	0	0	1	0	0	0	0	0	0	0	0	0	0	0	0	0	0	0	0	0	0
18720	8	8	2020	2020-08-21	18720	29	0	1	24.23	3	0.29	0	0	M	1	0	0	0	0	1	0	1	0	0	0	0	0	0	0	0	1	0	0	0	0	0	0	0	0	0	0	0	0	0	0	0	0	0	0
18727	8	8	2020	2020-08-21	18727	28	1	1	28.54	6	0.91	0	0	M	1	0	0	0	1	1	1	1	0	1	1	0	0	0	0	1	1	1	1	1	0	0	0	0	0	0	0	0	0	0	0	0	0	0	0
18728	8	8	2020	2020-08-21	18728	29	1	1	17.74	5	1.97	0	0	M	1	1	0	0	0	1	0	1	0	1	0	0	0	0	0	0	0	0	1	0	0	0	0	0	0	0	0	0	0	0	0	0	0	0	0
18731	8	8	2020	2020-08-21	18731	30	1	1	23.04	5	0.61	0	0	M	1	1	1	0	0	1	0	1	0	1	1	0	1	0	0	0	1	1	1	0	0	0	0	0	0	0	0	0	0	0	0	0	0	0	0
18763	8	8	2020	2020-08-21	18763	28	1	1	21.23	5	0.24	0	0	M	1	0	1	0	0	1	0	1	0	1	0	1	1	0	0	0	1	0	0	0	0	0	0	0	0	0	0	0	0	0	0	0	0	0	0
18735	8	8	2020	2020-08-21	18735	30	1	1	23.76	5	0.43	0	0	M	1	0	0	0	0	0	1	1	0	1	1	0	0	0	0	0	1	1	1	0	0	0	0	0	0	0	0	0	0	0	0	0	0	0	0
18738	8	8	2020	2020-08-21	18738	47	1	1	20	2	0.31	0.25	0.9	F	1	0	0	0	0	1	0	0	0	1	0	0	0	0	0	0	0	0	0	0	0	0	0	0	0	1	0	0	0	0	0	0	0	0	0
18736	8	8	2020	2020-08-21	18736	56	1	1	23.62	2	0.51	0	0	M	1	1	0	0	0	1	0	1	0	1	1	0	0	0	0	1	1	0	0	1	0	0	1	0	0	0	0	0	0	0	0	0	0	0	0
18767	8	8	2020	2020-08-21	18767	27	1	1	25.52	2	3.77	2.15	2.35	M	1	1	1	0	0	1	0	1	0	0	0	0	0	0	0	0	0	0	0	0	0	0	0	0	0	0	0	0	0	0	0	0	0	0	0
18881	8	8	2020	2020-08-24	18881	28	1	1	19.24	5	0.7	0	0	M	0	1	0	0	0	1	1	1	0	0	0	0	0	0	0	0	0	1	1	0	0	0	1	0	0	0	0	0	0	0	0	0	0	0	0
19674	9	9	2020	2020-09-03	19674	37	1	1	26.14	7	1.07	0	0	F	0	1	1	1	1	1	1	1	0	1	1	1	1	0	0	0	1	0	0	0	0	0	1	0	0	0	0	0	0	0	0	0	0	0	0
19703	9	9	2020	2020-09-03	19703	41	1	1	26.25	5	2.04	0	0	M	1	1	1	1	1	1	1	1	0	1	0	1	0	0	0	1	1	1	1	1	0	0	0	0	0	0	0	0	0	0	0	0	0	0	0
19679	9	9	2020	2020-09-03	19679	21	1	1	20.82	4	0.7	0	0	F	1	0	0	1	0	1	1	0	0	0	1	0	0	0	0	1	1	1	1	0	0	0	0	0	0	0	0	0	0	0	0	0	0	0	0
19702	9	9	2020	2020-09-03	19702	29	1	1	20.64	6	0.34	0	0	F	1	0	1	0	0	1	1	1	0	1	1	0	0	0	0	1	1	1	1	1	0	0	0	0	0	0	0	0	0	0	0	0	0	0	0
19681	9	9	2020	2020-09-03	19681	34	1	1	19.18	5	0.5	0	0	M	1	0	1	0	1	0	1	1	0	0	1	0	0	0	0	0	1	0	0	0	0	0	0	0	0	0	0	0	0	0	0	0	0	0	0
19749	9	9	2020	2020-09-03	19749	35	1	1	23.91	4	0.81	0	0	F	0	1	1	0	0	1	1	1	1	1	1	0	0	0	0	1	0	1	1	1	0	0	0	0	0	0	0	0	0	0	0	0	0	0	0
19849	9	9	2020	2020-09-04	19849	34	0	1	27.15	6	2.64	0	0	F	1	1	1	1	0	1	1	1	0	0	0	0	0	0	0	0	1	1	1	0	0	0	0	0	0	0	0	0	0	0	0	0	0	0	0
19863	9	9	2020	2020-09-04	19863	48	1	1	22.02	4	1.05	0	0	F	0	0	0	0	0	1	0	1	0	0	1	0	0	0	0	0	1	1	0	0	0	0	1	0	0	0	0	0	0	0	0	0	0	0	0
19872	9	9	2020	2020-09-04	19872	34	1	1	22.7	4	3	0	0	F	1	0	0	0	0	1	0	0	0	0	1	0	0	1	0	0	1	1	0	0	0	0	0	0	0	0	0	0	0	0	0	0	0	0	0
20742	9	9	2020	2020-09-18	20742	44	1	1	15.72	2	1.21	0	0	F	0	1	1	0	0	1	0	1	0	1	1	0	0	0	0	1	1	1	1	1	0	0	0	0	0	0	0	0	0	0	0	0	0	0	0
20748	9	9	2020	2020-09-18	20748	24	1	1	24.45	7	2.42	0	0	M	1	1	1	0	0	1	1	1	0	1	1	1	0	0	0	1	1	0	0	0	0	0	0	0	0	0	0	0	0	0	0	0	0	0	0
20751	9	9	2020	2020-09-18	20751	22	0	1	36.88	7	0.53	0	0	F	0	1	1	0	0	1	1	0	1	0	1	0	0	0	0	1	1	0	0	1	0	0	0	0	0	0	0	0	0	0	0	0	0	0	0
20752	9	9	2020	2020-09-18	20752	58	1	1	19.99	4	0.75	0	0	M	1	1	0	0	0	1	0	1	0	1	0	0	0	0	0	1	1	0	0	0	0	0	0	0	0	0	0	0	0	0	0	0	0	0	0
20762	9	9	2020	2020-09-18	20762	38	1	1	27.93	8	0.51	0	0	F	1	1	0	0	0	1	0	0	0	0	1	0	0	0	0	0	0	0	0	0	0	0	0	0	0	0	0	0	0	0	0	0	0	0	0
20763	9	9	2020	2020-09-18	20763	72	1	1	16.81	3	0.47	0	0	M	0	1	0	0	0	0	1	1	0	0	0	0	0	0	0	0	1	0	0	0	0	0	1	0	0	0	0	0	0	0	0	0	0	0	0
20767	9	9	2020	2020-09-18	20767	30	0	1	35.75	2	3.48	0	0	M	0	1	1	0	1	1	0	0	0	0	0	0	0	0	0	0	1	0	0	0	0	0	0	0	0	0	0	0	0	0	0	0	0	0	0
20787	9	9	2020	2020-09-18	20787	29	1	1	34.16	7	0.65	0	0	M	0	1	0	1	0	0	1	1	1	1	1	0	0	0	0	0	0	1	1	0	0	0	0	0	0	0	0	0	0	0	0	0	0	0	0
20856	9	9	2020	2020-09-21	20856	59	0	1	24.49	6	3.7	0	0	F	0	0	0	0	1	1	0	0	0	0	0	0	0	0	0	1	0	1	1	0	0	0	1	0	0	0	0	0	0	0	0	0	0	0	0
20877	9	9	2020	2020-09-21	20877	51	1	1	17.82	2	0.82	0	0	F	1	1	0	0	0	0	0	1	0	0	1	1	0	0	0	1	1	0	0	0	0	0	1	0	0	0	0	0	0	0	0	0	0	0	0
20878	9	9	2020	2020-09-21	20878	37	1	1	26.59	5	0.47	0	0	F	0	0	1	0	0	0	0	0	0	0	1	0	0	0	0	1	0	1	1	0	0	0	0	0	0	0	0	0	0	0	0	0	0	0	0
20879	9	9	2020	2020-09-21	20879	41	1	1	18.22	4	1.67	0	0	F	0	0	1	0	0	1	1	1	0	0	1	1	0	0	0	0	0	1	1	0	0	0	0	0	0	0	0	0	0	0	0	0	0	0	0
20882	9	9	2020	2020-09-21	20882	28	0	1	31.07	12	3.22	0	0	M	1	1	1	0	1	0	1	1	1	0	1	1	1	0	0	1	1	1	0	0	0	0	0	0	0	0	0	0	0	0	0	0	0	0	0
20883	9	9	2020	2020-09-21	20883	48	0	1	29.9	8	3.39	0	0	F	1	0	0	0	0	1	0	1	0	1	0	0	0	0	0	0	0	0	0	1	0	0	1	0	0	0	0	0	0	0	0	0	0	0	0
20886	9	9	2020	2020-09-21	20886	35	1	1	20.4	6	0.63	0	0	M	1	0	1	0	1	1	1	1	0	1	1	0	0	1	0	1	0	0	0	0	0	0	0	0	0	0	0	0	0	0	0	0	0	0	0
20917	9	9	2020	2020-09-21	20917	30	1	1	24.54	5	1.51	0	0	F	0	0	0	0	1	1	0	1	0	0	0	0	0	0	0	0	0	1	1	1	0	0	0	0	0	0	0	0	0	0	0	0	0	0	0
20956	9	9	2020	2020-09-22	20956	20	0	1	27.28	7	2.6	0	0	F	1	1	0	0	1	1	1	1	0	0	1	0	0	0	0	1	1	1	1	0	0	0	0	0	0	0	0	0	0	0	0	0	0	0	0
20958	9	9	2020	2020-09-22	20958	52	1	1	23.14	7	3.19	0	0	F	0	0	0	1	0	0	1	1	0	0	0	1	0	0	0	0	1	1	0	0	0	0	1	0	0	0	0	0	0	0	0	0	1	0	0
20959	9	9	2020	2020-09-22	20959	43	1	1	33.62	6	2.66	0	0	F	1	1	1	1	1	1	1	1	1	0	1	0	1	0	1	1	1	1	1	1	0	0	1	0	0	0	0	0	0	0	0	0	0	0	0
20970	9	9	2020	2020-09-22	20970	30	1	1	19.06	3	2.7	0	0	M	1	1	0	0	1	1	0	1	1	1	0	1	0	0	0	0	1	1	1	1	0	0	0	0	0	0	0	0	0	0	0	0	0	0	0
20980	9	9	2020	2020-09-22	20980	31	1	1	24.52	4	0.39	0	0	M	1	0	0	0	0	1	1	0	0	0	1	1	0	0	0	0	1	1	1	0	0	0	0	0	0	0	0	0	0	0	0	0	0	0	0
20988	9	9	2020	2020-09-22	20988	29	1	1	22.01	2	0.49	0	0	F	0	1	0	0	0	1	0	1	0	1	0	1	0	1	0	0	1	0	0	0	0	0	0	0	0	0	0	0	0	0	0	0	0	0	0
21035	9	9	2020	2020-09-23	21035	52	0	1	35.99	10	3.73	0	0	M	0	1	0	0	0	0	0	1	0	0	0	0	0	0	0	0	0	0	1	0	0	0	0	0	0	0	0	0	0	0	0	0	0	0	0
21039	9	9	2020	2020-09-23	21039	41	1	1	26.11	3	2.73	0	0	M	0	0	0	0	0	1	0	0	0	1	0	0	0	0	0	0	1	0	0	0	0	0	0	0	0	0	0	0	0	0	0	0	0	0	0
21048	9	9	2020	2020-09-23	21048	37	1	1	23.64	1	0.43	0	0	F	0	0	0	0	0	1	0	0	0	1	0	0	0	0	0	0	1	0	0	0	0	0	0	0	0	0	0	0	0	0	0	0	0	0	0
21052	9	9	2020	2020-09-23	21052	33	0	1	36.16	8	3.71	0	0	F	1	1	1	1	0	1	0	1	0	1	0	0	0	0	0	1	1	1	0	1	0	0	0	0	0	0	0	0	0	0	0	0	0	0	0
21058	9	9	2020	2020-09-23	21058	29	1	1	24.49	3	1.62	0	0	F	0	0	1	0	0	0	0	0	0	0	1	0	1	0	0	0	0	1	0	0	0	0	0	0	0	0	0	0	0	0	0	0	0	0	0
21060	9	9	2020	2020-09-23	21060	18	0	1	28.89	10	3.72	0	0	F	0	0	0	0	0	1	0	1	0	0	0	0	0	0	0	1	0	1	1	1	0	0	0	0	0	0	0	0	0	0	0	0	0	0	0
21076	9	9	2020	2020-09-23	21076	39	1	1	20.15	2	0.75	0	0	M	1	1	0	0	0	1	0	1	0	0	0	0	0	0	0	0	1	0	0	0	0	0	0	0	0	0	0	0	0	0	0	0	0	0	0
21078	9	9	2020	2020-09-23	21078	23	1	1	19.01	3	1.1	0	0	F	1	0	0	0	0	1	1	0	0	0	0	0	0	0	0	0	1	0	0	0	0	0	0	0	0	0	0	0	0	0	0	0	0	0	0
21081	9	9	2020	2020-09-23	21081	58	1	1	28.63	5	0.99	0	0	M	1	1	0	1	0	1	1	1	0	1	0	0	0	0	0	0	1	1	1	0	0	0	1	0	1	0	0	0	0	0	0	0	0	0	0
21080	9	9	2020	2020-09-23	21080	57	1	1	26.63	6	0.47	1.1	1.78	F	1	1	0	0	0	1	0	1	0	1	1	0	0	0	0	0	0	0	0	1	0	0	0	0	0	0	0	0	0	0	0	0	0	0	0
21121	9	9	2020	2020-09-24	21121	52	1	1	24.6	4	0.28	0	0	F	0	1	1	0	0	1	0	1	1	1	1	1	0	0	1	1	0	1	1	0	0	0	0	0	0	0	0	0	0	0	0	0	0	0	0
21131	9	9	2020	2020-09-24	21131	15	1	1	26.51	7	1.28	0	0	M	1	1	1	1	1	1	0	1	1	0	1	1	1	0	1	0	0	0	1	0	0	0	0	0	0	0	0	0	0	0	0	0	0	0	0
21133	9	9	2020	2020-09-24	21133	71	1	1	17.85	6	2.59	0	0	F	0	0	0	0	0	1	0	0	0	1	1	0	0	0	0	0	1	1	0	0	0	0	1	0	0	0	0	0	0	0	0	0	0	0	0
21146	9	9	2020	2020-09-24	21146	27	1	1	19.16	2	0.37	0	0	F	0	1	1	0	1	1	1	1	0	0	0	0	0	0	0	0	1	0	0	0	0	0	0	0	0	0	0	1	0	0	0	0	0	0	0
21145	9	9	2020	2020-09-24	21145	31	1	1	23.59	4	0.86	0	0	M	1	1	0	0	0	1	1	1	1	1	1	0	0	0	0	1	0	1	1	0	0	0	0	0	0	0	0	0	0	0	0	0	0	0	0
21153	9	9	2020	2020-09-24	21153	22	1	1	22.69	10	0.28	0	0	F	0	0	1	0	0	1	1	1	0	0	0	0	0	0	0	0	1	1	1	0	0	0	0	0	0	0	0	0	0	0	0	0	0	0	0
21165	9	9	2020	2020-09-24	21165	44	1	1	18.44	3	1.2	0.58	0.97	M	1	0	1	0	0	0	0	0	0	0	0	0	0	0	0	0	0	0	0	0	0	0	0	0	0	0	0	0	0	0	0	0	0	0	0
21166	9	9	2020	2020-09-24	21166	19	1	1	19.92	4	0.55	0	0	F	0	1	1	0	0	0	1	1	0	0	0	0	0	0	0	1	0	1	1	0	0	0	0	0	0	0	0	0	0	0	0	0	0	0	0
21218	9	9	2020	2020-09-25	21218	31	1	1	26.53	4	0.3	0	0	F	0	1	1	0	0	1	1	0	1	0	1	0	0	0	0	1	0	1	1	0	0	0	0	0	0	0	0	0	0	0	0	0	0	0	0
21222	9	9	2020	2020-09-25	21222	26	1	1	25.66	3	0.42	0	0	M	1	0	0	0	1	1	0	1	0	1	1	0	0	0	0	0	1	0	0	0	0	0	0	0	0	0	0	0	0	0	0	0	0	0	0
21228	9	9	2020	2020-09-25	21228	40	1	1	25.42	8	0.97	0	0	M	0	1	0	0	1	1	0	0	0	0	1	0	0	0	0	1	1	1	0	0	0	0	0	0	0	0	0	0	0	0	0	0	0	0	0
21233	9	9	2020	2020-09-25	21233	22	1	1	27.63	4	0.35	0	0	F	0	0	1	1	0	1	1	1	0	1	1	0	0	1	0	1	1	1	1	0	0	0	0	0	0	0	0	0	0	0	0	0	0	0	0
21234	9	9	2020	2020-09-25	21234	27	0	1	32.77	6	1.31	0	0	F	0	0	1	0	0	1	1	0	0	0	0	0	0	0	0	0	1	0	0	0	0	0	0	0	0	0	0	0	0	0	0	0	0	0	0
21237	9	9	2020	2020-09-25	21237	60	1	1	22.75	4	0.29	0	0	M	0	1	0	0	0	0	1	1	0	1	1	0	0	0	0	0	1	0	0	0	0	0	0	0	0	0	0	0	0	0	0	0	0	0	0
21304	9	9	2020	2020-09-28	21304	49	1	1	16.25	5	0.42	0	0	F	1	0	1	0	1	1	1	1	0	1	1	1	0	0	0	1	1	0	0	0	0	0	0	0	0	0	0	0	0	0	0	0	0	0	0
21318	9	9	2020	2020-09-28	21318	50	1	1	30.86	3	2.7	0	0	F	0	0	0	0	0	1	1	1	1	0	1	0	0	0	0	0	0	0	0	0	0	0	0	0	0	0	0	0	0	0	0	0	0	0	0
21319	9	9	2020	2020-09-28	21319	30	1	1	28.5	7	0.44	0	0	M	0	0	0	0	0	0	1	1	0	0	0	1	0	0	0	1	0	1	1	0	0	0	0	0	0	0	0	0	0	0	0	0	0	0	0
21335	9	9	2020	2020-09-28	21335	35	1	1	21.6	4	0.27	0	0	M	0	1	1	0	1	1	1	1	0	0	1	1	0	1	0	1	1	0	1	0	0	0	0	0	0	0	0	0	0	0	0	0	0	0	0
21336	9	9	2020	2020-09-28	21336	42	1	1	24.35	3	0.38	0	0	M	1	0	0	0	0	1	0	0	0	0	0	0	0	0	0	0	1	1	1	0	0	0	0	0	0	0	0	0	0	0	0	0	0	0	0
21875	10	10	2020	2020-10-05	21875	31	0	1	27.3	10	3.16	0	0	M	0	0	1	0	1	1	0	1	1	0	1	1	0	1	0	0	0	1	1	0	0	0	0	0	0	0	0	0	0	0	0	0	0	0	0
21914	10	10	2020	2020-10-06	21914	25	1	1	17.97	8	0.53	0.66	0.52	M	1	1	1	0	1	1	1	1	0	0	1	1	1	0	0	1	1	1	0	1	0	0	0	0	0	0	0	0	0	0	0	0	0	0	0
21922	10	10	2020	2020-10-06	21922	78	1	1	24.68	9	1.79	0	0	F	0	1	0	1	1	1	0	1	0	1	1	1	0	0	0	1	1	1	0	1	0	0	1	0	0	0	0	0	0	0	0	0	0	0	0
21979	10	10	2020	2020-10-07	21979	36	1	1	19.53	3	0.43	0	0	F	1	1	0	0	0	1	1	1	0	1	0	1	0	0	0	1	1	0	0	0	0	0	0	0	0	0	0	0	0	0	0	0	0	0	0
21980	10	10	2020	2020-10-07	21980	61	1	1	22.67	9	2.34	0	0	M	1	1	1	1	0	1	1	1	0	0	0	1	1	0	0	0	1	1	1	0	0	0	0	0	1	0	0	0	0	0	0	0	0	0	0
22014	10	10	2020	2020-10-07	22014	21	0	1	27.63	11	2.07	0	0	F	0	1	0	1	0	1	1	0	0	0	1	1	0	0	0	0	1	0	0	1	1	0	0	0	0	0	0	0	0	0	0	0	0	0	0
22016	10	10	2020	2020-10-07	22016	20	1	1	24.69	9	0.8	0	0	M	1	1	0	0	0	1	1	0	0	0	1	0	0	0	0	0	1	1	1	0	0	0	0	0	0	0	0	0	0	0	0	0	0	0	0
22335	10	10	2020	2020-10-13	22335	42	0	1	30.5	12	3.64	0	0	M	1	0	1	1	1	1	1	1	1	1	1	1	1	0	0	1	1	1	1	0	0	0	0	0	0	0	0	0	0	0	0	0	0	0	0
22415	10	10	2020	2020-10-14	22415	53	1	1	26.84	7	0.48	0	0	F	1	1	1	0	1	1	0	1	1	0	1	0	0	0	0	0	1	1	1	0	0	0	1	0	0	0	0	0	0	0	0	0	0	0	0
22419	10	10	2020	2020-10-14	22419	64	1	1	26.34	9	0.71	0	0	M	1	1	1	0	1	1	0	1	1	1	0	0	0	0	0	0	0	1	1	1	0	0	1	0	0	0	0	0	0	0	0	0	0	0	0
22464	10	10	2020	2020-10-14	22464	63	1	1	22.26	5	1.61	0	0	M	1	1	1	1	1	1	0	1	0	1	0	0	0	0	0	0	0	1	1	0	0	0	1	0	0	0	0	0	0	0	0	0	0	0	0
22540	10	10	2020	2020-10-15	22540	18	0	1	36.95	9	2.19	0	0	F	0	0	1	0	1	1	1	0	0	0	1	0	0	0	1	0	0	1	1	0	0	0	0	0	0	0	0	0	0	0	0	0	0	0	0
22647	10	10	2020	2020-10-16	22647	50	0	1	33.06	12	3.16	0	0	F	1	1	0	1	1	0	0	1	0	1	0	0	0	0	0	0	1	1	1	1	0	0	1	0	0	0	0	0	0	0	0	0	0	0	0
22669	10	10	2020	2020-10-16	22669	32	0	1	29.81	12	3.33	0	0	M	0	1	0	1	0	1	0	1	0	0	1	1	0	0	0	0	1	1	1	0	0	0	0	0	0	0	0	0	0	0	0	0	0	0	0
22715	10	10	2020	2020-10-19	22715	17	1	1	16.25	12	0.25	0	0	F	0	0	1	0	0	1	0	1	0	0	0	1	0	0	0	0	1	0	0	0	0	0	0	0	0	0	0	0	0	0	0	0	0	0	0
22745	10	10	2020	2020-10-19	22745	7	1	1	24.46	6	0.28	0	0	F	0	0	0	0	0	1	1	0	0	0	1	0	0	0	0	1	1	0	0	1	0	0	0	0	0	0	0	0	0	0	0	0	0	0	0
22746	10	10	2020	2020-10-19	22746	12	1	1	22.43	8	0.27	0.96	0.6	F	0	1	0	0	0	1	1	1	0	0	1	0	0	1	0	1	0	0	1	0	0	0	0	0	0	0	0	0	0	0	0	0	0	0	0
22756	10	10	2020	2020-10-19	22756	35	1	1	24.76	8	2.11	0	0	F	0	1	0	0	0	1	0	0	0	1	1	0	0	0	0	1	0	0	0	0	0	0	0	0	0	0	0	0	0	0	0	0	0	0	0
22891	10	10	2020	2020-10-20	22891	63	1	1	20.6	10	0.27	0	0	F	1	1	0	1	0	0	0	1	0	1	0	1	0	0	0	0	1	1	0	1	1	0	0	0	1	0	0	0	0	0	0	0	0	0	0
22954	10	10	2020	2020-10-21	22954	68	0	1	25.6	10	3.16	0	0	M	0	0	0	0	1	0	0	1	0	0	0	0	0	0	0	0	0	0	0	0	0	0	0	0	0	0	0	0	0	0	0	0	0	0	0
22989	10	10	2020	2020-10-21	22989	34	1	1	22.97	7	1.38	0	0	F	1	1	0	0	1	1	1	1	0	1	1	0	0	0	1	1	1	0	0	0	0	0	0	0	0	0	0	0	0	0	0	0	0	0	0
22999	10	10	2020	2020-10-21	22999	50	1	1	19.38	11	2.1	1.73	5.44	F	1	1	1	1	1	0	0	0	0	0	1	1	0	1	0	0	0	0	1	0	0	0	0	0	0	0	0	0	0	0	0	0	0	0	0
23005	10	10	2020	2020-10-21	23005	36	0	1	31.35	11	1.44	0	0	F	0	1	0	0	0	1	1	1	0	1	1	0	0	0	0	1	0	1	0	0	0	0	1	0	0	0	0	0	0	0	0	0	0	0	0
23081	10	10	2020	2020-10-22	23081	35	0	1	31.24	13	2.08	0	0	M	1	1	1	0	1	1	1	1	0	1	1	0	0	0	0	1	1	1	1	1	1	0	0	0	0	0	0	0	0	0	0	0	0	0	0
23130	10	10	2020	2020-10-23	23130	58	1	1	15.94	9	0.45	0	0	F	0	1	0	0	0	1	1	0	0	1	1	1	0	0	0	1	1	0	1	0	0	0	0	0	0	0	0	0	0	0	0	0	0	0	0
23159	10	10	2020	2020-10-23	23159	39	1	1	29.45	10	2.24	0	0	F	0	1	0	0	1	1	1	1	0	1	0	0	0	0	0	0	1	1	0	1	0	0	0	1	0	0	0	0	0	0	0	0	0	0	0
23168	10	10	2020	2020-10-23	23168	28	0	1	32.74	10	1.5	0	0	F	1	0	0	0	0	1	0	1	0	1	0	1	0	0	0	1	1	0	0	0	0	0	0	0	0	0	0	0	0	0	0	0	0	0	0
23285	10	10	2020	2020-10-26	23285	62	1	1	20.71	9	0.75	0	0	M	1	1	1	1	0	1	1	1	0	0	0	1	0	0	0	0	1	1	0	1	0	0	1	1	0	0	0	0	0	0	0	0	0	0	0
23340	10	10	2020	2020-10-27	23340	88	1	1	17.55	5	0.24	0	0	M	0	1	0	0	0	1	0	0	0	0	0	0	0	0	0	0	0	0	0	1	0	0	1	0	1	0	0	0	0	0	0	0	0	0	0
23349	10	10	2020	2020-10-27	23349	44	1	1	18.95	10	2.31	0	0	M	1	1	0	0	0	1	0	1	0	1	0	0	0	0	0	0	0	1	1	1	0	0	0	0	0	0	0	0	0	0	0	0	0	0	0
23381	10	10	2020	2020-10-27	23381	27	1	1	28.32	8	0.78	0	0	M	0	0	0	0	1	0	1	1	0	0	1	0	0	0	0	0	0	1	1	0	0	0	0	0	0	0	0	0	0	0	0	0	0	0	0
23396	10	10	2020	2020-10-27	23396	34	1	1	17.53	9	0.4	0	0	F	0	1	1	1	0	1	1	1	0	0	0	0	0	0	0	0	1	0	0	1	0	0	0	0	0	0	0	0	0	0	0	0	0	0	0
23534	10	10	2020	2020-10-29	23534	61	1	1	19.04	8	0.47	0	0	F	1	1	1	1	1	1	0	1	0	1	0	0	0	0	0	0	1	1	1	0	0	0	1	0	1	0	0	0	0	0	0	0	0	0	0
23552	10	10	2020	2020-10-29	23552	79	1	1	24.19	9	2.71	0	0	M	0	1	0	0	0	1	0	1	0	1	0	0	0	0	0	0	1	0	0	0	0	0	0	0	0	0	0	0	0	0	0	0	0	0	0
23553	10	10	2020	2020-10-29	23553	56	1	1	30.39	10	2.28	0	0	F	1	0	0	0	0	1	0	0	0	0	0	0	0	0	0	1	1	1	0	0	0	0	0	0	0	0	0	0	0	0	0	0	0	0	0
23597	10	10	2020	2020-10-30	23597	52	0	1	36.5	7	2.82	0	0	F	0	1	0	0	1	1	0	1	1	0	0	0	0	0	0	0	1	0	0	0	0	0	0	0	0	0	0	0	0	0	0	0	0	0	0
23647	11	11	2020	2020-11-03	23647	40	0	1	25.85	9	3.45	0	0	F	0	1	1	1	0	1	0	1	0	0	1	0	1	0	0	0	1	1	1	1	0	0	0	0	0	0	0	0	0	0	0	0	0	0	0
23650	11	11	2020	2020-11-03	23650	52	1	1	27.53	9	0.96	2.1	2.19	M	1	1	0	0	1	1	1	1	0	1	1	0	0	0	0	1	1	0	1	0	0	0	1	0	0	0	0	0	0	0	0	0	0	0	0
23652	11	11	2020	2020-11-03	23652	42	1	1	14.78	2	0.42	0	0	F	1	1	1	0	0	1	1	1	0	1	1	1	0	0	0	1	1	1	0	0	0	0	0	0	0	0	0	0	0	0	0	0	0	0	0
23665	11	11	2020	2020-11-03	23665	31	0	1	35.77	3	3.38	1.73	5.89	F	1	1	1	0	1	1	0	1	0	0	0	0	0	1	0	1	0	1	1	0	0	0	0	0	0	0	0	0	0	0	0	0	0	0	0
23667	11	11	2020	2020-11-03	23667	32	1	1	27.25	3	1.43	0	0	F	0	0	0	0	0	0	0	0	0	0	1	0	0	0	0	0	0	1	1	0	0	0	0	0	0	0	0	0	0	0	0	0	0	0	0
23670	11	11	2020	2020-11-03	23670	36	1	1	17.87	3	0.34	0	0	F	1	1	1	0	0	1	1	1	0	1	1	1	0	0	0	1	0	1	0	0	0	0	0	0	0	0	0	0	0	0	0	0	0	0	0
23685	11	11	2020	2020-11-03	23685	24	1	1	16.67	3	0.43	0.64	0.53	M	0	0	0	0	0	0	1	0	0	0	1	0	0	0	0	1	0	0	0	0	0	0	0	0	0	0	0	0	0	0	0	0	0	0	0
23688	11	11	2020	2020-11-03	23688	23	0	1	29.93	13	2.16	0	0	F	1	0	0	1	0	1	1	1	0	0	1	0	0	0	0	1	1	1	1	0	0	0	0	0	0	0	0	0	0	0	0	0	0	0	0
23695	11	11	2020	2020-11-03	23695	31	1	1	19.91	7	0.28	0	0	M	1	1	1	0	1	1	1	1	0	1	1	0	1	0	0	0	1	1	0	0	0	0	0	0	0	0	0	0	0	0	0	0	0	0	0
23717	11	11	2020	2020-11-03	23717	22	1	1	27.62	6	0.68	0	0	M	1	1	0	0	0	0	0	1	1	0	0	0	0	0	0	0	0	0	0	0	0	0	0	0	0	1	0	0	0	0	0	0	0	0	0
23720	11	11	2020	2020-11-03	23720	24	1	1	15.89	2	0.25	0.46	0.49	M	1	1	1	0	0	1	1	1	1	1	1	0	0	0	0	1	1	0	0	0	0	0	0	0	0	0	0	0	0	0	0	0	0	0	0
23721	11	11	2020	2020-11-03	23721	30	1	1	22.94	5	0.58	0	0	F	0	1	0	0	0	1	0	0	0	0	1	0	0	0	0	1	0	1	0	0	0	0	0	0	0	0	0	0	0	0	0	0	0	0	0
23724	11	11	2020	2020-11-03	23724	39	1	1	18.6	6	1	0	0	M	1	0	1	0	0	1	1	1	0	0	1	1	0	0	0	0	0	0	0	0	0	0	0	0	0	0	0	0	0	0	0	0	0	0	0
23727	11	11	2020	2020-11-03	23727	43	1	1	18.49	2	0.36	0	0	M	1	1	1	0	0	1	0	1	0	1	1	1	0	0	1	1	0	0	0	0	0	0	0	0	0	0	0	0	0	0	0	0	0	0	0
23728	11	11	2020	2020-11-03	23728	22	1	1	26.06	5	2.59	0	0	F	0	1	0	0	1	1	0	0	0	0	1	0	0	0	0	1	0	1	1	0	0	0	0	0	0	0	0	0	0	0	0	0	0	0	0
23781	11	11	2020	2020-11-04	23781	29	0	1	36.77	5	1.42	0	0	F	0	1	0	0	0	1	1	0	0	0	1	0	0	0	0	0	1	1	1	1	0	0	0	0	0	0	0	0	0	0	0	0	0	0	0
23783	11	11	2020	2020-11-04	23783	49	1	1	18.09	5	0.29	1.06	0.69	F	0	1	1	0	0	1	0	1	0	1	1	1	0	0	0	0	1	1	1	0	0	0	0	0	0	0	0	0	0	0	0	0	0	0	0
23791	11	11	2020	2020-11-04	23791	41	1	1	27.98	10	0.48	0.67	0.96	F	0	1	1	0	1	1	1	1	1	1	1	1	1	0	1	1	1	1	1	0	0	0	1	0	0	0	0	0	0	0	0	0	0	0	0
23800	11	11	2020	2020-11-04	23800	30	1	1	18.06	3	0.37	0	0	M	0	1	0	0	0	0	0	0	0	0	1	0	0	0	0	0	0	1	1	0	0	0	0	0	0	0	0	0	0	0	0	0	0	0	0
23801	11	11	2020	2020-11-04	23801	21	1	1	17.11	4	0.31	0	0	F	0	1	1	1	1	1	1	1	0	1	1	1	0	0	0	1	1	1	0	1	0	0	0	0	0	0	0	0	0	0	0	0	0	0	0
23804	11	11	2020	2020-11-04	23804	38	1	1	25.56	8	2.81	2.72	3.13	F	1	1	0	0	0	1	0	1	0	1	1	0	0	0	1	1	1	0	0	0	0	0	0	0	0	0	0	0	0	0	0	0	0	0	0
23811	11	11	2020	2020-11-04	23811	29	1	1	18.84	1	0.29	0	0	M	1	0	0	1	0	1	1	1	1	1	1	0	0	0	0	1	0	1	1	1	0	0	0	0	0	0	0	0	0	0	0	0	0	0	0
23814	11	11	2020	2020-11-04	23814	26	1	1	21.88	3	1.05	0	0	M	0	0	0	0	0	0	0	0	0	0	0	0	0	0	0	0	0	1	0	0	0	0	1	0	0	0	0	0	0	0	0	0	0	0	0
23822	11	11	2020	2020-11-04	23822	20	1	1	25.6	5	0.27	0	0	F	0	1	0	0	1	0	0	0	0	0	1	0	0	0	0	0	1	1	0	0	0	0	0	0	0	0	0	0	0	0	0	0	0	0	0
23827	11	11	2020	2020-11-04	23827	52	1	1	16.77	3	0.27	0	0	F	1	0	0	0	0	1	1	0	0	0	0	0	0	0	0	0	1	0	0	0	0	0	0	0	0	0	0	0	0	0	0	0	0	0	0
23828	11	11	2020	2020-11-04	23828	24	1	1	18.14	4	0.67	0	0	M	0	1	1	0	0	1	1	1	0	1	0	1	0	0	0	1	1	0	0	0	0	0	0	0	0	0	0	0	0	0	0	0	0	0	0
23829	11	11	2020	2020-11-04	23829	38	1	1	27.62	6	1.66	0	0	F	0	1	0	1	0	1	1	1	0	0	1	1	0	0	0	0	0	1	1	0	1	0	0	0	0	0	0	0	0	0	0	0	0	0	0
23831	11	11	2020	2020-11-04	23831	30	1	1	25.82	4	0.24	0	0	M	1	1	1	0	0	1	1	0	0	1	1	0	0	0	0	0	1	1	1	0	0	0	0	0	0	0	0	0	0	0	0	0	0	0	0
23833	11	11	2020	2020-11-04	23833	31	0	1	36.55	11	2.56	0	0	M	1	1	1	0	1	1	0	1	0	1	0	0	0	0	0	1	1	0	0	0	0	0	0	0	0	0	0	0	0	0	0	0	0	0	0
23835	11	11	2020	2020-11-04	23835	68	1	1	14.3	1	0.28	0.53	0.63	F	1	1	1	0	0	0	0	0	0	0	0	0	0	0	0	0	1	0	0	0	0	0	1	0	1	0	0	0	0	0	0	0	0	0	0
23837	11	11	2020	2020-11-04	23837	58	1	1	16.64	4	0.45	0.38	0.77	M	1	1	0	0	0	1	0	1	0	1	0	1	0	0	0	0	1	0	0	0	0	0	1	0	0	0	0	0	0	0	0	0	0	0	0
23840	11	11	2020	2020-11-04	23840	40	1	1	15.18	2	0.31	0.54	0.67	M	0	1	0	0	0	1	1	1	1	0	0	0	0	0	0	1	1	0	0	0	0	0	0	0	0	0	0	0	0	0	0	0	0	0	0
23850	11	11	2020	2020-11-04	23850	43	0	1	29.1	6	1.33	0	0	F	1	1	1	1	1	1	0	1	0	0	1	1	0	0	0	0	1	0	0	1	1	0	0	0	0	0	0	0	0	0	0	0	0	0	0
23857	11	11	2020	2020-11-04	23857	25	1	1	16.47	3	0.57	0.59	0.87	M	1	0	1	0	0	1	1	1	0	1	1	0	0	0	0	1	1	1	0	0	0	0	0	0	0	0	0	0	0	0	0	0	0	0	0
23860	11	11	2020	2020-11-04	23860	44	1	1	16.86	3	0.21	0.54	0.44	F	0	1	1	0	0	1	1	1	0	1	1	0	0	0	0	1	0	0	0	1	0	0	0	0	0	0	0	0	0	0	0	0	0	0	0
23901	11	11	2020	2020-11-04	23901	50	1	1	15.98	4	0.39	0.63	0.65	M	1	1	1	0	0	1	0	1	1	1	1	0	0	0	0	1	1	1	0	0	0	0	0	1	0	0	0	0	0	0	0	0	0	0	0
23909	11	11	2020	2020-11-05	23909	-17778	1	1	16.78	3	0.56	1.07	0.64	F	1	1	0	0	0	1	0	0	0	1	1	0	0	0	0	0	1	0	0	0	0	0	0	0	0	0	0	0	0	0	0	0	0	0	0
23910	11	11	2020	2020-11-05	23910	22	1	1	28.82	1	0.41	0	0	F	0	0	0	0	0	1	0	0	0	0	0	0	0	0	0	0	0	0	0	1	0	0	0	0	0	0	0	0	0	0	0	0	0	0	0
23912	11	11	2020	2020-11-05	23912	43	0	1	29.47	7	3.21	0	0	M	0	0	0	0	1	1	0	1	0	0	0	0	0	0	0	0	1	1	1	1	0	0	0	0	0	0	0	0	0	0	0	0	0	0	0
23913	11	11	2020	2020-11-05	23913	41	1	1	21.25	9	1.44	0	0	F	1	1	0	0	1	1	1	1	0	0	1	0	0	0	0	0	0	1	1	0	0	0	1	0	1	0	0	0	0	0	0	0	0	0	0
23920	11	11	2020	2020-11-05	23920	30	1	1	17.37	3	0.27	0	0	F	1	1	1	0	0	1	0	1	1	1	1	0	0	1	1	0	1	1	1	1	0	0	0	0	0	0	0	0	0	0	0	0	0	0	0
23929	11	11	2020	2020-11-05	23929	48	0	1	31.08	10	3.33	0	0	M	1	1	0	1	1	1	0	1	0	0	1	1	1	0	0	0	0	0	1	0	0	0	0	0	0	0	0	0	0	0	0	0	0	0	0
23930	11	11	2020	2020-11-05	23930	30	1	1	14.94	2	0.44	0	0	F	1	1	1	0	0	1	0	1	0	0	1	0	0	0	0	0	0	0	0	0	0	0	0	0	0	0	0	0	0	0	0	0	0	0	0
23932	11	11	2020	2020-11-05	23932	24	1	1	15.53	2	0.46	0	0	F	0	0	1	1	1	1	1	1	0	0	1	1	1	0	0	1	1	0	0	0	0	0	0	0	0	0	0	0	0	0	0	0	0	0	0
23938	11	11	2020	2020-11-05	23938	57	1	1	17.88	6	0.3	0	0	F	0	1	1	0	0	0	0	1	0	1	0	0	0	0	0	1	1	1	0	0	0	0	1	0	0	0	0	0	0	0	0	0	0	0	0
23940	11	11	2020	2020-11-05	23940	58	1	1	14.14	1	0.73	0	0	F	0	1	0	0	0	1	1	1	1	0	1	0	0	0	0	0	1	0	0	0	0	0	1	0	0	0	0	0	0	0	0	0	0	0	0
23941	11	11	2020	2020-11-05	23941	57	1	1	22.39	5	0.25	0.57	0.48	F	1	1	0	0	0	1	1	1	0	0	1	0	0	0	0	1	1	0	1	0	0	0	0	0	0	0	0	0	0	0	0	0	0	0	0
23942	11	11	2020	2020-11-05	23942	26	1	1	19.81	5	1.04	0	0	F	0	1	0	1	0	1	0	0	0	1	1	0	0	0	0	0	0	1	1	0	0	0	0	0	0	0	0	0	0	0	0	0	0	0	0
23949	11	11	2020	2020-11-05	23949	31	1	1	17.03	4	0.35	0	0	M	0	1	0	0	0	1	0	0	0	0	1	0	0	0	0	0	0	0	0	0	0	0	0	0	0	0	0	0	0	0	0	0	0	0	0
23951	11	11	2020	2020-11-05	23951	27	1	1	17.42	3	0.25	0	0	F	0	1	1	0	0	1	1	1	0	0	1	0	0	0	1	1	0	0	0	0	0	0	0	0	0	0	0	0	0	0	0	0	0	0	0
23955	11	11	2020	2020-11-05	23955	72	0	1	30.23	2	0.44	0	0	F	0	1	1	0	0	1	0	1	1	0	0	0	0	0	0	1	0	0	0	0	0	0	1	0	0	0	0	0	0	0	0	0	0	0	0
23956	11	11	2020	2020-11-05	23956	68	1	1	14.92	3	0.28	0	0	F	0	1	0	0	1	1	0	1	0	0	1	0	1	0	0	1	1	1	1	0	0	0	1	0	1	0	0	0	0	0	0	0	0	0	0
23960	11	11	2020	2020-11-05	23960	24	1	1	16.43	3	0.39	0	0	M	1	1	1	1	0	1	1	1	0	1	1	0	0	0	0	1	1	1	0	0	0	0	0	0	0	0	0	0	0	0	0	0	0	0	0
23963	11	11	2020	2020-11-05	23963	46	1	1	18.54	7	0.38	0	0	M	0	1	1	1	1	1	1	1	1	0	1	0	0	0	0	1	1	0	0	1	0	0	1	0	0	0	0	0	0	0	0	0	0	0	0
23976	11	11	2020	2020-11-05	23976	53	1	1	16.52	5	0.3	0.72	0.66	F	0	0	0	1	0	0	1	0	0	0	0	0	0	0	0	0	1	0	0	1	0	0	0	0	0	0	0	0	0	0	0	0	0	0	0
23977	11	11	2020	2020-11-05	23977	52	1	1	21.39	2	0.39	0.44	0.45	M	1	1	1	1	0	1	1	1	1	1	1	0	0	0	0	0	1	0	0	1	0	0	0	0	1	0	0	0	0	0	0	0	0	0	0
23979	11	11	2020	2020-11-05	23979	24	1	1	16.75	1	0.34	0.65	0.72	F	1	1	1	0	0	1	0	1	0	1	0	0	0	0	0	0	1	0	0	1	0	0	0	0	0	0	0	0	0	0	0	0	0	0	0
23981	11	11	2020	2020-11-05	23981	48	1	1	16.95	2	NR	NR	NR	F	0	1	1	0	0	1	0	0	0	0	1	0	0	0	0	1	0	0	0	0	0	0	0	0	0	0	0	0	0	0	0	0	0	0	0
23985	11	11	2020	2020-11-05	23985	40	0	1	31.69	3	0.76	0	0	M	1	1	1	0	0	1	1	1	0	0	1	1	0	0	0	1	1	1	0	0	0	0	1	0	0	0	0	0	0	0	0	0	0	0	0
23987	11	11	2020	2020-11-05	23987	42	1	1	16.8	0	0.27	0	0	F	0	0	0	0	0	1	0	0	0	0	0	0	0	0	0	0	0	0	0	1	0	0	0	0	0	0	0	0	0	0	0	0	0	0	0
23988	11	11	2020	2020-11-05	23988	31	0	1	28.21	8	1.63	0	0	F	0	1	0	1	1	1	1	1	1	0	1	1	0	0	0	1	0	1	1	1	0	0	0	0	0	0	0	0	0	0	0	0	0	0	0
23992	11	11	2020	2020-11-05	23992	37	1	1	15.91	1	2.19	0	0	M	1	1	1	1	0	1	1	1	1	0	1	0	1	0	0	0	1	0	0	0	0	0	0	0	0	0	0	0	0	0	0	0	0	0	0
24007	11	11	2020	2020-11-06	24007	62	1	1	16.23	1	0.42	0	0	F	0	1	0	0	0	0	0	0	0	0	0	0	0	0	0	0	1	0	0	0	0	0	0	0	0	0	0	0	0	0	0	0	0	0	0
24017	11	11	2020	2020-11-06	24017	35	1	1	26.86	5	0.97	0	0	M	0	1	0	0	0	0	1	0	0	0	1	0	0	0	0	1	0	1	1	0	0	0	0	0	0	0	0	0	0	0	0	0	0	0	0
24021	11	11	2020	2020-11-06	24021	50	1	1	26.77	13	1.11	0	0	F	0	0	0	0	1	1	1	0	0	0	1	0	0	0	0	1	0	1	1	0	0	0	0	0	0	0	0	0	0	0	0	0	0	0	0
24053	11	11	2020	2020-11-06	24053	45	1	1	16.25	2	0.47	0	0	M	1	0	0	0	0	0	0	1	0	1	0	0	0	0	0	0	1	0	0	1	0	0	0	0	0	0	0	0	0	0	0	0	0	0	0
24060	11	11	2020	2020-11-06	24060	36	1	1	33.18	3	1.01	0	0	F	0	0	0	0	0	1	1	1	0	0	1	0	1	0	0	0	1	1	1	1	0	0	0	0	0	0	0	0	0	0	0	0	0	0	0
24063	11	11	2020	2020-11-06	24063	21	1	1	23.34	5	0.3	0	0	F	1	1	1	0	0	1	1	0	1	1	1	0	0	0	0	1	1	1	1	0	0	0	0	0	0	0	0	0	0	0	0	0	0	0	0
24068	11	11	2020	2020-11-06	24068	72	1	1	17.83	2	0.34	0	0	F	0	1	0	0	0	1	0	0	1	1	0	0	0	0	0	1	0	0	0	0	0	0	1	1	0	0	0	0	0	0	0	0	0	0	0
24069	11	11	2020	2020-11-06	24069	51	0	1	25.95	3	0.3	0	0	F	0	1	0	0	1	1	0	1	0	0	0	0	0	0	0	0	0	0	0	0	0	0	0	0	0	0	0	0	0	0	0	0	0	0	0
24071	11	11	2020	2020-11-06	24071	35	1	1	22.14	4	0.3	0.46	0.71	F	1	1	1	0	1	1	0	1	0	1	1	0	0	0	0	0	1	1	1	1	0	0	1	0	0	0	0	0	0	0	0	0	0	0	0
24086	11	11	2020	2020-11-06	24086	45	1	1	16.84	3	0.34	0	0	F	0	1	0	1	0	1	1	0	0	0	1	1	0	0	0	1	1	1	1	0	0	0	0	0	0	0	0	0	0	0	0	0	0	0	0
24088	11	11	2020	2020-11-06	24088	47	1	1	17.26	4	0.46	0	0	M	1	0	0	0	0	1	0	0	0	0	1	0	0	0	0	0	0	0	0	1	0	0	1	0	0	0	0	0	0	0	0	0	0	0	0
24089	11	11	2020	2020-11-06	24089	68	1	1	22.7	9	0.25	0	0	M	0	1	0	0	0	1	1	0	0	0	1	0	0	0	0	1	0	0	0	0	0	0	1	0	0	1	0	0	0	0	0	0	0	0	0
24152	11	11	2020	2020-11-09	24152	38	1	1	20.97	6	0.73	0	0	M	1	1	0	0	0	1	1	1	0	1	1	0	0	0	0	0	1	1	1	0	0	0	0	0	0	0	0	0	0	0	0	0	0	0	0
24155	11	11	2020	2020-11-09	24155	32	1	1	15.23	7	0.28	0.68	0.55	M	1	1	0	0	0	1	1	1	0	1	1	0	0	0	0	1	1	0	0	0	0	0	1	0	0	0	0	0	0	0	0	0	0	0	0
24162	11	11	2020	2020-11-09	24162	61	1	1	22.66	7	1.62	0	0	F	0	0	0	0	0	1	0	1	0	0	0	0	0	0	0	0	1	1	1	1	0	0	0	0	0	0	0	0	0	0	0	0	0	0	0
24165	11	11	2020	2020-11-09	24165	35	1	1	22.8	6	0.43	0	0	F	1	0	0	0	1	1	1	1	0	1	1	1	0	0	0	1	1	1	1	1	1	0	0	0	0	0	0	0	0	0	0	0	0	0	0
24170	11	11	2020	2020-11-09	24170	36	1	1	20.82	6	0.59	0	0	M	1	1	0	0	0	0	1	0	0	1	0	0	0	0	0	1	1	1	1	0	0	0	0	0	0	0	0	0	0	0	0	0	0	0	0
24192	11	11	2020	2020-11-09	24192	49	1	1	32.53	4	0.49	0	0	F	0	0	0	1	0	0	1	0	0	0	1	0	0	0	0	0	0	0	0	0	0	0	0	0	0	0	0	0	0	0	0	0	0	0	0
24198	11	11	2020	2020-11-09	24198	32	1	1	19.65	3	0.79	1.32	1.22	M	1	0	0	0	0	0	0	1	0	0	0	0	0	0	0	0	1	0	0	0	0	0	0	0	0	0	0	0	0	0	0	0	0	0	0
24199	11	11	2020	2020-11-09	24199	26	1	1	16.49	4	0.25	0	0	M	0	1	0	1	0	0	1	0	0	0	1	0	0	0	0	1	0	0	0	0	0	0	0	0	0	0	0	0	0	0	0	0	0	0	0
24206	11	11	2020	2020-11-09	24206	26	1	1	18.12	4	0.32	0	0	M	1	1	0	0	0	1	1	1	0	0	0	0	0	0	0	0	1	1	1	0	0	0	0	0	0	0	0	0	0	0	0	0	0	0	0
24207	11	11	2020	2020-11-09	24207	31	1	1	21.16	8	3.13	0	0	F	0	0	1	0	0	1	1	1	0	1	0	1	0	0	0	0	1	1	1	0	0	0	0	0	0	0	0	0	0	0	0	0	0	0	0
24211	11	11	2020	2020-11-09	24211	55	1	1	15.72	3	0.82	0	0	M	0	1	0	1	0	1	0	1	0	1	1	1	0	0	0	0	1	0	0	0	0	0	1	0	1	0	0	0	0	0	0	0	0	0	0
24212	11	11	2020	2020-11-09	24212	57	1	1	18.61	3	0.36	0	0	F	1	1	1	0	1	1	1	1	0	0	1	0	0	0	0	1	1	0	0	0	0	0	1	0	0	0	0	0	0	0	0	0	0	0	0
24214	11	11	2020	2020-11-09	24214	29	1	1	17.01	3	0.38	0	0	M	0	1	1	0	0	1	0	1	0	1	1	1	0	0	0	0	1	0	0	0	0	0	0	0	0	0	0	0	0	0	0	0	0	0	0
24216	11	11	2020	2020-11-09	24216	29	1	1	16.29	2	0.43	0	0	F	1	0	1	0	0	1	1	1	0	1	1	0	0	0	0	1	1	0	0	0	0	0	0	0	0	0	0	0	0	0	0	0	0	0	0
24222	11	11	2020	2020-11-09	24222	27	1	1	20.44	4	0.27	0	0	F	0	0	1	0	1	1	0	1	0	0	1	0	0	0	0	0	0	1	1	0	0	0	0	0	0	0	0	0	0	0	0	0	0	0	0
24223	11	11	2020	2020-11-09	24223	22	1	1	22.43	7	0.98	1.77	2.29	F	0	0	1	0	0	0	1	1	0	0	1	0	0	0	0	0	1	1	1	0	0	0	0	0	0	0	0	0	0	0	0	0	0	0	0
24224	11	11	2020	2020-11-09	24224	56	1	1	17.17	4	0.43	0	0	M	1	1	1	0	0	1	1	1	0	1	0	1	0	0	0	1	1	0	0	0	0	0	0	0	0	0	0	0	0	0	0	0	0	0	0
24225	11	11	2020	2020-11-09	24225	27	1	1	21.45	4	0.33	0.63	0.56	M	1	0	0	0	0	1	1	1	0	0	1	0	0	0	0	0	0	1	1	0	0	0	0	0	0	0	0	0	0	0	0	0	0	0	0
24312	11	11	2020	2020-11-10	24312	31	0	1	30.05	12	2.78	0	0	M	1	1	1	1	1	1	1	1	0	1	1	1	0	0	0	1	1	1	1	1	0	0	0	0	0	0	0	0	0	0	0	0	0	0	0
24313	11	11	2020	2020-11-10	24313	34	1	1	17.02	9	0.21	0.36	0.48	F	0	0	1	0	0	1	0	1	0	0	1	1	1	0	0	1	0	0	0	0	0	0	0	0	0	0	0	0	0	1	0	0	0	1	1
24314	11	11	2020	2020-11-10	24314	66	1	1	16.32	11	0.31	0	0	M	0	1	0	0	0	1	1	1	0	0	0	0	0	0	0	1	0	1	1	0	0	0	1	0	0	0	0	0	0	0	0	0	0	0	0
24318	11	11	2020	2020-11-10	24318	30	1	1	16.54	3	0.35	0.49	0.49	M	1	1	0	0	0	1	0	1	0	1	1	0	0	0	0	0	1	0	0	0	0	0	0	0	0	0	0	0	0	0	0	0	0	0	0
24341	11	11	2020	2020-11-10	24341	41	1	1	20.32	6	0.33	0.34	0.5	M	0	1	1	0	0	1	1	0	0	0	1	1	0	0	0	1	1	1	1	0	0	0	0	0	0	0	0	0	0	0	0	0	0	0	0
24347	11	11	2020	2020-11-10	24347	31	1	1	17.01	3	0.61	0	0	F	1	1	0	0	1	1	1	0	0	0	0	0	0	0	0	1	1	0	0	1	0	0	0	0	0	0	0	0	0	0	0	0	0	0	0
24351	11	11	2020	2020-11-10	24351	38	1	1	20.33	5	0.32	0	0	F	1	1	1	0	0	0	1	1	0	0	1	1	1	0	0	1	0	1	0	0	0	0	0	0	0	0	0	0	0	0	0	0	0	0	0
24356	11	11	2020	2020-11-10	24356	39	0	1	29.09	10	1.65	0	0	M	1	1	0	1	0	1	0	1	0	0	1	0	0	0	0	1	1	1	1	0	0	0	0	0	0	0	0	0	0	0	0	0	0	0	0
24361	11	11	2020	2020-11-10	24361	43	1	1	15.88	4	0.34	0	0	M	1	0	1	0	0	1	0	1	1	1	1	0	0	0	0	0	1	0	0	1	0	0	0	0	0	0	0	0	0	0	0	0	0	0	0
24362	11	11	2020	2020-11-10	24362	24	1	1	18.53	4	0.63	0.51	1.18	F	1	1	1	0	0	0	1	0	0	1	1	0	1	0	0	1	0	1	1	0	0	0	0	0	0	0	0	0	0	0	0	0	0	0	0
24366	11	11	2020	2020-11-10	24366	25	1	1	16.52	4	0.48	0	0	F	1	0	1	0	0	1	1	0	1	0	1	0	0	0	0	0	1	1	1	0	0	0	0	0	0	0	0	0	0	0	0	0	0	0	0
24373	11	11	2020	2020-11-10	24373	34	1	1	19.45	7	0.62	0	0	F	1	1	1	0	1	1	1	1	1	1	1	1	1	0	0	1	1	1	1	0	0	0	0	0	0	0	0	0	0	0	0	0	0	0	0
24374	11	11	2020	2020-11-10	24374	41	1	1	21.79	11	0.27	0	0	M	0	1	0	0	0	0	1	0	0	0	0	0	0	0	0	0	0	0	0	0	0	0	0	0	0	0	0	0	0	0	0	0	0	0	0
24387	11	11	2020	2020-11-10	24387	40	1	1	20.31	11	0.66	0.32	0.7	F	0	1	0	0	0	1	0	0	0	0	0	0	0	0	0	0	1	0	0	0	0	0	0	0	0	0	0	0	0	0	0	0	0	0	0
24393	11	11	2020	2020-11-10	24393	62	1	1	18.53	6	0.3	0	0	F	0	1	1	0	0	1	1	1	1	1	0	0	0	0	0	1	1	0	0	1	0	0	1	1	0	0	0	0	0	0	0	0	0	0	0
24394	11	11	2020	2020-11-10	24394	63	1	1	22.08	4	0.27	0	0	M	1	1	0	0	0	1	0	0	1	1	0	0	0	0	0	1	1	0	0	0	0	0	0	0	0	0	0	0	0	0	0	0	0	0	0
24395	11	11	2020	2020-11-10	24395	41	1	1	22.8	2	0.53	0	0	F	1	0	1	0	0	0	0	1	0	1	0	0	0	0	0	0	0	1	0	0	0	0	0	0	0	0	0	0	0	0	0	0	0	0	0
24401	11	11	2020	2020-11-10	24401	26	1	1	23.58	6	1.96	0	0	F	0	1	1	1	0	1	0	1	0	0	0	0	1	0	0	1	1	1	1	0	0	0	0	0	0	0	0	0	0	0	0	0	0	0	0
24402	11	11	2020	2020-11-10	24402	25	0	1	26.46	6	2.78	6.07	11.31	F	0	1	1	0	0	1	1	1	1	0	1	0	0	0	1	1	1	1	1	1	0	0	0	0	0	0	0	0	0	0	0	0	0	0	0
24414	11	11	2020	2020-11-10	24414	37	1	1	23.01	3	0.34	0.64	0.51	F	0	0	0	0	0	0	0	0	0	0	0	0	0	0	0	0	0	1	1	0	0	0	0	0	0	0	0	0	0	0	0	0	0	0	0
24485	11	11	2020	2020-11-11	24485	22	0	1	29.05	13	1.63	0	0	F	0	1	0	1	1	1	0	0	1	1	0	0	0	0	0	0	0	0	0	1	0	0	0	0	0	0	0	0	0	0	0	0	0	0	0
24493	11	11	2020	2020-11-11	24493	32	1	1	21.77	6	0.28	0	0	M	1	1	0	0	0	0	0	1	0	0	0	1	0	0	0	0	0	1	1	0	0	0	0	0	0	0	0	0	0	0	0	0	0	0	0
24496	11	11	2020	2020-11-11	24496	43	1	1	24.23	3	0.32	0	0	M	1	0	0	1	1	1	1	1	0	1	1	1	1	0	0	0	1	0	0	1	0	0	0	0	0	0	0	0	0	0	0	0	0	0	0
24497	11	11	2020	2020-11-11	24497	24	1	1	21.99	5	0.33	0	0	F	0	1	0	1	1	1	0	1	0	0	1	1	0	0	0	1	1	0	1	0	0	0	0	0	0	0	0	0	0	0	0	0	0	0	0
24502	11	11	2020	2020-11-11	24502	36	1	1	28.34	3	1.76	0	0	M	0	0	0	1	0	1	0	1	0	0	0	0	0	0	0	0	0	0	0	0	0	0	0	0	0	0	0	0	0	0	0	0	0	0	0
24516	11	11	2020	2020-11-11	24516	29	1	1	29.32	3	1.59	0	0	F	0	0	0	0	0	0	0	0	0	0	0	0	0	0	0	0	0	1	1	0	0	0	0	0	0	0	0	0	0	0	0	0	0	0	0
24519	11	11	2020	2020-11-11	24519	28	0	1	33.16	3	0.4	0	0	M	0	0	0	0	0	0	0	0	0	0	0	0	0	0	0	0	0	1	1	0	0	0	0	0	0	0	0	0	0	0	0	0	0	0	0
24529	11	11	2020	2020-11-11	24529	35	0	1	31.68	5	2.94	0	0	F	0	1	1	0	0	1	1	1	1	1	0	0	1	0	0	0	1	0	1	0	0	0	0	0	0	0	0	0	0	0	0	0	0	0	0
24535	11	11	2020	2020-11-11	24535	39	1	1	15.37	3	NR	NR	NR	M	1	1	0	0	0	1	1	1	1	1	1	0	0	0	0	1	1	0	0	0	0	0	1	0	0	0	0	0	0	0	0	0	0	0	0
24545	11	11	2020	2020-11-11	24545	23	0	1	31.15	4	2.28	0	0	M	1	1	0	0	0	1	0	1	0	1	1	0	0	0	0	1	1	1	1	0	0	0	0	0	0	0	0	0	0	0	0	0	0	0	0
24552	11	11	2020	2020-11-11	24552	51	1	1	19.75	6	0.36	0	0	F	0	1	1	0	1	1	1	1	0	0	1	1	0	0	0	1	1	1	1	0	0	0	0	0	0	0	0	0	0	0	0	0	0	0	0
24555	11	11	2020	2020-11-11	24555	58	1	1	14.97	2	0.2	0	0	M	1	0	0	0	0	1	0	0	0	1	0	0	0	0	0	0	0	0	0	0	0	0	0	0	0	0	0	0	0	0	0	0	0	0	0
24559	11	11	2020	2020-11-11	24559	29	1	1	20.44	5	0.34	0.68	0.66	M	1	1	0	0	0	1	1	0	1	1	1	1	0	0	0	1	0	1	1	0	0	0	0	0	0	0	0	0	0	0	0	0	0	0	0
24591	11	11	2020	2020-11-11	24591	35	1	1	17.69	2	0.22	0	0	M	1	1	1	0	0	1	1	1	1	0	1	1	0	0	1	1	1	0	0	0	0	0	0	0	0	0	0	0	0	0	0	0	0	0	0
24620	11	11	2020	2020-11-12	24620	25	1	1	14.81	3	0.3	0	0	F	1	1	1	0	0	1	0	1	0	0	0	0	0	0	0	0	1	0	0	0	0	0	0	0	0	0	0	0	0	0	0	0	0	0	0
24623	11	11	2020	2020-11-12	24623	23	1	1	20.82	3	NR	NR	NR	F	0	1	1	0	1	1	1	1	0	0	1	0	0	0	0	0	1	1	0	1	1	0	0	0	0	0	0	0	0	0	0	0	0	0	0
24641	11	11	2020	2020-11-12	24641	28	1	1	21.98	4	0.32	0	0	F	0	1	1	0	0	1	1	0	0	0	0	0	0	0	0	1	0	0	0	0	0	0	0	0	0	0	0	0	0	0	0	0	0	0	0
24652	11	11	2020	2020-11-12	24652	27	1	1	13.91	3	0.31	0.59	0.53	F	1	0	1	0	0	1	0	1	0	0	0	0	0	0	0	0	0	0	0	0	0	0	0	0	0	0	0	0	0	0	0	0	0	0	0
24659	11	11	2020	2020-11-12	24659	57	1	1	16.94	3	0.26	0	0	F	0	1	1	1	1	1	1	1	1	1	1	1	0	0	0	1	1	0	0	1	0	0	0	0	0	0	0	0	0	0	0	0	0	0	0
24669	11	11	2020	2020-11-12	24669	55	1	1	20.24	4	0.26	0	0	F	0	0	0	0	0	0	0	0	0	0	1	0	0	0	0	0	1	1	0	0	0	0	0	0	1	0	0	0	0	0	0	0	0	0	0
24672	11	11	2020	2020-11-12	24672	39	1	1	18.07	4	0.6	0	0	F	0	1	1	0	0	1	1	1	0	0	0	0	1	0	0	1	1	1	1	0	0	0	0	0	0	0	0	0	0	0	0	0	0	0	0
24674	11	11	2020	2020-11-12	24674	26	1	1	14.85	2	0.24	0	0	M	0	1	1	0	0	1	1	1	1	1	1	0	0	0	0	0	1	0	0	0	0	0	0	0	0	0	0	0	0	0	0	0	0	0	0
24676	11	11	2020	2020-11-12	24676	55	1	1	19.22	6	0.37	0	0	F	0	1	1	1	1	1	1	1	0	1	1	0	1	0	0	1	1	1	1	1	0	0	0	0	0	0	0	0	0	0	0	0	0	0	0
24680	11	11	2020	2020-11-12	24680	27	0	1	26.05	5	0.41	0	0	M	0	1	0	0	0	0	0	1	0	0	1	0	0	0	0	0	1	1	1	0	0	0	0	0	0	0	0	0	0	0	0	0	0	0	0
24751	11	11	2020	2020-11-13	24751	38	1	1	15.95	4	0.26	0	0	M	1	1	0	0	1	0	0	1	0	1	0	0	0	0	0	0	1	1	1	0	0	0	1	0	0	0	0	0	0	0	0	0	0	0	0
24753	11	11	2020	2020-11-13	24753	31	1	1	20.76	4	0.25	0	0	F	1	1	1	0	0	1	0	1	0	1	1	0	1	0	0	0	0	0	0	1	0	0	0	0	0	0	0	0	0	0	0	0	0	0	0
24767	11	11	2020	2020-11-13	24767	34	1	1	18.15	2	0.3	0	0	F	1	0	1	0	0	1	0	1	0	0	0	0	0	0	0	0	1	0	0	1	0	0	0	0	0	0	0	0	0	0	0	0	0	0	0
24779	11	11	2020	2020-11-13	24779	43	1	1	20.65	3	0.42	0	0	M	1	1	1	0	0	1	1	0	0	0	1	0	0	0	0	0	1	1	1	0	0	0	0	0	0	0	0	0	0	0	0	0	0	0	0
24782	11	11	2020	2020-11-13	24782	26	1	1	21.75	5	0.53	0	0	M	1	1	1	1	1	1	0	1	1	0	0	0	0	0	1	1	1	0	0	0	0	0	0	0	0	0	0	0	0	0	0	0	0	0	0
24787	11	11	2020	2020-11-13	24787	33	1	1	15.94	4	1.14	0	0	M	1	1	1	0	0	0	0	1	0	0	1	0	1	0	0	1	1	0	0	1	0	0	0	0	0	0	0	0	0	0	0	0	0	0	0
24800	11	11	2020	2020-11-13	24800	50	1	1	22.49	7	0.35	0.54	0.54	M	1	1	0	0	0	1	1	0	0	1	0	1	0	0	0	1	1	0	0	1	0	0	0	0	1	0	0	0	0	0	0	0	0	0	0
24803	11	11	2020	2020-11-13	24803	24	1	1	15.76	3	0.37	0	0	F	0	1	1	0	0	1	1	0	1	0	1	0	0	0	1	1	1	0	0	0	0	0	0	0	0	0	0	0	0	0	0	0	0	0	0
24805	11	11	2020	2020-11-13	24805	24	1	1	20.49	1	0.32	0.65	0.51	M	0	0	0	0	0	0	0	0	0	0	0	0	0	0	0	0	0	0	0	0	0	0	0	0	0	0	0	0	0	0	0	0	0	0	0
24807	11	11	2020	2020-11-13	24807	41	1	1	25.13	5	0.35	0	0	M	1	1	1	0	1	1	1	1	0	1	1	0	0	0	0	0	1	0	0	1	0	0	0	0	0	0	0	0	0	0	0	0	0	0	0
24812	11	11	2020	2020-11-13	24812	33	1	1	20.36	5	1.28	0	0	F	1	1	1	1	0	1	1	1	1	1	1	1	0	0	0	1	1	1	1	0	0	0	0	0	0	0	0	0	0	0	0	0	0	0	0
24813	11	11	2020	2020-11-13	24813	28	1	1	18.5	4	0.31	0	0	M	1	1	1	0	1	0	1	1	0	1	1	0	0	0	0	0	1	1	1	0	0	0	0	0	0	0	0	0	0	0	0	0	0	0	0
24817	11	11	2020	2020-11-13	24817	45	1	1	19.01	2	0.49	0.45	0.73	F	1	1	0	0	1	1	0	1	0	0	1	1	0	0	0	0	1	0	0	1	1	0	1	0	0	0	0	0	0	0	0	0	0	0	0
24844	11	11	2020	2020-11-13	24844	62	1	1	15.97	4	0.29	0	0	M	0	1	1	0	1	1	0	1	1	0	1	0	0	0	0	0	1	0	0	0	0	0	0	0	0	0	0	0	0	0	0	0	0	0	0
24868	11	11	2020	2020-11-13	24868	30	1	1	19.06	4	0.44	0	0	M	1	0	0	1	1	1	1	1	0	1	0	0	0	0	0	1	1	0	0	0	0	0	0	0	0	0	0	0	0	0	0	0	0	0	0
24877	11	11	2020	2020-11-13	24877	33	1	1	18.74	3	0.35	0	0	M	0	1	0	0	1	0	1	1	0	1	0	0	0	0	0	1	1	1	1	0	0	0	0	0	0	0	0	0	0	0	0	0	0	0	0
24878	11	11	2020	2020-11-13	24878	16	1	1	25.14	6	2.66	1.17	5.88	F	1	1	1	0	0	1	1	1	0	1	1	0	1	0	0	1	1	1	1	1	0	0	0	0	0	0	0	0	0	0	0	0	0	0	0
24879	11	11	2020	2020-11-13	24879	13	1	1	22.24	5	0.61	0	0	F	0	0	1	0	0	1	0	1	0	1	1	0	0	0	0	0	1	1	1	0	0	0	0	0	0	0	0	0	0	0	0	0	0	0	0
24880	11	11	2020	2020-11-13	24880	36	1	1	22.28	5	0.24	0	0	M	1	0	1	0	1	0	0	1	0	1	0	0	0	0	0	0	1	1	1	0	0	0	0	0	0	0	0	0	0	0	0	0	0	0	0
24914	11	11	2020	2020-11-16	24914	62	1	1	17.21	6	0.29	0	0	F	0	1	1	0	0	0	0	1	1	0	0	0	0	0	0	1	1	1	1	0	1	0	0	0	0	0	0	0	0	0	1	0	0	0	0
24919	11	11	2020	2020-11-16	24919	24	1	1	15.15	4	0.21	0.48	0.51	M	0	1	1	0	0	0	1	0	1	0	1	0	0	0	0	1	0	1	1	0	0	0	0	0	0	0	0	0	0	0	0	0	0	0	0
24929	11	11	2020	2020-11-16	24929	50	1	1	21.02	7	3.49	0	0	M	0	1	1	0	0	1	1	0	1	0	1	0	0	0	0	1	1	1	0	0	0	0	1	0	0	0	0	0	0	0	0	0	0	0	0
24930	11	11	2020	2020-11-16	24930	41	1	1	19.04	4	0.38	0	0	F	1	0	1	1	1	1	1	1	1	1	1	1	1	0	0	1	1	0	0	0	0	0	0	0	0	0	0	0	0	0	0	0	0	0	0
24934	11	11	2020	2020-11-16	24934	37	1	1	14.95	5	0.31	0.97	1.16	M	1	1	0	0	0	1	1	1	0	1	0	0	1	0	0	1	1	0	0	1	1	0	0	0	0	0	0	0	0	0	0	0	0	0	0
24939	11	11	2020	2020-11-16	24939	23	1	1	22.88	5	0.4	0	0	M	0	0	0	0	0	1	0	0	0	0	1	0	0	0	0	0	1	1	1	0	0	0	0	0	0	0	0	0	0	0	0	0	0	0	0
24949	11	11	2020	2020-11-16	24949	51	1	1	29.72	6	3.43	0	0	M	0	1	0	0	1	0	0	0	0	0	0	0	0	0	0	0	0	0	0	0	1	0	1	0	1	0	0	0	0	0	0	0	0	0	0
24976	11	11	2020	2020-11-16	24976	20	1	1	24.66	6	0.41	0	0	F	1	1	1	1	0	1	1	1	0	0	1	1	0	0	0	0	1	1	0	0	0	0	0	0	0	0	0	0	0	0	0	0	0	0	0
24985	11	11	2020	2020-11-16	24985	37	1	1	22.71	3	1.71	0	0	F	1	0	1	0	0	1	0	1	0	0	1	0	0	0	0	0	1	1	1	0	0	0	0	0	0	0	0	0	0	0	0	0	0	0	0
24987	11	11	2020	2020-11-16	24987	34	1	1	23.67	8	0.55	0	0	M	0	0	0	0	0	0	1	1	0	0	1	0	0	0	0	0	0	1	1	0	0	0	0	0	0	0	0	0	0	0	0	0	0	0	0
24992	11	11	2020	2020-11-16	24992	31	1	1	20.9	7	0.52	0	0	F	0	1	1	0	0	1	1	1	0	1	1	0	0	0	0	1	1	0	0	1	0	0	0	0	0	0	0	0	0	0	0	0	0	0	0
24997	11	11	2020	2020-11-16	24997	25	1	1	21.39	5	0.37	0	0	F	0	1	0	1	0	1	0	1	0	0	1	1	0	0	1	0	1	1	1	0	0	0	0	0	0	0	0	0	0	0	0	0	0	0	0
24998	11	11	2020	2020-11-16	24998	34	1	1	18.26	3	0.39	0	0	M	0	1	1	0	1	1	1	1	1	0	1	1	0	0	0	1	0	0	0	1	0	0	0	0	0	0	0	0	0	0	0	0	0	0	0
24999	11	11	2020	2020-11-16	24999	30	1	1	21.78	6	0.29	0	0	F	1	1	1	0	1	1	0	1	0	0	1	0	0	0	0	0	1	0	0	1	0	0	0	0	0	0	0	0	0	0	0	0	0	0	0
25005	11	11	2020	2020-11-16	25005	56	0	1	30.59	6	1.29	0	0	M	1	0	0	0	0	0	0	1	0	0	0	1	0	0	0	0	1	0	0	0	0	0	1	0	0	0	0	0	0	0	0	0	0	0	0
25012	11	11	2020	2020-11-16	25012	20	1	1	17.25	1	1.16	0	0	F	1	0	0	1	0	1	1	1	0	1	1	0	0	0	1	1	1	0	0	0	0	0	0	0	0	0	0	0	0	0	0	0	0	0	0
25023	11	11	2020	2020-11-16	25023	35	1	1	25.48	4	0.32	0.57	0.46	M	0	1	1	0	0	1	0	1	1	0	1	0	0	0	0	1	0	0	0	0	0	0	1	0	0	0	0	0	0	0	0	0	0	0	0
25036	11	11	2020	2020-11-16	25036	27	1	1	15.31	4	0.38	0	0	M	1	1	1	1	1	1	0	1	0	1	1	0	0	0	0	1	1	0	0	1	0	0	0	0	0	0	0	0	0	0	0	0	0	0	0
25043	11	11	2020	2020-11-16	25043	22	1	1	14.67	4	0.3	0	0	M	1	0	1	0	0	1	0	1	1	1	1	0	0	0	0	0	1	0	0	1	0	0	0	0	0	0	0	0	0	0	0	0	0	0	0
25044	11	11	2020	2020-11-16	25044	54	1	1	19.75	5	0.36	0	0	M	1	1	0	0	1	1	0	1	0	0	0	0	0	0	0	0	1	1	1	0	0	0	0	0	1	0	0	0	0	0	0	0	0	0	0
25046	11	11	2020	2020-11-16	25046	58	1	1	16	5	0.39	0	0	M	0	1	1	0	0	1	0	1	0	1	1	1	0	0	0	1	1	0	0	1	0	0	0	0	0	0	0	0	0	0	0	0	0	0	0
25048	11	11	2020	2020-11-16	25048	25	1	1	18.6	7	0.35	0.63	0.62	M	1	1	0	0	0	0	1	1	0	1	1	0	0	0	0	1	1	1	1	1	0	0	0	0	0	0	0	0	0	0	0	0	0	0	0
25050	11	11	2020	2020-11-16	25050	39	1	1	18.59	2	0.29	0	0	F	0	1	0	1	0	1	1	1	1	0	1	0	0	0	0	1	1	1	0	1	0	0	0	0	0	0	0	0	0	0	0	0	0	0	0
25058	11	11	2020	2020-11-16	25058	30	1	1	19.49	2	0.5	0	0	M	0	0	0	0	0	1	1	1	0	0	1	0	0	0	0	1	0	0	0	0	0	0	0	0	0	0	0	0	0	0	0	0	0	0	0
25052	11	11	2020	2020-11-16	25052	24	1	1	26.33	8	0.42	0	0	F	0	1	0	0	0	1	1	1	0	0	1	1	0	0	0	1	1	1	1	0	0	0	0	0	0	0	0	0	0	0	0	0	0	0	0
25055	11	11	2020	2020-11-16	25055	38	1	1	23.19	3	0.41	0	0	M	0	0	0	0	0	1	1	0	0	0	1	0	0	0	0	1	1	1	0	0	0	0	1	0	0	0	0	0	0	0	0	0	0	0	0
25057	11	11	2020	2020-11-16	25057	41	0	1	22.03	5	0.64	0	0	M	1	1	1	1	1	0	0	1	0	0	0	0	1	0	0	0	1	0	0	1	0	0	0	0	0	0	0	0	0	0	0	0	0	0	0
25061	11	11	2020	2020-11-16	25061	24	1	1	13.87	3	1.24	0	0	M	0	1	1	0	0	1	0	1	0	0	0	0	0	0	0	1	0	1	1	0	0	0	0	0	0	0	0	0	0	0	0	0	0	0	0
25150	11	11	2020	2020-11-17	25150	39	1	1	20.65	4	0.39	0	0	M	1	1	1	0	1	1	1	1	1	1	1	1	0	0	0	1	1	0	1	0	0	0	0	0	0	0	0	0	0	0	0	0	0	0	0
25154	11	11	2020	2020-11-17	25154	25	0	1	19.73	9	1.45	0	0	F	0	0	0	1	1	1	1	1	0	0	0	0	0	0	0	1	1	1	1	0	0	0	0	0	0	0	0	0	0	0	0	0	0	0	0
25157	11	11	2020	2020-11-17	25157	34	1	1	29.82	5	0.47	0	0	F	0	1	0	0	1	1	1	1	0	0	0	0	0	0	0	1	0	1	1	1	0	0	0	0	0	0	0	0	0	0	0	0	0	0	0
25158	11	11	2020	2020-11-17	25158	41	1	1	17.74	6	0.6	0	0	M	1	1	1	0	1	0	1	1	0	0	1	0	0	0	0	0	1	0	1	0	0	0	0	0	0	0	0	0	0	0	0	0	0	0	0
25160	11	11	2020	2020-11-17	25160	26	1	1	14.52	9	0.22	0	0	#N/A
25171	11	11	2020	2020-11-17	25171	35	0	1	34.31	12	2.09	0	0	M	1	0	1	1	0	0	0	0	0	0	1	0	0	0	0	1	1	1	1	0	0	0	0	0	0	0	0	0	0	0	0	0	0	0	0
25178	11	11	2020	2020-11-17	25178	39	0	1	26.81	4	3.47	0	0	F	0	0	0	0	0	1	1	0	0	0	1	0	0	0	0	0	0	0	0	0	0	0	0	0	0	0	0	0	0	0	0	0	0	0	0
25179	11	11	2020	2020-11-17	25179	26	1	1	21.02	3	0.32	0	0	M	1	1	0	0	0	1	1	0	1	0	1	0	0	0	0	1	1	1	0	0	0	0	0	0	0	0	0	0	0	0	0	0	0	0	0
25182	11	11	2020	2020-11-17	25182	39	1	1	28.55	3	0.22	0	0	F	0	0	1	0	0	0	1	1	0	1	1	0	0	0	0	1	0	1	1	1	0	0	1	0	0	0	0	0	0	0	0	0	0	0	0
25183	11	11	2020	2020-11-17	25183	24	1	1	18.99	3	0.4	0	0	M	1	1	1	0	0	1	1	1	1	0	1	0	0	0	0	1	1	0	0	1	0	0	0	0	0	0	0	0	0	0	0	0	0	0	0
25186	11	11	2020	2020-11-17	25186	20	1	1	21.78	7	0.77	0	0	F	1	1	1	1	0	1	0	0	0	0	0	1	0	0	1	1	1	0	0	0	0	0	0	0	0	0	0	0	0	0	0	0	0	0	0
25187	11	11	2020	2020-11-17	25187	25	1	1	22.58	2	1.83	0	0	M	0	1	1	0	0	0	0	0	0	0	0	0	1	0	0	0	0	0	0	0	0	0	0	0	0	0	0	0	0	0	0	0	0	0	0
25191	11	11	2020	2020-11-17	25191	27	1	1	32.08	6	0.3	0	0	F	1	1	0	0	1	1	1	1	0	0	1	0	0	0	0	0	0	1	1	0	0	0	0	0	0	0	0	0	0	0	0	0	0	0	0
25193	11	11	2020	2020-11-17	25193	61	1	1	15.56	3	0.21	0	0	M	1	1	0	0	0	0	1	0	0	0	1	0	0	0	0	1	1	0	0	0	0	0	1	0	0	0	0	0	0	0	0	0	0	0	0
25198	11	11	2020	2020-11-17	25198	28	1	1	22	4	0.43	0	0	F	1	0	0	0	0	1	0	1	0	0	0	0	0	0	0	1	1	1	1	0	0	0	0	0	0	0	0	0	0	0	0	0	0	0	0
25207	11	11	2020	2020-11-17	25207	28	1	1	30.84	2	0.29	0.42	0.39	F	1	1	1	0	0	0	0	1	1	0	0	1	0	0	0	0	0	0	0	0	0	0	0	0	0	0	0	0	0	0	0	0	0	0	0
25208	11	11	2020	2020-11-17	25208	31	1	1	29.68	5	0.43	0	0	F	1	1	1	1	0	1	0	1	0	0	0	0	0	0	0	0	0	0	0	0	1	0	0	0	0	0	0	0	0	0	0	0	0	0	0
25209	11	11	2020	2020-11-17	25209	36	1	1	23.16	5	0.29	0	0	F	0	1	1	1	1	1	1	1	0	1	1	1	0	0	0	1	1	1	1	0	0	0	0	0	0	0	0	0	0	0	0	0	0	0	0
25212	11	11	2020	2020-11-17	25212	31	1	1	23.96	7	0.59	0	0	F	1	1	1	0	0	1	0	1	0	1	1	0	0	0	0	1	1	1	1	0	0	0	0	0	0	0	0	0	0	0	0	0	0	0	0
25213	11	11	2020	2020-11-17	25213	44	1	1	34.39	6	0.15	0	0	F	0	1	1	0	1	1	1	0	1	1	0	0	0	0	0	0	0	0	1	0	0	0	0	0	0	0	0	0	0	0	0	0	0	0	0
25218	11	11	2020	2020-11-17	25218	30	1	1	26.11	7	0.4	0	0	F	1	1	1	1	0	1	0	1	0	0	1	1	1	0	1	1	1	1	1	1	0	0	0	0	0	0	0	0	0	0	0	0	0	0	0
25219	11	11	2020	2020-11-17	25219	64	1	1	13.9	5	NR	NR	NR	F	1	1	1	0	0	0	0	1	0	1	1	0	0	0	0	0	1	0	0	0	0	0	1	0	0	0	0	0	0	0	0	0	0	0	0
25229	11	11	2020	2020-11-17	25229	73	1	1	21.63	4	0.44	0	0	F	1	1	1	0	0	1	1	1	1	1	0	0	0	0	0	0	1	0	0	0	0	0	1	0	0	0	0	0	0	0	1	0	0	0	0
25230	11	11	2020	2020-11-17	25230	36	1	1	23.99	7	0.34	0	0	F	1	1	1	0	1	1	1	1	0	1	1	0	1	0	0	0	1	0	0	0	0	0	0	0	0	0	0	0	0	0	1	0	0	0	0
25235	11	11	2020	2020-11-17	25235	33	1	1	19.69	3	0.32	0	0	M	1	1	1	1	1	1	1	1	1	1	0	0	0	0	0	1	1	0	0	1	0	0	1	0	0	0	0	0	0	0	0	0	0	0	0
25239	11	11	2020	2020-11-17	25239	31	1	1	18.71	3	0.18	0	0	F	0	0	0	0	0	1	0	1	0	0	0	0	0	0	0	1	1	0	1	0	0	0	0	0	0	0	0	0	0	0	0	0	0	0	0
25241	11	11	2020	2020-11-17	25241	29	1	1	14.89	1	0.23	0	0	M	0	0	1	0	0	1	0	0	0	0	1	0	1	0	0	0	1	1	1	0	0	0	0	0	0	0	0	0	0	0	0	0	0	0	0
25243	11	11	2020	2020-11-17	25243	31	1	1	24.33	4	0.38	0	0	M	0	1	0	0	0	1	1	1	0	0	1	0	0	0	0	1	0	1	1	0	0	0	0	0	0	0	0	0	0	0	0	0	0	0	0
25244	11	11	2020	2020-11-17	25244	27	1	1	14.16	2	0.39	0	0	F	1	0	0	0	0	0	1	1	1	0	0	0	0	0	0	1	1	0	0	0	0	0	0	0	0	0	0	0	0	0	0	0	0	0	0
25247	11	11	2020	2020-11-17	25247	29	1	1	18.71	2	1.65	0	0	F	1	1	1	0	0	1	1	1	1	1	1	0	1	0	1	1	1	0	0	0	0	0	0	0	0	0	0	0	0	0	0	0	0	0	0
25257	11	11	2020	2020-11-17	25257	21	1	1	22.11	1	1.64	0	0	M	0	1	0	0	0	0	1	1	0	0	1	1	0	0	0	0	0	1	0	0	0	0	0	0	0	0	0	0	0	0	0	0	0	0	0
25268	11	11	2020	2020-11-17	25268	24	1	1	18.71	2	0.36	0.82	0.55	F	0	1	1	0	0	1	0	0	1	0	0	0	0	0	0	0	0	0	0	0	0	0	0	0	0	0	0	0	0	0	0	0	0	0	0
25269	11	11	2020	2020-11-17	25269	31	1	1	14.62	0	0.31	0.69	0.51	F	0	1	0	0	0	0	0	0	0	0	0	0	0	0	0	0	0	0	0	0	0	0	0	0	0	0	0	0	0	0	0	0	0	0	0
25298	11	11	2020	2020-11-18	25298	22	1	1	17.93	5	0.41	0	0	M	1	1	1	1	0	1	1	0	1	1	1	0	1	0	0	1	1	0	1	0	0	0	0	0	0	0	0	0	0	0	0	0	0	0	0
25305	11	11	2020	2020-11-18	25305	27	1	1	15.19	2	0.29	0	0	F	0	1	1	0	1	1	1	1	0	0	1	1	0	0	0	1	0	0	0	0	0	0	0	0	0	0	0	0	0	0	0	0	0	0	0
25308	11	11	2020	2020-11-18	25308	65	1	1	14.22	3	0.4	0	0	F	0	1	1	0	0	1	1	1	0	0	0	0	0	0	0	1	0	1	1	0	0	0	0	0	0	0	0	0	0	0	0	0	0	0	0
25313	11	11	2020	2020-11-18	25313	31	1	1	23.69	2	0.27	0	0	F	0	0	1	0	0	0	1	1	0	0	0	0	0	0	0	0	0	0	0	0	0	0	0	0	0	0	0	0	0	0	0	0	0	0	0
25319	11	11	2020	2020-11-18	25319	35	1	1	19.02	5	0.28	0	0	M	1	0	0	0	0	0	1	0	0	1	1	0	0	0	0	1	0	0	0	0	0	0	0	0	0	0	0	0	0	0	0	0	0	0	0
25346	11	11	2020	2020-11-18	25346	29	1	1	13.84	4	0.35	0	0	M	1	1	0	1	0	1	0	1	0	0	0	1	0	0	0	0	0	0	0	0	0	0	0	0	0	0	0	0	0	0	0	0	0	0	0
25349	11	11	2020	2020-11-18	25349	66	1	1	19.63	9	0.5	0.71	3.67	F	1	1	0	0	1	0	0	0	0	0	1	1	0	0	0	0	0	1	1	0	0	0	0	0	0	0	0	0	0	0	0	0	0	0	0
25350	11	11	2020	2020-11-18	25350	64	1	1	18.31	6	0.35	0	0	F	0	1	1	1	0	1	0	1	0	0	0	0	0	0	0	0	1	1	0	0	0	0	1	0	0	0	0	0	0	0	0	0	0	0	0
25356	11	11	2020	2020-11-18	25356	26	0	1	35.07	13	2.02	0	0	#N/A
25357	11	11	2020	2020-11-18	25357	32	1	1	17.36	2	0.42	0.7	0.81	F	0	0	0	0	0	1	1	0	0	1	1	0	0	0	0	0	1	0	0	0	0	0	0	0	0	0	0	0	0	0	0	0	0	0	0
25366	11	11	2020	2020-11-18	25366	43	1	1	15.9	5	0.58	0.42	1.83	F	0	0	0	0	0	1	0	0	0	0	1	0	0	0	1	0	0	1	1	0	0	0	0	0	0	0	0	0	0	0	0	0	0	0	0
25369	11	11	2020	2020-11-18	25369	24	1	1	19.97	4	0.47	0	0	F	1	0	0	0	0	1	1	0	1	1	1	1	0	0	0	1	1	1	1	0	0	0	0	0	0	0	0	0	0	0	0	0	0	0	0
25375	11	11	2020	2020-11-18	25375	51	1	1	15.86	5	0.44	1.34	0.61	F	1	1	0	1	0	1	0	0	0	0	0	1	0	0	0	0	1	0	0	0	0	0	0	0	0	0	0	0	0	0	0	0	0	0	0
25381	11	11	2020	2020-11-18	25381	27	1	1	15.46	4	0.3	0	0	F	1	0	0	0	0	1	0	1	0	0	0	0	0	0	0	0	1	0	0	0	0	0	0	0	0	0	0	0	0	0	0	0	0	0	0
25383	11	11	2020	2020-11-18	25383	31	1	1	23.24	5	0.57	0	0	M	0	1	0	0	0	1	0	1	0	1	1	1	0	0	0	1	0	1	1	1	0	0	0	0	0	0	0	0	0	0	0	0	0	0	0
25386	11	11	2020	2020-11-18	25386	52	1	1	25	3	0.42	0	0	F	1	1	0	0	0	1	0	1	0	0	0	0	0	0	0	0	0	1	1	0	0	0	0	0	0	0	0	0	0	0	0	0	0	0	0
25388	11	11	2020	2020-11-18	25388	24	1	1	15.31	4	0.41	0	0	F	0	1	1	0	0	1	1	1	0	0	1	1	1	0	0	1	1	0	0	0	0	0	0	0	0	0	0	0	0	0	0	0	0	0	0
25390	11	11	2020	2020-11-18	25390	42	1	1	16.56	4	0.21	0	0	M	1	1	1	1	0	1	1	1	0	1	1	1	0	0	0	1	1	1	1	1	0	0	1	1	1	0	0	0	0	0	0	0	0	0	0
25396	11	11	2020	2020-11-18	25396	45	0	1	29.9	5	0.25	0	0	M	1	1	1	0	1	1	1	1	1	0	0	0	1	0	0	1	1	1	1	0	0	0	0	0	0	0	0	0	0	0	0	0	0	0	0
25398	11	11	2020	2020-11-18	25398	44	1	1	25.69	7	1.35	0	0	F	1	0	1	0	0	1	0	1	0	0	1	0	1	0	0	1	1	1	1	0	0	0	0	0	0	0	0	0	0	0	0	0	0	0	0
25399	11	11	2020	2020-11-18	25399	36	1	1	15.19	8	0.41	0	0	M	0	0	0	0	0	0	0	1	0	0	0	0	0	0	0	0	1	1	1	0	0	0	0	0	0	0	0	0	0	0	0	0	0	0	0
25402	11	11	2020	2020-11-18	25402	40	1	1	16.18	6	0.38	0	0	F	0	1	1	0	1	1	1	1	1	0	1	0	1	0	0	1	1	1	1	1	0	0	0	0	0	0	0	0	0	0	0	0	0	0	0
25437	11	11	2020	2020-11-19	25437	22	1	1	14.93	2	0.59	0.52	0.45	F	1	1	0	0	0	1	0	1	1	1	1	0	0	0	0	1	1	0	0	0	0	0	0	0	0	0	0	0	0	0	0	0	0	0	0
25439	11	11	2020	2020-11-19	25439	22	1	1	14.4	2	0.25	1.13	0.64	F	1	1	1	1	0	0	0	1	0	0	1	0	0	0	0	0	1	0	0	0	0	0	0	0	0	0	0	0	0	0	0	0	0	0	0
25447	11	11	2020	2020-11-19	25447	52	1	1	20.1	2	0.35	0	0	F	1	1	0	0	1	0	0	1	0	1	1	0	0	0	0	0	1	0	0	0	0	0	0	0	0	0	0	0	0	0	0	0	0	0	0
25449	11	11	2020	2020-11-19	25449	59	1	1	20.57	7	0.72	0	0	M	1	1	1	0	0	0	0	1	0	0	1	0	0	0	0	0	0	1	1	0	0	0	0	0	1	0	0	0	0	0	0	0	0	0	0
25451	11	11	2020	2020-11-19	25451	44	1	1	21.55	6	0.4	0	0	F	0	1	1	1	0	1	1	1	0	1	1	1	0	0	0	1	1	1	1	0	0	0	1	0	0	0	0	0	0	0	0	0	0	0	0
25452	11	11	2020	2020-11-19	25452	16	1	1	15.6	1	0.43	0	0	M	1	1	1	0	0	1	1	1	0	0	1	0	0	0	0	0	0	0	0	0	0	0	0	0	0	0	0	0	0	0	0	0	0	0	0
25457	11	11	2020	2020-11-19	25457	24	1	1	21.38	7	0.51	0	0	F	1	1	1	1	0	1	1	1	0	0	0	0	0	0	0	1	1	1	0	1	0	0	0	0	0	0	0	0	0	0	0	0	0	0	0
25460	11	11	2020	2020-11-19	25460	28	1	1	16.69	4	0.39	0	0	M	1	1	1	1	1	1	1	1	1	0	1	0	0	0	0	0	1	1	1	1	0	0	0	0	0	0	0	0	0	0	0	0	0	0	0
25468	11	11	2020	2020-11-19	25468	56	1	1	18.91	9	2.11	0	0	F	1	0	1	0	0	1	0	1	0	1	0	0	0	0	0	0	0	1	1	0	0	0	0	0	0	0	0	0	0	0	0	0	0	0	0
25471	11	11	2020	2020-11-19	25471	47	1	1	14.39	2	0.19	0	0	F	1	0	1	0	1	0	1	1	0	0	1	0	0	0	0	1	1	0	0	0	0	0	0	0	0	0	0	0	0	0	0	0	0	0	0
25484	11	11	2020	2020-11-19	25484	51	1	1	17.85	3	0.27	0	0	M	1	1	0	0	0	1	1	1	1	0	1	0	0	0	0	0	1	0	0	1	0	0	0	0	0	0	0	0	0	0	0	0	0	0	0
25495	11	11	2020	2020-11-19	25495	29	1	1	17.41	3	0.29	0	0	F	0	1	1	0	0	1	1	1	0	0	1	0	0	0	0	1	1	0	0	0	0	0	0	0	0	0	0	0	0	0	0	0	0	0	0
25498	11	11	2020	2020-11-19	25498	28	1	1	17.68	4	0.23	0	0	F	0	1	1	0	1	1	1	1	1	1	1	0	0	0	0	1	1	0	0	0	0	0	0	0	0	0	0	0	0	0	0	0	0	0	0
25501	11	11	2020	2020-11-19	25501	24	0	1	24.9	6	0.77	0.96	1.79	M	0	0	1	1	0	1	1	1	1	0	1	0	0	0	0	1	0	1	0	0	0	0	0	0	0	0	0	0	0	0	0	0	0	0	0
25505	11	11	2020	2020-11-19	25505	32	1	1	18.13	4	0.18	0	0	M	1	1	1	0	1	1	1	0	0	1	1	0	0	0	0	1	1	1	0	1	0	0	0	0	0	0	0	0	0	0	0	0	0	0	0
25511	11	11	2020	2020-11-19	25511	31	1	1	17.46	3	0.42	0	0	M	0	0	1	1	0	0	0	1	0	1	0	0	1	0	0	1	1	0	0	0	0	0	0	0	0	0	0	0	0	0	0	0	0	0	0
25514	11	11	2020	2020-11-19	25514	34	1	1	16.49	4	0.23	0.52	0	F	0	1	1	0	0	1	1	0	0	0	0	0	0	0	0	0	1	0	0	1	0	0	0	0	0	0	0	0	0	0	0	0	0	0	0
25515	11	11	2020	2020-11-19	25515	25	0	1	23.94	10	1.57	0	0	M	0	0	1	0	0	0	0	1	0	0	1	0	0	0	0	1	0	1	1	0	0	0	0	0	0	0	0	0	0	0	0	0	0	0	0
25518	11	11	2020	2020-11-19	25518	52	0	1	27.66	7	4.95	3.8	10.31	F	1	1	1	0	1	1	0	1	0	0	1	0	0	0	0	0	1	1	1	0	0	0	1	0	1	0	0	0	0	0	0	0	0	0	0
25520	11	11	2020	2020-11-19	25520	38	1	1	21.32	3	0.26	0	0	F	0	1	0	0	0	1	0	1	0	1	1	1	0	0	0	1	0	1	1	0	0	0	0	0	0	0	0	0	0	0	0	0	0	0	0
25528	11	11	2020	2020-11-19	25528	33	1	1	17.36	4	0.27	0	0	F	1	0	1	0	0	1	0	1	0	1	0	0	0	0	0	0	1	1	1	0	0	0	0	0	0	0	0	0	0	0	0	0	0	0	0
25530	11	11	2020	2020-11-19	25530	29	0	1	34.67	9	1.96	0	0	F	0	1	1	0	1	1	1	0	1	0	0	1	0	0	0	0	0	1	0	0	0	0	0	0	0	0	0	0	0	0	0	0	0	0	0
25536	11	11	2020	2020-11-19	25536	34	1	1	22.12	4	0.26	0	0	F	1	1	1	1	1	0	1	1	0	0	1	1	0	1	1	1	1	0	0	0	0	0	0	0	0	0	0	0	0	0	0	0	0	0	0
25547	11	11	2020	2020-11-19	25547	37	1	1	16.78	3	0.19	0	0	M	0	1	1	1	0	1	0	1	0	1	1	0	0	0	0	0	1	0	0	0	0	0	0	0	0	0	0	0	0	0	0	0	0	0	0
25550	11	11	2020	2020-11-19	25550	27	1	1	18.18	5	0.52	0	0	M	1	1	1	0	1	1	1	1	0	1	0	0	0	0	0	0	1	1	0	1	0	0	0	0	0	0	0	0	0	0	0	0	0	0	0
25553	11	11	2020	2020-11-19	25553	22	1	1	15.77	1	0.37	0.7	0.62	F	1	0	1	0	0	1	0	1	0	1	1	1	1	0	0	0	1	0	0	0	0	0	0	0	0	0	0	0	0	0	0	0	0	0	0
25554	11	11	2020	2020-11-19	25554	34	1	1	18.35	4	0.31	0	0	F	1	1	1	0	0	1	1	1	0	1	1	0	0	0	0	1	1	0	0	0	0	0	0	0	0	0	0	0	0	0	0	0	0	0	0
25559	11	11	2020	2020-11-19	25559	31	1	1	30.52	9	0.99	0	0	M	1	1	0	0	0	1	1	1	0	1	1	0	0	0	0	1	1	1	1	1	0	0	0	0	0	0	0	0	0	0	0	0	0	0	0
25561	11	11	2020	2020-11-19	25561	26	1	1	21.36	10	0.37	0	0	F	1	1	1	1	1	0	0	1	0	1	0	0	0	0	0	0	1	1	1	0	0	0	0	0	0	0	0	0	0	0	0	0	0	0	0
25564	11	11	2020	2020-11-19	25564	25	1	1	27.13	7	0.75	0	0	M	1	0	1	0	1	1	1	1	0	0	1	0	0	0	1	1	1	0	0	0	0	0	0	0	0	0	0	0	0	0	0	0	0	0	0
25568	11	11	2020	2020-11-19	25568	25	0	1	36.76	2	0.25	0	0	M	1	0	1	0	1	1	0	1	0	1	0	0	0	0	0	0	0	0	0	0	0	0	0	0	0	0	0	0	0	0	0	0	0	0	0
25592	11	11	2020	2020-11-23	25592	44	1	1	19.81	9	0.37	0	0	M	0	1	0	0	1	0	1	0	1	0	1	0	0	0	0	1	0	1	0	0	0	0	0	0	1	0	0	0	0	0	0	0	0	0	0
25604	11	11	2020	2020-11-23	25604	32	1	1	19.45	5	0.38	0.52	0.52	F	1	1	1	0	0	1	1	0	0	1	1	1	0	0	1	1	1	0	0	1	0	0	0	0	0	0	0	0	0	0	0	0	0	0	0
25605	11	11	2020	2020-11-23	25605	55	1	1	22.94	6	2.68	0	0	M	1	1	0	0	0	0	0	1	0	0	0	0	0	0	0	1	1	1	1	0	0	0	1	0	0	0	0	0	0	0	0	0	0	0	0
25606	11	11	2020	2020-11-23	25606	59	1	1	15.46	7	0.36	0.86	0.6	F	1	1	1	0	0	1	0	1	0	0	0	0	1	0	0	0	1	0	0	0	0	0	0	0	1	0	0	0	0	0	0	0	0	0	0
25608	11	11	2020	2020-11-23	25608	24	1	1	16.58	3	0.26	0	0	F	1	1	1	0	0	1	1	1	0	0	1	1	0	0	0	0	0	0	0	0	0	0	0	0	0	0	0	0	0	0	0	0	0	0	0
25609	11	11	2020	2020-11-23	25609	32	0	1	28.48	7	2.94	0	0	M	1	1	0	1	1	0	1	1	0	1	0	0	0	0	0	1	0	1	1	0	0	0	0	0	0	0	0	0	0	0	0	0	0	0	0
25617	11	11	2020	2020-11-23	25617	49	1	1	18.98	6	0.34	0	0	F	1	1	0	1	1	1	1	1	0	1	1	1	0	0	1	1	1	1	1	0	0	0	0	0	0	0	0	0	0	0	0	0	0	0	0
25618	11	11	2020	2020-11-23	25618	51	1	1	20.03	5	0.66	0	0	M	1	1	0	1	0	1	0	1	0	1	0	1	0	0	0	1	1	0	0	0	0	0	0	0	0	0	0	0	0	0	0	0	0	0	0
25619	11	11	2020	2020-11-23	25619	26	1	1	15.98	5	0.23	0	0	M	1	0	1	0	0	1	0	1	0	0	0	0	1	0	0	0	1	0	0	0	0	0	0	0	0	0	0	0	0	0	0	0	0	0	0
25620	11	11	2020	2020-11-23	25620	72	1	1	21.14	5	0.79	0	0	M	0	1	0	0	0	1	1	0	1	0	1	1	0	0	0	0	0	0	0	0	0	0	1	0	0	0	0	0	0	0	0	0	0	0	0
25638	11	11	2020	2020-11-23	25638	54	1	1	14.78	3	0.33	0	0	M	0	1	0	0	0	1	1	0	1	1	0	0	0	0	0	0	0	0	0	0	0	0	0	0	0	0	0	0	0	0	0	0	0	0	0
25640	11	11	2020	2020-11-23	25640	66	1	1	13.97	6	NR	NR	NR	F	0	1	0	0	0	0	1	0	0	0	1	0	0	0	0	1	0	0	0	0	0	0	0	0	0	0	0	0	0	0	1	0	0	0	0
25643	11	11	2020	2020-11-23	25643	38	1	1	25.2	7	0.43	0	0	M	0	1	1	0	0	0	1	1	1	0	1	0	0	0	0	0	1	1	1	1	1	0	0	0	0	0	0	0	0	0	0	0	0	0	0
25650	11	11	2020	2020-11-23	25650	33	1	1	24.97	6	0.64	1.15	1.31	F	1	1	0	1	1	1	1	1	0	1	1	0	0	1	0	1	0	1	1	1	0	0	0	0	0	0	0	0	0	0	0	0	0	0	0
25652	11	11	2020	2020-11-23	25652	35	0	1	25.01	2	0.32	0	0	M	0	0	1	0	0	1	1	1	1	0	1	0	0	0	0	1	1	0	0	1	0	0	0	0	0	0	0	0	0	0	0	0	0	0	0
25655	11	11	2020	2020-11-23	25655	22	1	1	26.68	5	2.89	1.01	1.29	F	0	0	1	0	0	1	0	0	0	0	1	0	0	0	0	0	0	1	1	0	0	0	0	0	0	0	0	0	0	0	0	0	0	0	0
25660	11	11	2020	2020-11-23	25660	32	1	1	19.24	7	0.37	0	0	F	0	1	1	0	0	1	1	1	0	0	1	1	0	0	0	0	0	1	0	0	0	0	0	0	0	0	0	0	0	0	0	0	0	0	0
25664	11	11	2020	2020-11-23	25664	36	0	1	33.67	12	2.19	0	0	M	1	0	1	1	0	1	0	1	0	0	1	0	0	0	1	0	0	1	1	0	0	0	0	0	0	0	0	0	0	0	0	0	0	0	0
25667	11	11	2020	2020-11-23	25667	58	1	1	17.87	3	0.32	0	0	F	0	1	0	1	1	1	0	1	1	1	0	1	0	0	0	1	1	0	0	1	0	0	0	0	0	0	0	0	0	0	0	0	0	0	0
25668	11	11	2020	2020-11-23	25668	65	1	1	19.89	5	0.64	0	0	M	1	1	1	1	0	1	0	1	0	1	0	0	1	0	0	1	1	0	0	1	0	0	0	0	0	0	0	0	0	0	0	0	0	0	0
25676	11	11	2020	2020-11-23	25676	21	1	1	28.97	7	0.31	0	0	F	0	1	0	0	0	1	0	0	0	0	0	1	0	0	0	1	0	1	1	0	0	0	0	0	0	0	0	0	0	0	0	0	0	0	0
25677	11	11	2020	2020-11-23	25677	25	1	1	19.57	5	0.34	0	0	M	1	0	0	0	0	1	0	0	0	1	0	0	0	0	0	0	0	1	0	0	0	0	0	0	0	0	0	0	0	0	0	0	0	0	0
25678	11	11	2020	2020-11-23	25678	29	1	1	16.34	5	0.26	0	0	F	0	1	1	0	0	1	1	1	0	1	0	0	0	0	1	1	0	1	1	0	0	0	0	0	0	0	0	0	0	0	0	0	0	0	0
25679	11	11	2020	2020-11-23	25679	35	1	1	20.99	2	0.49	0	0	M	1	1	1	0	0	1	0	1	0	1	0	0	0	0	0	0	1	1	0	1	0	0	0	0	0	0	0	0	0	0	0	0	0	0	0
25680	11	11	2020	2020-11-23	25680	47	1	1	17.46	4	0.24	0	0	F	0	0	1	0	0	1	1	0	0	0	1	0	0	0	0	1	0	1	0	0	0	0	0	0	0	0	0	0	0	0	0	0	0	0	0
25689	11	11	2020	2020-11-23	25689	24	0	1	36.4	7	1.64	0	0	M	0	0	0	1	1	0	0	1	0	0	0	0	0	0	0	0	0	1	1	1	0	0	0	0	0	0	0	0	0	0	0	0	0	0	0
25692	11	11	2020	2020-11-23	25692	62	1	1	21.39	5	0.31	0	0	F	0	1	1	0	1	1	0	1	1	0	0	0	1	0	0	0	0	1	1	1	0	0	1	0	0	0	0	0	0	0	1	0	0	0	0
25695	11	11	2020	2020-11-23	25695	26	1	1	22.32	5	1.76	0	0	M	0	1	0	0	0	1	1	1	0	0	1	0	0	0	0	1	0	1	1	0	0	0	0	0	0	0	0	0	0	0	0	0	0	0	0
25696	11	11	2020	2020-11-23	25696	32	1	1	18.92	6	0.31	0	0	F	1	0	0	1	1	1	1	1	0	1	0	0	0	0	0	1	1	0	0	0	0	0	0	0	0	0	0	0	0	0	0	0	0	0	0
25699	11	11	2020	2020-11-23	25699	53	1	1	20.01	2	0.24	1.18	0.73	F	0	1	1	1	0	1	0	1	1	1	1	0	1	1	1	1	1	0	0	0	0	0	0	1	0	0	0	0	0	0	0	0	0	0	0
25703	11	11	2020	2020-11-23	25703	62	1	1	17.11	4	0.23	0	0	M	1	1	0	0	0	1	1	1	1	0	1	0	0	0	0	0	0	0	0	0	0	0	0	0	0	0	0	0	0	0	0	0	0	0	0
25707	11	11	2020	2020-11-23	25707	60	1	1	17.22	3	1.13	0	0	M	1	1	1	0	0	1	1	1	0	1	1	1	0	0	0	1	1	0	0	1	0	0	0	0	0	0	0	0	0	0	0	0	0	0	0
25710	11	11	2020	2020-11-23	25710	64	1	1	20.02	5	0.41	0	0	F	0	0	0	0	0	1	0	0	0	0	1	0	0	0	0	0	0	0	0	0	0	0	0	0	0	0	0	0	0	0	0	0	0	0	0
25711	11	11	2020	2020-11-23	25711	77	1	1	17.85	7	0.33	0.49	0.51	M	1	1	0	0	0	0	0	0	0	1	1	0	0	0	0	1	0	0	0	0	0	0	1	1	0	0	0	0	0	0	0	0	0	0	0
25713	11	11	2020	2020-11-23	25713	30	1	1	27.99	7	0.28	0	0	M	1	1	1	1	1	1	1	1	0	1	1	1	0	0	0	0	0	1	1	1	0	0	1	0	0	0	0	0	0	0	0	0	0	0	0
25728	11	11	2020	2020-11-23	25728	35	1	1	15.68	2	0.42	0	0	M	1	0	0	1	1	1	1	1	0	1	1	0	0	0	0	1	1	0	0	0	0	0	0	0	0	0	0	0	0	0	0	0	0	0	0
25735	11	11	2020	2020-11-23	25735	46	1	1	16.2	5	0.29	0	0	F	1	1	1	0	0	1	1	1	0	1	0	0	0	0	0	0	1	0	0	0	0	0	0	0	0	0	0	0	0	0	0	0	0	0	0
25738	11	11	2020	2020-11-23	25738	37	1	1	18.31	2	0.41	0	0	M	0	1	0	0	0	1	0	0	1	1	1	0	0	0	0	0	0	0	0	0	0	0	0	0	0	0	0	0	0	0	0	0	0	0	0
25739	11	11	2020	2020-11-23	25739	44	1	1	19.81	7	0.32	0	0	M	1	1	1	1	1	1	1	1	0	1	1	1	0	0	1	1	1	1	1	1	0	0	0	0	0	0	0	0	0	0	0	0	0	0	0
25740	11	11	2020	2020-11-23	25740	49	1	1	21.38	8	0.53	0	0	F	0	1	0	1	0	1	0	1	0	1	0	0	1	0	0	1	0	0	0	1	0	0	0	0	0	1	0	0	0	0	0	0	0	0	0
25742	11	11	2020	2020-11-23	25742	50	0	1	32.99	2	1.88	0	0	F	0	0	0	0	0	1	0	0	0	0	0	0	0	0	0	0	0	0	0	0	0	0	0	0	0	0	0	0	0	0	0	0	0	0	0
25743	11	11	2020	2020-11-23	25743	33	1	1	34.05	7	0.62	0	0	M	1	1	0	1	1	1	0	1	0	1	1	1	1	0	0	1	1	1	1	0	0	0	0	0	0	0	0	0	0	0	0	0	0	0	0
25758	11	11	2020	2020-11-23	25758	56	0	1	22.98	6	2.91	0	0	F	0	1	0	0	0	1	0	1	0	0	1	0	0	0	0	1	1	0	0	0	0	0	0	0	0	0	0	0	0	0	0	0	0	0	0
25765	11	11	2020	2020-11-23	25765	33	1	1	23.06	5	0.25	0	0	M	1	0	0	0	0	0	0	1	0	0	1	0	0	0	0	0	1	1	1	0	0	0	0	0	0	0	0	0	0	0	0	0	0	0	0
25773	11	11	2020	2020-11-23	25773	22	1	1	23.51	7	0.8	0.86	0.74	F	0	0	1	0	0	0	0	1	0	0	1	0	0	0	0	0	0	1	1	0	0	0	0	0	0	0	0	0	0	0	0	0	0	0	0
25780	11	11	2020	2020-11-23	25780	26	1	1	17.51	2	0.24	0.34	0.51	M	0	1	1	0	0	1	0	1	1	0	0	1	0	0	0	1	0	0	0	0	0	0	0	0	0	0	0	0	0	0	0	0	0	0	0
25781	11	11	2020	2020-11-23	25781	49	1	1	18.62	3	0.21	0	0	F	1	1	1	0	0	1	0	1	1	1	0	0	0	0	0	0	1	0	0	0	0	0	0	0	0	0	0	0	0	0	0	0	0	0	0
25788	11	11	2020	2020-11-23	25788	53	0	1	32.09	4	0.66	0	0	M	0	1	1	0	0	0	1	0	0	0	0	0	0	0	0	0	0	0	0	0	0	0	1	0	0	0	0	0	0	0	0	0	0	0	0
25894	11	11	2020	2020-11-24	25894	61	1	1	17.94	3	0.19	0	0	M	1	1	0	0	0	1	1	1	0	0	0	0	0	0	0	1	1	0	0	0	0	0	1	0	0	0	0	0	0	0	0	0	0	0	0
25902	11	11	2020	2020-11-24	25902	64	1	1	15.86	5	0.3	0	0	F	1	1	0	0	1	0	0	1	0	1	0	0	0	0	0	1	1	0	0	1	0	0	1	0	0	0	0	0	0	0	0	0	0	0	0
25903	11	11	2020	2020-11-24	25903	59	1	1	14.15	6	0.29	0	0	M	1	1	0	0	0	1	1	1	1	0	1	1	0	0	0	1	1	0	0	0	0	0	0	0	0	0	0	0	0	0	0	0	0	0	0
25923	11	11	2020	2020-11-24	25923	22	1	1	16.47	1	0.34	0	0	M	1	0	0	0	0	1	0	1	0	0	0	0	0	0	0	0	1	0	0	0	0	0	0	0	0	0	0	0	0	0	0	0	0	0	0
25931	11	11	2020	2020-11-24	25931	60	1	1	19.36	7	0.86	0.94	1.01	M	1	1	0	0	1	0	1	1	1	1	1	0	0	0	0	1	0	0	1	0	0	0	1	0	1	0	0	0	0	0	1	0	0	0	0
25978	11	11	2020	2020-11-24	25978	57	1	1	20.98	6	1.11	0	0	F	0	1	1	0	0	1	1	0	0	0	1	0	0	0	0	0	1	1	0	1	0	0	1	0	0	0	0	0	0	0	0	0	0	0	0
25999	11	11	2020	2020-11-24	25999	57	1	1	16.8	4	0.33	0.82	0.94	F	1	1	1	0	0	1	1	1	0	0	1	0	0	0	0	0	0	0	0	1	0	0	0	0	0	0	0	0	0	0	0	0	0	0	0
26005	11	11	2020	2020-11-24	26005	51	1	1	23.86	6	0.28	0.68	0.65	M	1	0	0	1	0	1	0	1	0	1	0	1	0	0	0	0	0	0	0	1	1	0	0	0	0	0	0	0	0	0	0	0	0	0	0
26022	11	11	2020	2020-11-24	26022	37	1	1	21.3	2	0.35	0	0	F	0	1	1	0	0	0	1	0	0	1	1	0	0	0	0	1	0	1	1	0	0	0	0	0	0	0	0	0	0	0	0	0	0	0	0
26055	11	11	2020	2020-11-24	26055	34	0	1	34.03	3	0.72	0	0	F	0	1	1	0	0	1	1	1	1	1	1	1	0	0	0	1	1	0	0	0	0	0	0	0	0	0	0	0	0	0	0	0	0	0	0
26057	11	11	2020	2020-11-24	26057	26	1	1	23.67	7	0.36	0	0	F	1	1	1	0	1	1	1	1	1	1	1	0	0	0	0	1	1	0	0	1	0	0	0	0	0	0	0	0	0	0	0	0	0	0	0
26116	11	11	2020	2020-11-25	26116	54	1	1	25.16	2	2.95	0	0	F	0	0	0	0	0	0	1	0	0	0	1	0	0	0	0	1	0	1	0	0	0	0	1	0	0	0	0	0	0	0	0	0	0	0	0
26122	11	11	2020	2020-11-25	26122	24	1	1	15.24	6	0.97	0	0	F	1	1	1	0	1	1	1	1	1	0	0	0	0	0	0	0	1	0	0	1	0	0	0	0	0	0	0	0	0	0	0	0	0	0	0
26125	11	11	2020	2020-11-25	26125	60	1	1	19.26	5	0.28	0	0	M	1	1	1	0	0	0	0	0	0	0	0	0	0	0	0	0	0	0	0	0	0	0	0	0	1	0	0	0	0	0	0	0	0	0	0
26126	11	11	2020	2020-11-25	26126	63	0	1	30.69	3	2.41	0	0	F	0	1	1	0	0	1	1	0	0	1	1	1	0	1	0	1	0	0	0	1	0	0	1	0	0	0	0	0	0	0	0	0	0	0	0
26127	11	11	2020	2020-11-25	26127	74	1	1	19.13	3	0.77	0.29	0.41	M	1	1	1	0	0	0	1	1	1	1	1	0	0	0	0	1	0	0	0	0	0	0	0	1	0	0	0	0	0	0	0	0	0	0	0
26136	11	11	2020	2020-11-25	26136	52	0	1	32.45	7	1.98	0	0	F	1	0	1	1	1	1	0	1	0	1	1	1	1	0	1	0	1	1	1	1	0	0	0	0	0	0	0	0	0	0	0	0	0	0	0
26140	11	11	2020	2020-11-25	26140	50	0	1	23.71	7	3.01	0	0	M	0	1	1	1	0	1	0	0	1	0	0	0	1	0	1	0	1	1	1	1	0	0	0	0	0	0	0	0	0	0	0	0	0	0	0
26144	11	11	2020	2020-11-25	26144	25	1	1	15.8	2	0.22	0.66	0.47	F	1	0	0	0	0	1	0	1	0	1	1	0	0	0	0	0	1	0	0	0	0	0	0	0	0	0	0	0	0	0	0	0	0	0	0
26145	11	11	2020	2020-11-25	26145	40	0	1	31.62	10	3.49	0	0	M	1	1	0	0	0	1	1	1	0	1	0	1	0	0	0	0	1	1	1	1	0	0	0	0	0	0	0	0	0	0	0	0	0	0	0
26152	11	11	2020	2020-11-25	26152	27	0	1	30.75	10	3.47	0	0	F	0	1	0	0	1	1	1	1	0	0	1	0	0	0	0	0	0	1	1	0	0	0	0	0	0	0	0	0	0	0	0	0	0	0	0
26161	11	11	2020	2020-11-25	26161	39	1	1	20.06	5	0.4	0	0	F	0	1	1	1	1	1	1	1	0	1	1	1	0	0	0	1	1	1	0	1	0	0	1	0	0	1	0	0	0	0	0	0	0	0	0
26163	11	11	2020	2020-11-25	26163	49	1	1	22.89	1	0.42	0	0	M	1	1	0	1	0	1	1	0	1	0	0	0	1	0	0	1	1	1	0	1	0	0	0	0	0	0	0	0	0	0	0	0	0	0	0
26167	11	11	2020	2020-11-25	26167	36	1	1	25.37	4	0.62	0	0	M	0	1	0	0	1	0	0	1	0	0	0	1	0	0	0	1	0	1	1	0	0	0	1	0	0	0	0	0	0	0	0	0	0	0	0
26189	11	11	2020	2020-11-25	26189	37	1	1	19.26	6	0.43	0	0	F	0	1	1	0	1	1	0	1	0	1	1	0	0	0	0	1	1	1	1	0	0	0	0	0	0	0	0	0	0	0	0	0	0	0	0
26193	11	11	2020	2020-11-25	26193	46	1	1	24.03	3	0.64	0	0	M	1	1	0	1	0	1	0	1	0	0	1	1	0	0	0	1	1	1	1	0	0	0	0	0	0	0	0	0	0	0	0	0	0	0	0
26205	11	11	2020	2020-11-25	26205	24	1	1	23.93	3	1.49	0	0	F	0	0	0	0	0	1	1	1	1	0	1	1	0	0	0	0	1	1	0	0	0	0	0	0	0	0	0	0	0	0	0	0	0	0	0
26207	11	11	2020	2020-11-25	26207	58	1	1	16.01	8	0.59	0	0	F	1	1	0	1	0	1	1	0	0	0	0	0	0	0	0	0	1	0	0	1	0	0	1	0	0	1	0	0	0	0	0	0	0	0	0
26211	11	11	2020	2020-11-25	26211	30	1	1	14.83	2	0.28	0	0	M	1	1	0	0	1	1	1	1	0	1	0	1	0	0	0	0	1	0	0	0	0	0	0	0	0	0	0	0	0	0	0	0	0	0	0
26222	11	11	2020	2020-11-25	26222	54	1	1	14.87	3	0.24	0.6	0.6	M	1	1	0	0	0	1	0	1	1	1	1	0	0	0	0	0	1	0	0	0	0	0	0	0	0	0	0	0	0	0	0	0	0	0	0
26223	11	11	2020	2020-11-25	26223	48	1	1	22.1	5	0.31	0	0	M	1	0	0	0	1	0	1	1	0	1	1	0	0	0	0	1	1	0	0	0	0	0	0	0	0	0	0	0	0	0	0	0	0	0	0
26227	11	11	2020	2020-11-25	26227	24	0	1	30.93	5	4.01	0	0	F	1	1	1	1	1	1	0	1	1	0	0	1	1	1	0	1	1	1	1	1	0	0	0	0	0	0	0	0	0	0	0	0	0	0	0
26229	11	11	2020	2020-11-25	26229	27	1	1	22.15	3	0.58	0	0	F	1	1	1	1	0	1	0	1	0	1	1	1	0	0	0	0	1	0	1	0	0	0	0	0	0	0	0	0	0	0	0	0	0	0	0
26246	11	11	2020	2020-11-25	26246	45	0	1	34.33	2	3.77	0	0	F	1	0	1	0	0	1	0	0	0	1	1	1	0	0	0	1	0	0	0	0	0	0	0	0	0	0	0	0	0	0	0	0	0	0	0
26253	11	11	2020	2020-11-25	26253	23	0	1	33.31	9	1.51	0	0	F	1	1	1	1	0	1	1	1	1	1	1	1	1	0	0	1	1	1	1	1	0	0	0	0	0	0	0	0	0	0	0	0	0	0	0
26298	11	11	2020	2020-11-26	26298	26	1	1	16.35	6	0.5	0	0	F	0	1	0	0	0	1	0	0	0	0	0	0	0	0	0	1	0	1	1	0	0	0	0	0	0	0	0	0	0	0	0	0	0	0	0
26327	11	11	2020	2020-11-26	26327	32	1	1	18.59	7	3.04	0	0	F	0	1	0	0	1	1	1	1	0	0	1	0	0	0	0	1	0	1	1	1	0	0	0	0	0	0	0	0	0	0	0	0	0	0	0
26332	11	11	2020	2020-11-26	26332	38	1	1	17.97	2	0.48	0.83	0.73	F	0	1	1	0	0	1	0	0	0	0	1	0	1	0	0	1	0	0	0	0	0	0	0	0	0	0	0	0	0	0	0	0	0	0	0
26365	11	11	2020	2020-11-26	26365	28	0	1	30.53	9	4.1	0	0	M	1	1	0	1	0	1	1	1	0	0	1	0	0	0	0	1	1	1	1	0	0	0	0	0	0	0	0	0	0	0	0	0	0	0	0
26385	11	11	2020	2020-11-26	26385	33	1	1	23.32	9	1.92	0	0	M	0	0	1	0	0	1	1	0	0	0	1	0	0	1	0	0	1	1	1	0	0	0	0	0	0	0	0	0	0	0	0	0	0	0	0
26390	11	11	2020	2020-11-26	26390	33	1	1	17.19	1	0.42	0.36	0.61	F	1	0	0	0	0	1	1	1	0	1	1	0	0	0	0	0	0	0	0	0	0	0	0	0	0	0	0	0	0	0	0	0	0	0	0
26395	11	11	2020	2020-11-26	26395	37	1	1	23.75	4	0.68	0	0	M	0	0	1	0	0	1	0	1	0	1	0	0	0	0	0	0	0	1	1	0	0	0	0	0	0	0	0	0	0	0	0	0	0	0	0
26398	11	11	2020	2020-11-26	26398	25	0	1	15.59	1	0.38	0.84	0.44	F	0	0	0	0	0	0	0	1	0	0	0	0	0	0	0	0	0	0	0	0	0	0	0	0	0	0	0	0	0	0	0	0	0	0	0
26407	11	11	2020	2020-11-26	26407	44	1	1	14.31	3	0.32	0	0	M	1	1	1	0	1	1	0	1	0	1	1	0	1	0	0	1	1	0	0	1	0	0	0	0	0	0	0	0	0	0	0	0	0	0	0
26409	11	11	2020	2020-11-26	26409	35	1	1	30.63	5	4.43	0	0	F	1	1	1	0	0	1	1	1	0	1	1	0	0	0	0	1	0	1	1	0	0	0	0	0	0	0	0	0	0	0	0	0	0	0	0
26411	11	11	2020	2020-11-26	26411	42	1	1	16.04	4	0.33	0	0	F	0	1	0	1	0	0	1	1	0	0	1	1	0	0	0	1	0	1	1	0	0	0	0	0	0	0	0	0	0	0	0	0	0	0	0
26412	11	11	2020	2020-11-26	26412	47	1	1	25.81	13	2.02	0	0	M	1	1	0	1	1	1	0	1	0	1	0	1	0	0	0	0	1	0	0	1	0	0	0	0	0	0	0	0	0	0	0	0	0	0	0
26415	11	11	2020	2020-11-26	26415	54	0	1	29.11	3	0.24	0	0	F	0	1	0	0	0	1	1	1	0	0	1	1	0	0	0	1	1	0	0	0	0	0	0	0	0	0	0	0	0	0	0	0	0	0	0
26420	11	11	2020	2020-11-26	26420	53	0	1	25.57	9	2.28	0	0	F	1	1	0	0	1	1	1	1	0	1	1	1	0	0	0	0	1	1	1	0	0	0	0	0	0	0	0	0	0	0	0	0	0	0	0
26433	11	11	2020	2020-11-26	26433	39	0	1	16.91	9	2.91	0	0	M	1	1	0	1	0	1	0	0	0	1	0	0	0	0	0	0	1	1	1	0	0	0	0	0	0	0	0	0	0	0	0	0	0	0	0
26434	11	11	2020	2020-11-26	26434	63	1	1	17.09	5	0.43	0	0	M	1	1	0	0	0	0	0	0	0	0	0	0	0	0	0	1	0	0	0	0	0	0	0	0	0	0	0	0	0	0	0	0	0	0	0
26435	11	11	2020	2020-11-26	26435	50	1	1	15.04	3	0.2	0.78	0.38	F	0	1	0	0	1	1	1	1	0	1	1	0	0	1	0	1	1	0	1	0	1	0	1	1	0	0	0	0	0	0	0	0	0	0	0
26436	11	11	2020	2020-11-26	26436	28	1	1	19.62	2	0.31	0	0	M	1	1	1	0	1	1	1	0	0	1	0	0	0	0	0	0	1	0	0	0	0	0	0	0	0	0	0	0	0	0	0	0	0	0	0
26437	11	11	2020	2020-11-26	26437	25	1	1	20.8	2	1.91	0	0	F	0	1	0	0	0	1	0	1	0	0	1	0	0	0	0	0	0	1	0	0	0	0	0	0	0	0	0	0	0	0	0	0	0	0	0
26442	11	11	2020	2020-11-26	26442	48	1	1	27.39	11	1.54	0	0	F	1	1	1	1	1	1	1	1	1	1	1	0	0	1	1	1	1	1	1	1	0	0	0	0	0	0	0	0	0	0	0	0	0	0	0
26457	11	11	2020	2020-11-26	26457	49	0	1	32.34	4	3.31	0	0	F	0	1	0	0	1	0	0	0	0	0	1	0	0	0	0	1	1	0	0	1	0	0	0	0	0	0	0	0	0	0	0	0	0	0	0
26537	11	11	2020	2020-11-27	26537	42	0	1	28.97	11	2.01	0	0	F	1	0	0	0	0	1	0	0	0	0	1	0	0	0	0	0	1	1	1	0	0	0	0	0	0	0	0	0	0	0	0	0	0	0	0
26553	11	11	2020	2020-11-27	26553	39	0	1	34.2	11	4.18	0	0	F	1	1	1	1	0	1	0	1	1	1	0	0	0	0	0	1	0	1	0	0	0	0	0	0	0	0	0	0	0	0	0	0	0	0	0
26558	11	11	2020	2020-11-27	26558	25	1	1	26.42	11	4.32	0	0	M	1	1	0	1	1	1	1	1	0	1	1	0	1	1	1	1	1	1	0	1	1	0	0	0	0	0	0	0	0	0	0	0	0	0	0
26598	11	11	2020	2020-11-27	26598	57	0	1	18.69	12	2.42	0	0	F	1	1	1	0	1	1	0	1	1	0	1	0	0	0	0	0	1	1	1	0	0	0	1	0	0	0	0	0	0	0	0	0	0	0	0
26613	11	11	2020	2020-11-27	26613	27	1	1	23.68	9	0.62	0	0	M	0	0	0	0	0	1	1	1	0	0	0	0	0	0	0	1	0	0	1	0	0	0	0	0	0	0	0	0	0	0	0	0	0	0	0
26590	11	11	2020	2020-11-27	26590	52	1	1	18.32	8	1.31	0	0	M	1	1	0	0	0	1	0	1	0	1	0	0	0	0	0	0	0	1	1	0	0	0	0	0	0	0	0	0	0	0	0	0	0	0	0
26591	11	11	2020	2020-11-27	26591	68	1	1	24.48	11	1.38	0	0	F	1	1	1	0	0	1	0	1	0	0	0	0	0	0	0	0	1	0	0	1	0	0	1	0	1	0	0	0	0	0	0	0	0	0	0
26669	11	11	2020	2020-11-27	26669	32	1	1	25.56	8	0.9	0	0	M	1	1	1	1	0	1	0	1	1	0	0	1	0	1	1	0	1	1	1	1	1	0	0	0	0	0	0	0	0	0	0	0	0	0	0
26671	11	11	2020	2020-11-27	26671	21	1	1	18.95	3	0.35	0	0	F	1	1	1	1	0	0	0	1	1	1	0	1	1	0	1	1	1	0	1	1	0	0	0	0	0	0	0	0	0	0	0	0	0	0	0
26672	11	11	2020	2020-11-27	26672	26	0	1	25.59	5	4.08	0	0	F	0	0	0	0	0	0	0	0	0	0	0	0	0	0	0	1	0	0	0	0	0	0	0	0	0	0	0	0	0	0	0	0	0	0	0
26676	11	11	2020	2020-11-27	26676	23	1	1	19.54	4	0.27	0	0	F	1	1	0	0	0	1	1	0	0	0	0	0	0	0	0	0	0	0	0	0	0	0	0	0	0	0	0	0	0	0	0	0	0	0	0
26716	11	11	2020	2020-11-30	26716	24	1	1	17.17	4	0.3	0.25	1.11	F	0	1	1	0	0	1	0	1	0	0	1	1	0	0	0	0	0	0	0	1	1	0	0	0	0	0	0	0	0	0	0	0	0	0	0
26729	11	11	2020	2020-11-30	26729	28	1	1	16.75	1	0.35	0	0	F	1	0	1	0	0	1	0	1	0	0	1	0	0	1	0	1	1	0	0	0	0	0	0	0	0	0	0	0	0	0	0	0	0	0	0
26733	11	11	2020	2020-11-30	26733	50	1	1	24.32	3	1.07	0	0	F	1	1	0	1	1	1	1	1	0	1	1	0	1	0	0	0	1	1	1	1	0	0	0	0	0	0	0	0	0	0	0	0	0	0	0
26760	11	11	2020	2020-11-30	26760	60	0	1	19.73	9	0.24	0.39	0.49	#N/A
26796	11	11	2020	2020-11-30	26796	35	1	1	21.65	7	0.78	0	0	M	1	1	1	0	1	1	1	1	1	1	1	1	1	0	0	1	0	1	1	0	0	0	0	0	0	0	0	0	0	0	0	0	0	0	0
26819	11	11	2020	2020-11-30	26819	34	0	1	29.83	7	2.97	0	0	F	0	1	0	0	1	1	0	1	0	1	0	0	0	0	0	0	1	1	0	0	0	0	1	0	0	0	0	0	0	0	0	0	0	0	0
26826	11	11	2020	2020-11-30	26826	36	1	1	18.71	3	0.27	0	0	F	1	1	0	1	1	1	1	1	0	0	1	0	0	0	0	1	1	1	0	0	0	0	1	0	0	0	0	0	0	0	0	0	0	0	0
26832	11	11	2020	2020-11-30	26832	66	0	1	33.92	6	3.43	0	0	F	1	1	0	1	0	1	0	1	1	1	0	1	0	0	0	0	1	1	1	0	0	0	1	0	0	0	0	0	0	0	0	0	0	0	0
26888	11	11	2020	2020-11-30	26888	66	1	1	16.84	2	2.39	0	0	M	0	1	0	0	0	0	0	1	0	0	0	0	0	0	0	0	1	0	0	0	0	0	1	0	0	0	0	0	0	0	0	0	0	0	0
26977	12	12	2020	2020-12-01	26977	24	1	1	19.06	2	0.17	0	0	F	0	0	1	0	1	1	1	0	0	1	1	0	0	0	0	1	0	1	1	1	0	0	0	0	0	0	0	0	0	0	0	0	0	0	0
27019	12	12	2020	2020-12-01	27019	56	1	1	17.76	3	0.38	0	0	F	0	0	1	0	0	1	1	1	0	0	1	0	0	0	0	1	1	0	0	0	0	0	0	0	0	0	1	0	0	0	0	0	0	0	0
27026	12	12	2020	2020-12-01	27026	25	1	1	20.22	3	0.32	0	0	F	0	0	1	1	1	1	1	1	0	0	1	0	0	0	0	1	1	0	0	0	0	0	0	0	0	0	0	0	0	0	0	0	0	0	0
27038	12	12	2020	2020-12-01	27038	29	1	1	17.79	3	0.19	0.74	0.42	F	0	0	1	0	0	0	1	1	0	0	1	0	0	0	0	0	0	0	0	0	0	0	0	0	0	0	0	0	0	0	0	0	0	0	0
27066	12	12	2020	2020-12-01	27066	31	1	1	20.68	3	0.27	0.76	0.46	F	0	0	0	0	0	1	1	0	0	0	1	0	0	0	0	1	0	0	0	0	0	0	0	0	0	0	0	0	0	0	0	0	0	0	0
27193	12	12	2020	2020-12-02	27193	31	1	1	18.46	2	0.66	1.62	0.48	F	0	0	0	0	0	0	1	0	0	0	0	0	0	0	0	0	0	1	1	0	0	0	0	0	0	0	0	0	0	0	0	0	0	0	0
27202	12	12	2020	2020-12-02	27202	28	1	1	23.7	8	0.23	0	0	F	1	1	0	1	1	1	1	1	0	1	1	1	0	0	0	1	1	1	1	1	0	0	0	0	0	0	0	0	0	0	0	0	0	0	0
27208	12	12	2020	2020-12-02	27208	36	1	1	18.35	6	0.38	0	0	F	1	1	1	1	1	1	0	0	0	0	1	0	0	0	0	1	1	0	0	1	0	0	0	0	0	0	0	0	0	0	0	0	0	0	0
27339	12	12	2020	2020-12-02	27339	62	1	1	27.98	1	0.19	0	0	F	0	1	0	0	0	0	1	0	1	0	0	0	0	0	0	0	0	0	0	0	0	0	0	0	1	0	0	0	0	0	0	0	0	0	0
27272	12	12	2020	2020-12-02	27272	42	1	1	27.17	7	0.5	0	0	F	1	1	1	0	0	1	0	1	1	1	0	0	0	0	0	0	1	1	1	0	0	0	0	0	0	0	0	0	0	0	0	0	0	0	0
27321	12	12	2020	2020-12-02	27321	25	1	1	18.9	2	2.03	0	0	F	0	1	1	0	0	1	1	0	0	0	1	0	0	0	1	0	1	0	0	0	0	0	0	0	0	0	0	0	0	0	0	0	0	0	0
27361	12	12	2020	2020-12-03	27361	31	1	1	20.24	4	0.77	0	0	F	0	1	0	0	1	0	0	1	0	0	1	1	0	0	0	1	0	1	1	0	0	0	0	0	0	0	0	0	0	0	0	0	0	0	0
27363	12	12	2020	2020-12-03	27363	25	1	1	14.99	1	0.29	0	0	F	1	1	0	0	0	1	1	1	1	1	1	0	0	0	0	1	0	0	1	0	0	0	0	1	0	0	0	0	0	0	0	0	0	0	0
27373	12	12	2020	2020-12-03	27373	71	1	1	22.43	2	0.32	0	0	F	1	1	1	0	0	1	0	0	0	0	0	1	0	0	0	0	0	0	0	0	0	0	0	0	1	0	0	0	0	0	0	0	0	0	0
27376	12	12	2020	2020-12-03	27376	46	0	1	31.26	3	0.25	0.69	0.41	F	0	0	1	0	0	1	1	0	0	0	0	0	0	0	0	0	0	0	0	0	0	0	0	0	0	0	0	0	0	0	0	0	0	0	0
27399	12	12	2020	2020-12-03	27399	59	1	1	17.85	4	0.56	0	0	F	1	1	0	0	0	1	1	1	0	1	0	0	0	0	0	0	0	1	0	0	0	0	0	0	0	0	0	0	0	0	0	0	0	0	0
27441	12	12	2020	2020-12-03	27441	45	1	1	20.09	1	0.2	0	0	M	1	1	0	0	0	0	0	1	0	0	0	0	0	0	0	1	1	0	0	0	0	0	0	0	0	0	0	0	0	0	0	0	0	0	0
27461	12	12	2020	2020-12-03	27461	50	1	1	33.67	1	1.67	0	0	F	0	0	1	0	0	1	1	0	0	0	1	0	1	0	0	1	1	0	0	0	0	0	0	0	0	0	0	0	0	0	0	0	0	0	0
27481	12	12	2020	2020-12-03	27481	44	1	1	20.14	3	0.24	0	0	M	1	1	1	0	0	1	1	1	0	0	0	0	0	0	0	0	1	0	0	1	0	0	0	0	0	0	0	0	0	0	0	0	0	0	0
27571	12	12	2020	2020-12-04	27571	25	1	1	20.29	2	0.36	0	0	F	1	1	1	0	0	1	0	1	0	1	1	0	1	0	0	0	0	0	0	0	0	0	0	0	0	0	0	0	0	0	0	0	0	0	0
27579	12	12	2020	2020-12-04	27579	68	1	1	21.87	5	0.42	0	0	F	1	1	0	0	1	1	1	1	0	1	1	0	0	0	0	1	0	0	0	0	0	0	0	0	0	0	0	0	0	0	0	0	0	0	0
27583	12	12	2020	2020-12-04	27583	36	1	1	16.29	2	0.55	0	0	F	1	1	0	0	0	0	1	1	0	0	0	1	0	0	0	0	1	0	1	1	0	0	0	0	0	0	0	0	0	0	0	0	0	0	0
27638	12	12	2020	2020-12-04	27638	55	1	1	28.47	3	2.59	0	0	F	1	1	0	0	0	0	1	0	1	0	0	0	0	0	0	1	1	0	0	0	0	0	1	0	0	0	0	0	0	0	0	0	0	0	0
27652	12	12	2020	2020-12-04	27652	30	1	1	18.78	2	0.29	0	0	F	0	0	1	1	0	0	1	1	1	0	0	0	0	0	0	1	1	0	1	1	1	0	0	0	0	0	0	0	0	0	0	0	0	0	0
27678	12	12	2020	2020-12-04	27678	39	1	1	17.54	1	0.39	0	0	F	1	1	1	1	1	1	1	1	0	0	0	0	0	0	0	0	1	0	0	1	0	0	0	0	0	0	0	0	0	0	0	0	0	0	0
27689	12	12	2020	2020-12-04	27689	60	1	1	16.39	4	0.26	0.56	0.56	F	0	1	0	0	0	0	1	1	0	1	1	1	0	0	0	1	1	0	1	0	0	0	1	0	0	0	0	0	0	0	0	0	0	0	0
27694	12	12	2020	2020-12-04	27694	28	1	1	19.28	4	0.23	0	0	F	0	0	1	0	1	1	1	1	0	1	1	1	0	0	0	1	1	1	1	1	1	0	0	0	0	0	0	0	0	0	0	0	0	0	0
27700	12	12	2020	2020-12-04	27700	35	1	1	20.71	10	0.35	0	0	F	0	0	0	0	1	1	0	1	0	0	0	1	0	0	0	0	1	1	1	1	0	0	0	0	0	0	0	0	0	0	0	0	0	0	0
27707	12	12	2020	2020-12-04	27707	34	1	1	18.77	4	0.57	0	0	M	1	1	1	1	1	1	0	1	0	0	1	0	0	0	0	0	1	0	0	0	0	0	0	0	0	0	0	0	0	0	0	0	0	0	0
27716	12	12	2020	2020-12-04	27716	53	1	1	19.66	4	0.19	0	0	M	1	0	1	0	0	1	1	1	1	0	1	1	1	0	0	1	1	0	0	1	0	0	1	0	0	0	0	0	0	0	0	0	0	0	0
27745	12	12	2020	2020-12-07	27745	54	1	1	18.94	1	0.28	0	0	M	0	0	0	0	0	0	1	0	1	0	1	0	0	0	0	1	1	1	0	1	0	0	1	0	0	0	0	0	0	0	0	0	0	0	0
27771	12	12	2020	2020-12-07	27771	29	1	1	22.48	3	0.4	0	0	F	0	1	0	0	0	1	1	1	1	0	1	0	0	0	0	1	0	0	0	0	0	0	0	0	0	0	0	0	0	0	0	0	0	0	0
27773	12	12	2020	2020-12-07	27773	28	1	1	16.92	3	0.23	0	0	M	1	1	0	0	0	1	1	0	0	0	0	0	0	0	0	0	1	1	0	0	0	0	0	0	0	0	0	0	0	0	0	0	0	0	0
27775	12	12	2020	2020-12-07	27775	66	0	1	33.31	7	0.33	0	0	F	0	0	1	1	1	1	1	1	0	1	0	0	0	1	0	1	1	0	0	1	0	0	1	0	0	0	0	0	0	0	0	0	0	0	0
27776	12	12	2020	2020-12-07	27776	26	0	1	36.1	3	0.29	0	0	F	1	0	1	0	0	1	1	1	1	0	1	0	1	0	0	1	1	0	0	1	0	0	0	0	0	0	0	0	0	0	0	0	0	0	0
27777	12	12	2020	2020-12-07	27777	59	0	1	23.7	6	4.23	0	0	M	0	0	1	0	1	1	0	0	0	0	0	0	0	0	0	0	1	1	1	0	0	0	1	0	1	0	0	0	0	0	0	0	0	0	0
27842	12	12	2020	2020-12-07	27842	67	1	1	23.99	1	0.25	0.98	0.54	M	0	0	0	0	0	0	0	0	0	0	0	0	0	0	0	0	0	1	1	0	0	0	0	0	0	0	0	0	0	0	0	0	0	0	0
27843	12	12	2020	2020-12-07	27843	65	1	1	20.36	2	0.9	0.68	0.62	F	0	0	1	0	0	1	0	0	0	0	0	1	1	0	0	0	0	0	0	0	0	0	0	0	0	0	0	0	0	0	0	0	0	0	0
27781	12	12	2020	2020-12-07	27781	24	0	1	26.98	2	0.38	0	0	F	0	0	0	0	0	0	0	0	0	0	0	0	0	0	0	0	0	1	0	0	0	0	0	0	0	0	0	0	0	0	0	0	0	0	0
27827	12	12	2020	2020-12-07	27827	30	1	1	18.12	4	0.27	0	0	F	0	0	0	0	1	1	1	1	0	0	1	1	0	0	0	0	0	1	1	0	0	0	0	0	0	0	0	0	0	0	0	0	0	0	0
27860	12	12	2020	2020-12-07	27860	32	1	1	16.94	4	3.49	0	0	F	1	1	1	0	0	1	0	1	0	1	0	0	0	0	0	1	0	1	1	1	0	0	0	0	0	0	0	0	0	0	0	0	0	0	0
27876	12	12	2020	2020-12-07	27876	49	1	1	24.75	6	0.89	0	0	M	0	1	0	0	0	1	1	1	0	0	0	0	0	0	0	0	1	1	0	0	0	0	1	0	0	0	0	0	0	0	0	0	0	0	0
27895	12	12	2020	2020-12-07	27895	39	1	1	23.19	4	0.22	0	0	F	0	1	1	0	0	1	1	1	0	1	1	0	0	0	1	1	0	1	0	1	0	0	0	0	0	0	0	0	0	0	0	0	0	0	0
27926	12	12	2020	2020-12-07	27926	26	1	1	26.49	10	NR	NR	NR	M	1	1	1	1	1	1	1	1	1	1	1	0	1	0	1	0	0	0	0	1	1	0	0	0	0	0	0	0	0	0	0	0	0	0	0
27934	12	12	2020	2020-12-07	27934	33	1	1	22.72	3	0.53	0	0	M	0	0	0	0	0	0	0	0	0	0	0	0	0	0	0	0	0	1	0	0	0	0	1	0	0	0	0	0	0	0	0	0	0	0	0
28004	12	12	2020	2020-12-08	28004	46	1	1	16.98	2	NR	NR	NR	F	0	1	1	1	1	1	1	1	1	0	0	1	0	0	0	1	1	0	0	0	0	0	0	0	0	0	0	0	0	0	0	0	0	0	0
28005	12	12	2020	2020-12-08	28005	56	1	1	24.16	4	0.8	0	0	F	0	1	1	0	0	1	1	0	0	0	0	1	0	0	0	1	1	1	1	0	0	0	0	0	0	0	0	0	0	0	0	0	0	0	0
28007	12	12	2020	2020-12-08	28007	58	1	1	17.38	4	0.25	0.73	0.77	M	1	1	1	0	0	1	1	1	1	1	1	0	1	0	0	1	1	0	0	1	0	0	1	0	0	0	0	0	0	0	0	0	0	0	0
28020	12	12	2020	2020-12-08	28020	57	0	1	34.68	12	3.35	0	0	F	0	1	0	0	0	1	1	1	0	1	0	0	0	0	0	1	1	0	0	1	0	0	0	0	0	0	0	0	0	0	0	0	0	0	0
28144	12	12	2020	2020-12-08	28144	45	1	1	17.24	3	0.38	0	0	F	0	1	0	0	0	0	1	0	0	1	0	1	0	0	0	1	1	0	0	0	0	0	0	0	0	0	0	0	0	0	0	0	0	0	0
28152	12	12	2020	2020-12-08	28152	63	1	1	17.1	3	0.28	0	0	M	0	1	0	0	0	1	1	1	0	0	1	1	0	0	0	1	1	0	1	0	0	0	1	0	0	0	0	0	0	0	0	0	0	0	0
28158	12	12	2020	2020-12-08	28158	50	1	1	20.01	8	1.35	0	0	F	0	1	1	0	1	1	1	1	1	1	1	1	0	0	0	0	1	1	1	0	0	0	0	0	1	0	0	0	0	0	0	0	0	0	0
28170	12	12	2020	2020-12-08	28170	30	1	1	31.07	6	1.9	0	0	F	1	1	1	0	1	1	0	1	1	1	0	0	0	0	1	1	1	1	0	0	0	0	0	0	0	0	0	0	0	0	0	0	0	0	0
28284	12	12	2020	2020-12-09	28284	26	1	1	18.26	4	NR	NR	NR	F	0	1	1	0	1	1	1	1	1	1	1	0	1	0	0	1	1	1	1	0	0	0	0	0	0	0	0	0	0	0	0	0	0	0	0
28291	12	12	2020	2020-12-09	28291	21	1	1	20.88	3	0.47	0	0	F	0	1	1	0	0	1	0	0	1	0	1	0	1	0	0	1	1	1	0	0	0	0	0	0	0	0	0	0	0	0	0	0	0	0	0
28297	12	12	2020	2020-12-09	28297	56	1	1	17.42	7	3.03	0.68	1.77	F	1	1	1	1	1	1	0	1	0	1	1	0	1	0	0	0	1	1	1	1	1	0	1	0	1	0	0	0	0	0	0	0	0	0	0
28321	12	12	2020	2020-12-09	28321	34	1	1	19.24	5	0.25	0.92	0.76	F	0	0	1	0	0	1	1	1	0	1	0	0	0	0	0	0	1	0	0	0	0	0	0	0	0	0	0	0	0	0	0	0	0	0	0
28322	12	12	2020	2020-12-09	28322	41	1	1	19.24	7	1.02	0	0	F	0	0	1	0	0	1	1	1	0	1	1	1	1	0	0	1	1	1	1	1	0	0	1	0	1	0	0	0	0	0	0	0	0	0	0
28334	12	12	2020	2020-12-09	28334	21	1	1	24.3	3	0.47	0	0	F	1	0	1	1	1	1	1	1	0	1	1	1	0	0	0	1	1	1	1	0	0	0	0	0	0	0	0	0	0	0	0	0	0	0	0
28339	12	12	2020	2020-12-09	28339	59	1	1	23.51	5	0.78	0	0	M	1	0	0	0	0	1	0	0	0	1	0	0	0	0	0	1	0	0	0	0	0	0	0	0	0	0	0	0	0	0	0	0	0	0	0
28375	12	12	2020	2020-12-09	28375	28	1	1	26.67	8	0.66	0	0	M	0	1	1	0	0	1	1	0	0	0	1	0	0	0	0	0	1	1	0	1	0	0	0	0	0	0	0	0	0	0	0	0	0	0	0
28441	12	12	2020	2020-12-09	28441	61	0	1	31.2	13	2.37	0	0	M	0	1	1	1	1	1	1	1	1	0	0	0	0	0	0	0	0	0	0	0	0	0	0	0	0	1	0	0	0	0	0	0	0	0	0
28494	12	12	2020	2020-12-10	28494	37	1	1	17.53	4	0.29	0	0	F	1	1	0	0	0	1	1	0	0	0	1	0	0	0	0	1	1	1	1	0	0	0	0	0	0	0	0	0	0	0	0	0	0	0	0
28508	12	12	2020	2020-12-10	28508	24	1	1	23.54	7	0.83	0	0	F	0	1	0	0	0	1	1	1	0	0	1	0	0	0	0	1	0	1	1	1	0	0	0	0	0	0	0	0	0	0	0	0	0	0	0
28513	12	12	2020	2020-12-10	28513	38	1	1	20.5	5	0.53	0	0	M	1	0	0	0	1	1	1	1	0	1	1	1	0	0	0	1	1	1	1	0	0	0	0	0	0	0	0	0	0	0	0	0	0	0	0
28519	12	12	2020	2020-12-10	28519	55	1	1	17.12	6	0.23	0	0	M	1	1	1	1	0	1	0	1	0	1	1	1	1	0	0	1	1	1	1	1	0	0	1	0	0	0	0	0	0	0	0	0	0	0	0
28536	12	12	2020	2020-12-10	28536	29	1	1	18.36	4	0.53	0	0	F	1	1	1	0	0	1	1	1	0	1	1	1	1	0	0	1	1	0	0	1	0	0	0	0	0	0	0	0	0	0	0	0	0	0	0
28545	12	12	2020	2020-12-10	28545	57	1	1	13.95	3	3.26	0	0	F	1	1	1	0	1	1	1	1	0	1	1	1	1	0	0	1	0	0	0	0	0	0	0	0	0	0	0	0	0	0	0	0	0	0	0
28563	12	12	2020	2020-12-10	28563	38	1	1	17.51	3	0.21	0	0	F	0	1	1	0	0	1	0	0	1	0	1	0	1	0	1	1	0	0	0	0	0	0	0	0	0	0	0	0	0	0	0	0	0	0	0
28608	12	12	2020	2020-12-10	28608	53	0	1	36.51	3	0.58	0	0	F	0	1	1	0	0	1	1	1	0	0	0	0	0	0	0	0	0	0	0	0	0	0	0	0	0	0	0	0	0	0	0	0	0	0	0
28628	12	12	2020	2020-12-10	28628	48	0	1	36.3	5	4.88	0	0	F	1	1	0	0	0	1	1	1	0	1	0	0	1	0	0	1	1	0	0	0	0	0	0	0	0	0	0	0	0	0	0	0	0	0	0
28691	12	12	2020	2020-12-10	28691	36	1	1	17.3	4	0.35	0	0	F	0	0	0	0	0	1	1	0	0	1	1	0	0	0	0	1	1	1	1	0	0	0	0	0	0	0	0	0	0	0	0	0	0	0	0
28692	12	12	2020	2020-12-10	28692	40	0	1	24.23	3	0.23	0.91	0.57	M	0	1	0	0	0	1	0	0	0	0	0	0	0	0	0	0	0	0	0	0	0	0	0	0	0	0	0	0	0	0	0	0	0	0	0
28710	12	12	2020	2020-12-11	28710	22	0	1	28.95	11	2.2	0	0	F	0	1	1	0	1	1	0	0	1	0	1	0	0	0	0	1	1	1	0	0	0	0	0	0	0	0	0	0	0	0	0	0	0	0	0
28739	12	12	2020	2020-12-11	28739	43	1	1	27.8	7	1.52	0	0	F	0	1	0	1	1	1	0	1	0	0	0	1	0	0	1	0	1	1	1	1	1	0	0	0	0	0	0	0	0	0	0	0	0	0	0
28743	12	12	2020	2020-12-11	28743	57	1	1	20.67	6	0.63	0	0	F	0	1	0	0	0	1	1	1	0	1	0	1	0	0	0	1	0	0	0	1	0	0	0	0	0	0	0	0	0	0	0	0	0	0	0
28758	12	12	2020	2020-12-11	28758	50	1	1	15.87	3	0.2	0	0	F	0	1	1	0	0	1	1	1	0	0	0	1	0	1	0	1	1	0	1	0	0	0	1	0	0	0	0	0	0	0	0	0	0	0	0
28764	12	12	2020	2020-12-11	28764	37	1	1	19.84	6	0.42	0	0	M	0	1	0	0	0	0	1	1	1	0	1	0	0	0	0	1	0	1	1	1	0	0	0	0	0	0	0	0	0	0	0	0	0	0	0
28765	12	12	2020	2020-12-11	28765	30	1	1	22.55	7	0.4	0	0	F	1	1	1	0	1	1	1	1	1	1	1	1	0	1	0	1	1	1	1	1	0	0	0	0	0	0	0	0	0	0	0	0	0	0	0
28767	12	12	2020	2020-12-11	28767	39	0	1	36.79	2	0.39	0	0	F	1	0	1	0	0	1	1	1	1	1	1	1	0	0	0	1	1	0	1	1	0	0	0	0	0	0	0	0	0	0	0	0	0	0	0
28777	12	12	2020	2020-12-11	28777	25	0	1	36.31	3	4.51	0	0	F	0	1	1	0	0	0	1	0	0	0	1	0	0	0	0	1	0	0	0	0	0	0	0	0	0	0	0	0	0	0	0	0	0	0	0
28788	12	12	2020	2020-12-11	28788	50	1	1	16.89	3	0.21	0.57	0.56	F	1	1	1	1	0	1	1	1	1	0	1	0	0	0	1	1	1	0	1	0	0	0	0	0	1	0	0	0	0	0	0	0	0	0	0
28796	12	12	2020	2020-12-11	28796	44	1	1	22.28	4	0.88	0	0	F	1	1	1	0	0	1	1	1	0	0	0	1	0	0	0	1	1	1	1	1	1	0	1	0	0	0	0	0	0	0	0	0	0	0	0
28833	12	12	2020	2020-12-11	28833	70	1	1	16.36	13	0.25	0	0	F	0	1	1	0	0	1	1	0	0	0	0	1	0	0	0	0	0	1	1	1	0	0	0	1	0	0	0	0	0	0	0	0	0	0	0
28837	12	12	2020	2020-12-11	28837	32	1	1	19.02	3	0.42	0	0	F	0	1	0	0	1	1	1	1	0	0	1	0	0	0	0	1	1	1	1	0	0	0	0	0	0	0	0	0	0	0	0	0	0	0	0
28858	12	12	2020	2020-12-11	28858	44	1	1	28.98	4	1.08	0	0	M	0	1	0	0	1	1	1	1	0	0	1	0	0	0	0	1	1	1	1	0	0	0	1	0	0	0	0	0	0	0	0	0	0	0	0
28867	12	12	2020	2020-12-11	28867	38	1	1	18.01	4	0.77	0	0	M	0	0	0	0	0	1	1	1	0	1	1	0	0	0	0	1	1	1	1	1	0	0	0	0	0	0	0	0	0	0	0	0	0	0	0
28875	12	12	2020	2020-12-11	28875	33	1	1	20.57	4	0.33	0	0	F	1	1	1	0	0	1	0	1	0	1	0	1	0	0	0	0	1	0	0	0	0	0	0	0	0	0	0	0	0	0	0	0	0	0	0
28941	12	12	2020	2020-12-14	28941	28	1	1	21.2	3	0.46	0	0	F	0	1	1	0	1	1	0	1	0	0	0	0	0	0	0	0	1	0	0	0	0	0	0	0	0	0	0	0	0	0	0	0	0	0	0
28973	12	12	2020	2020-12-14	28973	23	0	1	24.89	6	0.32	1.22	0.55	F	0	1	1	1	0	1	1	1	0	0	0	0	0	0	0	1	0	1	0	0	0	0	0	0	0	0	0	0	0	0	0	0	0	0	0
28982	12	12	2020	2020-12-14	28982	66	1	1	23.18	5	0.21	0	0	F	0	0	1	1	0	1	1	1	0	0	1	1	0	0	0	1	0	1	0	1	0	0	0	0	0	0	0	0	0	0	0	0	0	0	0
29012	12	12	2020	2020-12-14	29012	37	0	1	25.17	9	0.68	0	0	M	0	0	0	0	1	1	1	0	0	0	0	0	0	0	1	1	1	0	0	1	0	0	0	0	0	0	0	0	0	0	0	0	1	0	0
29027	12	12	2020	2020-12-14	29027	58	0	1	31.59	5	0.55	0	0	F	1	1	1	0	0	1	0	1	0	0	0	1	0	0	0	1	1	0	0	1	0	0	1	0	0	0	0	0	0	0	0	0	0	0	0
29132	12	12	2020	2020-12-14	29132	34	0	1	34.41	5	2.85	0	0	F	0	1	1	0	0	1	1	1	0	1	1	0	0	0	0	0	1	1	1	0	0	0	0	0	0	0	0	0	0	0	0	0	0	0	0
29139	12	12	2020	2020-12-14	29139	35	0	1	28.59	8	3.62	0	0	F	1	0	1	1	1	1	1	1	0	1	1	1	1	0	1	0	1	1	1	1	0	0	0	0	1	0	0	0	0	0	0	0	0	0	0
29140	12	12	2020	2020-12-14	29140	62	0	1	30.69	6	4	0	0	F	1	1	1	0	0	1	0	0	0	0	0	0	0	0	0	1	0	0	0	0	0	0	1	0	0	0	0	0	0	0	0	0	0	0	0
29158	12	12	2020	2020-12-15	29158	60	1	1	25.7	6	1.1	0	0	M	0	0	1	0	0	0	0	0	0	0	1	0	0	0	0	0	0	1	1	0	0	0	1	0	0	0	0	0	0	0	0	0	0	0	0
29198	12	12	2020	2020-12-15	29198	60	0	1	31.72	6	0.38	0	0	F	1	1	1	0	1	1	1	1	1	1	1	1	0	0	0	0	1	0	0	1	0	0	1	0	0	1	0	0	0	0	0	0	0	0	0
29273	12	12	2020	2020-12-15	29273	26	0	1	29.99	10	3.61	0	0	M	1	1	0	1	0	1	0	1	0	1	0	0	0	0	0	0	1	1	1	0	0	0	0	0	0	0	0	0	0	0	0	0	0	0	0
29316	12	12	2020	2020-12-15	29316	45	0	1	31.01	7	3.59	0	0	F	0	1	0	0	0	0	1	0	0	0	1	0	0	0	0	1	0	0	0	0	0	0	0	0	0	0	0	0	0	0	0	0	0	0	0
29427	12	12	2020	2020-12-16	29427	28	1	1	20.63	4	0.21	0	0	F	0	1	1	1	0	1	1	1	0	1	1	0	0	0	0	1	0	1	1	0	0	0	0	0	0	0	0	0	0	0	0	0	0	0	0
29441	12	12	2020	2020-12-16	29441	61	1	1	29.33	7	0.34	0	0	F	1	1	0	0	1	1	1	1	0	1	1	1	0	0	0	1	1	1	0	0	0	0	0	0	0	0	0	0	0	0	0	0	0	0	0
29478	12	12	2020	2020-12-16	29478	31	1	1	18.39	8	0.36	0	0	F	0	1	1	0	0	1	1	1	0	0	0	0	0	0	0	1	1	1	1	0	0	0	0	0	0	0	0	0	0	0	0	0	0	0	0
29497	12	12	2020	2020-12-17	29497	57	1	1	16.41	1	0.23	0	0	M	0	0	0	0	0	0	1	1	0	0	0	0	0	0	0	0	1	1	1	0	0	0	0	1	0	0	0	0	0	0	0	0	0	0	0
29499	12	12	2020	2020-12-17	29499	26	1	1	28.2	4	1.14	0	0	F	0	1	0	0	1	0	1	1	0	0	1	0	0	0	0	0	1	0	1	0	0	0	0	0	0	0	0	0	0	0	0	0	0	0	0
29510	12	12	2020	2020-12-17	29510	53	0	1	31.64	6	3.22	0	0	F	0	1	1	0	0	1	1	0	0	0	1	1	0	0	0	1	0	1	1	0	0	0	0	0	0	0	0	0	0	1	0	0	0	1	1
29558	12	12	2020	2020-12-17	29558	25	1	1	19.05	2	0.61	0.65	1.53	F	0	0	0	0	0	1	0	0	0	0	1	0	0	0	0	1	0	1	1	0	0	0	0	0	0	0	0	0	0	0	0	0	0	0	0
29561	12	12	2020	2020-12-17	29561	30	1	1	22.28	2	0.36	0	0	F	0	0	0	0	0	1	1	0	0	1	0	0	0	0	0	0	0	0	0	0	0	0	0	0	0	0	0	0	0	0	0	0	0	0	0
29563	12	12	2020	2020-12-17	29563	25	1	1	19.9	9	0.34	0	0	M	1	1	1	1	1	1	0	1	0	1	1	0	0	0	0	0	1	1	1	0	0	0	1	0	0	0	0	0	0	0	0	0	0	0	0
29565	12	12	2020	2020-12-17	29565	54	1	1	15.46	8	0.32	0	0	M	1	1	1	0	1	1	1	1	1	0	1	0	0	0	0	1	1	0	0	0	0	0	0	0	0	0	0	0	0	0	0	0	0	0	0
29568	12	12	2020	2020-12-17	29568	52	1	1	18.05	5	0.24	0	0	F	1	1	0	0	0	1	1	0	0	1	0	0	0	0	0	0	1	0	0	0	0	0	1	0	1	0	0	0	0	0	0	0	0	0	0
29578	12	12	2020	2020-12-17	29578	53	1	1	21.3	5	0.68	2.06	0.89	F	0	1	1	0	1	1	1	1	1	1	1	0	0	0	0	1	1	0	0	1	0	0	0	1	0	1	0	0	0	0	0	0	0	0	0
29581	12	12	2020	2020-12-17	29581	54	1	1	17.39	1	0.28	0	0	M	1	1	0	0	0	1	1	1	0	0	0	0	0	0	0	0	1	0	0	0	0	0	1	0	0	0	0	0	0	0	0	0	0	0	0
29638	12	12	2020	2020-12-17	29638	37	1	1	18.42	1	0.54	0	0	F	0	1	1	1	0	1	1	0	0	0	0	0	1	0	0	1	0	0	0	0	0	0	0	0	0	0	0	0	0	0	0	0	0	0	0
29653	12	12	2020	2020-12-17	29653	48	1	1	29.35	1	2.78	0	0	#N/A
29730	12	12	2020	2020-12-18	29730	24	1	1	19.63	2	0.3	0	0	F	0	0	0	0	0	1	1	1	0	0	1	0	1	0	0	0	1	0	0	0	0	0	0	0	0	0	0	0	0	0	0	0	0	0	0
29736	12	12	2020	2020-12-18	29736	40	1	1	14.89	4	0.49	0	0	F	0	1	0	0	0	1	0	1	0	1	1	0	0	0	0	1	0	1	0	0	0	0	0	0	0	0	0	0	0	0	0	0	0	0	0
29755	12	12	2020	2020-12-18	29755	46	1	1	22.7	3	0.73	0.72	1.21	M	0	1	1	0	0	0	0	1	1	0	1	0	0	0	0	0	1	0	0	0	0	0	0	0	0	0	0	0	0	0	0	0	0	0	0
29756	12	12	2020	2020-12-18	29756	33	1	1	23.68	2	0.3	0	0	F	0	0	0	0	0	0	0	0	0	0	0	0	0	0	0	0	0	1	1	0	0	0	0	0	0	0	0	0	0	0	0	0	0	0	0
29767	12	12	2020	2020-12-18	29767	55	1	1	24.4	1	NR	NR	NR	M	0	0	0	0	0	0	0	1	0	0	0	0	0	0	0	0	1	0	0	0	0	0	0	0	0	0	0	0	0	0	0	0	0	0	0
29771	12	12	2020	2020-12-18	29771	27	1	1	16.37	7	0.38	0	0	F	1	1	1	1	1	1	0	1	0	1	1	1	0	0	1	1	1	0	0	0	0	0	0	0	0	0	0	0	0	0	0	0	0	0	0
29776	12	12	2020	2020-12-18	29776	25	1	1	17.5	2	0.38	0	0	F	1	1	1	0	1	1	1	1	1	1	1	0	0	0	0	1	1	0	0	0	0	0	0	0	0	0	0	0	0	0	0	0	0	0	0
29781	12	12	2020	2020-12-18	29781	27	1	1	20.99	4	0.54	0	0	F	0	0	1	0	1	0	1	0	0	1	1	0	0	0	0	1	1	0	0	0	0	0	0	0	0	0	0	0	0	0	0	0	0	0	0
29803	12	12	2020	2020-12-18	29803	43	0	1	32.73	2	0.21	0	0	M	0	0	0	0	1	1	0	1	0	1	1	0	0	0	0	0	0	0	0	1	0	0	0	0	0	0	0	0	0	0	0	0	0	0	0
29806	12	12	2020	2020-12-18	29806	56	1	1	14.03	4	0.4	0	0	M	0	0	0	1	0	0	0	1	0	0	0	1	0	0	0	0	1	0	1	0	0	0	0	0	0	0	0	0	0	0	0	0	0	0	0
29813	12	12	2020	2020-12-18	29813	36	1	1	18.11	3	0.3	0	0	M	1	1	1	0	0	0	0	0	0	1	0	0	0	0	0	0	1	0	0	0	0	0	0	0	0	0	0	0	0	0	0	0	0	0	0
29829	12	12	2020	2020-12-18	29829	56	1	1	15.96	5	0.19	0	0	M	0	0	0	0	0	1	0	1	1	1	0	0	1	0	0	0	1	0	0	1	0	0	0	0	0	0	0	0	0	0	0	0	0	0	0
29832	12	12	2020	2020-12-18	29832	41	1	1	19.59	9	3.8	0	0	F	1	0	1	0	1	1	1	1	1	0	1	1	0	0	1	1	1	0	0	1	0	0	0	0	0	0	0	0	0	0	0	0	0	0	0
29835	12	12	2020	2020-12-18	29835	40	1	1	26.26	9	1.87	0	0	F	1	1	1	0	1	0	1	0	0	0	0	0	1	0	0	0	1	1	1	0	0	0	0	0	0	0	0	0	0	1	0	0	0	1	1
29837	12	12	2020	2020-12-18	29837	42	1	1	19.08	4	0.46	0	0	F	1	1	1	0	0	1	1	1	0	0	1	1	0	0	0	0	1	1	1	0	0	0	0	0	0	0	0	0	0	0	0	0	0	0	0
29852	12	12	2020	2020-12-18	29852	59	1	1	16.36	3	1.08	0	0	F	1	0	0	0	0	1	1	1	0	1	0	0	0	0	0	1	1	0	0	0	0	0	0	0	1	0	0	0	0	0	0	0	0	0	0
29853	12	12	2020	2020-12-18	29853	60	1	1	14.85	3	0.19	0	0	M	0	1	1	0	0	1	0	1	0	0	1	1	1	0	0	0	0	0	1	0	0	0	0	0	0	0	0	0	0	0	0	0	0	0	0
29859	12	12	2020	2020-12-18	29859	67	1	1	19.42	2	0.35	0	0	F	0	1	0	0	0	0	0	1	0	0	0	0	0	0	0	0	1	0	1	0	0	0	1	0	0	0	0	0	0	0	0	0	0	0	0
29930	12	12	2020	2020-12-21	29930	45	1	1	16.73	5	0.3	0	0	M	1	1	1	1	0	0	0	1	0	0	0	0	0	0	0	0	0	0	0	0	0	0	1	0	0	0	0	0	0	0	0	0	0	0	0
29932	12	12	2020	2020-12-21	29932	27	0	1	30.19	7	4.01	0	0	M	0	0	0	0	0	0	1	1	1	0	1	0	0	0	0	0	1	1	1	0	0	0	0	0	0	0	0	0	0	0	0	0	0	0	0
29936	12	12	2020	2020-12-21	29936	39	1	1	19.1	3	0.42	0.71	0.61	M	1	0	1	0	0	1	0	1	0	1	0	0	0	0	0	1	1	0	0	0	0	0	0	0	0	0	0	0	0	0	0	0	0	0	0
29937	12	12	2020	2020-12-21	29937	43	1	1	21.27	5	0.26	0	0	M	0	1	1	0	0	1	1	0	0	0	1	1	0	0	0	1	0	1	1	1	0	0	0	0	0	0	0	0	0	0	0	0	0	0	0
29945	12	12	2020	2020-12-21	29945	25	1	1	18.45	5	0.4	0	0	M	1	1	0	0	1	1	1	1	0	1	1	1	0	0	0	1	1	1	1	1	1	0	0	0	0	0	0	0	0	0	0	0	0	0	0
29955	12	12	2020	2020-12-21	29955	37	0	1	18.81	2	0.3	0	0	F	0	1	0	0	0	1	1	0	1	0	0	0	0	0	0	1	0	0	0	0	0	0	0	0	0	0	0	0	0	0	0	0	0	0	0
29965	12	12	2020	2020-12-21	29965	44	1	1	28.7	8	1.81	0	0	M	1	1	0	1	0	1	0	0	1	0	0	0	0	0	1	0	0	0	1	0	0	0	0	0	0	0	0	0	0	0	0	0	0	0	0
29968	12	12	2020	2020-12-21	29968	62	1	1	19.6	4	1.7	0	0	F	1	0	0	0	0	0	0	0	0	1	0	0	0	0	0	0	0	1	1	1	0	0	1	0	1	0	0	0	0	0	0	0	0	0	0
29971	12	12	2020	2020-12-21	29971	67	1	1	19.98	2	0.26	0	0	M	1	1	1	0	0	1	0	1	0	1	0	1	0	0	0	0	0	0	0	0	0	0	0	0	1	0	0	0	0	0	0	0	0	0	0
29978	12	12	2020	2020-12-21	29978	28	1	1	26.97	3	0.38	0	0	F	0	1	0	0	0	1	0	0	0	0	0	0	0	0	0	0	0	0	0	0	0	0	0	0	0	0	0	0	0	0	0	0	0	0	0
29994	12	12	2020	2020-12-21	29994	25	0	1	35.33	13	3.84	0	0	#N/A
30042	12	12	2020	2020-12-21	30042	33	1	1	20.13	4	0.18	0	0	M	1	0	1	0	0	1	1	1	0	0	1	0	0	0	0	1	1	0	0	0	0	0	0	0	0	0	0	0	0	0	0	0	1	0	0
30045	12	12	2020	2020-12-21	30045	60	1	1	18.39	2	0.4	0	0	M	0	1	0	1	0	1	1	0	0	0	0	0	0	0	0	0	0	0	0	0	0	0	1	0	0	0	0	0	0	0	1	0	0	0	0
30052	12	12	2020	2020-12-21	30052	25	1	1	25.22	6	0.22	0	0	F	1	0	0	0	0	1	1	0	0	0	0	0	0	0	0	0	0	1	1	0	0	0	0	0	0	0	0	0	0	0	0	0	0	0	0
30054	12	12	2020	2020-12-21	30054	36	1	1	20.49	5	0.6	0	0	F	0	1	0	1	0	1	0	0	1	0	0	0	0	0	0	0	0	1	1	0	0	0	0	0	0	0	0	0	0	0	0	0	0	0	0
30055	12	12	2020	2020-12-21	30055	28	1	1	23.15	5	0.26	0	0	F	0	1	0	0	0	0	1	0	0	0	0	0	0	0	0	0	1	1	1	0	0	0	0	0	0	0	0	0	0	0	0	0	0	0	0
30064	12	12	2020	2020-12-21	30064	22	0	1	21.68	2	0.22	0	0	F	1	1	1	0	1	1	1	1	0	0	1	1	1	0	0	1	1	0	0	1	0	0	0	0	0	0	0	0	0	0	0	0	0	0	0
30162	12	12	2020	2020-12-22	30162	23	0	1	30.46	13	2.99	0	0	F	1	0	1	0	1	1	1	1	0	1	1	1	1	0	1	1	0	1	1	1	0	0	0	0	0	0	0	0	0	0	0	0	0	0	0
30165	12	12	2020	2020-12-22	30165	36	0	1	26.45	1	0.22	0	0	F	0	1	1	0	0	1	1	1	0	0	1	0	0	0	0	1	0	0	0	1	0	0	0	0	0	0	0	0	0	0	0	0	0	0	0
30178	12	12	2020	2020-12-22	30178	63	1	1	18.64	5	0.25	0	0	M	1	1	1	0	0	0	1	1	0	0	0	0	0	0	0	0	1	1	0	0	0	0	1	1	0	0	0	0	0	0	0	0	0	0	0
30325	13	1	2021	2021-01-04	30325	26	0	1	31.94	5	2.19	2.6	7.52	M	0	1	0	0	1	0	1	1	0	0	0	0	0	0	0	0	0	0	0	1	0	0	0	0	0	0	0	0	0	0	0	0	0	0	0
30329	13	1	2021	2021-01-04	30329	28	0	1	29.35	6	2.17	0	0	F	0	1	1	0	1	1	1	1	0	0	1	0	0	0	0	1	1	1	1	1	0	0	0	0	0	0	0	0	0	0	0	0	0	0	0
30333	13	1	2021	2021-01-04	30333	57	1	1	22.21	2	0.41	0.76	0.76	F	0	0	0	0	0	1	0	0	0	0	0	0	0	0	0	0	0	0	1	1	0	0	1	0	1	0	0	0	0	0	0	0	0	0	0
30336	13	1	2021	2021-01-04	30336	26	1	1	20.48	4	2.01	0	0	M	0	1	1	0	0	1	1	0	1	1	1	0	0	1	0	0	0	0	0	0	0	0	0	0	0	0	0	0	0	0	0	0	0	0	0
30340	13	1	2021	2021-01-04	30340	37	1	1	25.92	6	0.34	0	0	M	1	1	0	0	1	1	1	1	1	1	1	1	0	0	0	1	1	1	1	0	1	0	0	0	0	0	0	0	0	0	0	0	0	0	0
30347	13	1	2021	2021-01-04	30347	25	0	1	36.51	12	2.84	0	0	M	0	1	0	1	0	1	1	1	1	0	1	1	0	0	0	1	1	1	1	0	0	0	0	0	0	0	0	0	0	0	0	0	0	0	0
30348	13	1	2021	2021-01-04	30348	26	1	1	21.74	9	0.51	0.58	5.53	M	1	1	1	1	1	1	1	1	0	0	1	0	1	0	0	1	1	1	1	0	1	0	0	0	0	0	0	0	0	0	0	0	0	0	0
30349	13	1	2021	2021-01-04	30349	34	1	1	26.56	8	1.95	0	0	M	1	1	1	1	1	1	0	1	0	1	1	1	0	0	0	0	0	1	0	1	0	0	0	0	0	0	0	0	0	0	0	0	0	0	0
30353	13	1	2021	2021-01-04	30353	35	1	1	18.09	4	0.35	0	0	F	1	1	1	0	0	1	0	1	1	1	1	1	1	0	0	0	1	1	1	0	0	0	0	0	0	0	0	0	0	0	0	0	0	0	0
30355	13	1	2021	2021-01-04	30355	31	1	1	18.63	3	0.81	0	0	F	0	1	1	0	1	1	0	0	0	0	1	0	0	0	0	1	0	1	1	1	0	0	0	0	0	0	0	0	0	0	0	0	0	0	0
30356	13	1	2021	2021-01-04	30356	57	1	1	27.97	7	0.55	0	0	F	0	1	1	1	1	1	1	1	1	1	1	0	0	0	0	1	0	0	1	1	0	0	0	0	0	0	0	0	0	0	0	0	0	0	0
30364	13	1	2021	2021-01-04	30364	52	1	1	20.92	6	1.53	0	0	F	1	1	0	1	1	1	1	1	0	1	1	0	0	0	0	1	1	1	1	1	0	0	1	0	0	0	0	0	0	0	0	0	0	0	0
30382	13	1	2021	2021-01-04	30382	32	1	1	16.13	4	0.18	0	0	F	0	1	1	1	0	1	1	1	0	0	1	0	1	0	0	1	1	1	1	0	0	0	0	0	0	0	0	0	0	0	0	0	0	0	0
30385	13	1	2021	2021-01-04	30385	21	1	1	28.68	7	3.32	0	0	F	1	0	1	0	0	0	0	1	1	0	0	0	0	0	0	0	0	1	1	0	0	0	0	0	0	0	0	0	0	0	0	0	0	0	0
30456	13	1	2021	2021-01-05	30456	61	1	1	26.4	6	0.69	0.55	0.55	M	1	1	1	0	1	1	1	1	1	0	1	0	0	0	0	1	1	0	0	0	0	0	1	0	1	0	0	1	0	0	0	0	0	0	0
30462	13	1	2021	2021-01-05	30462	26	0	1	34.37	5	0.56	0	0	F	1	0	0	1	1	1	0	1	0	1	1	0	0	0	0	1	0	1	1	0	1	0	0	0	0	0	0	0	0	0	0	0	0	0	0
30463	13	1	2021	2021-01-05	30463	35	1	1	16.76	2	0.24	0	0	F	1	1	1	0	0	1	0	1	1	1	1	0	0	0	0	1	1	0	0	0	0	0	0	0	0	0	0	0	0	0	0	0	0	0	0
30467	13	1	2021	2021-01-05	30467	41	1	1	18.27	3	0.3	0	0	F	0	1	1	0	1	1	0	1	0	1	0	0	0	0	0	0	1	1	1	1	0	0	0	0	0	0	0	0	0	0	0	0	0	0	0
30471	13	1	2021	2021-01-05	30471	22	1	1	27.27	3	0.43	0	0	F	0	0	1	0	0	1	0	1	0	1	0	0	0	0	0	0	0	1	1	1	0	0	0	0	0	0	0	0	0	0	0	0	0	0	0
30492	13	1	2021	2021-01-05	30492	41	1	1	17.11	2	3.38	0	0	F	1	0	0	0	0	1	1	1	0	0	1	0	0	0	0	1	0	0	0	0	0	0	0	0	0	0	0	0	0	0	0	0	0	0	0
30496	13	1	2021	2021-01-05	30496	59	1	1	22.99	7	0.62	0	0	F	0	1	0	1	0	0	0	0	0	0	0	0	0	0	0	0	0	1	1	0	0	0	1	0	0	0	0	0	0	0	0	0	0	0	0
30497	13	1	2021	2021-01-05	30497	40	0	1	31.9	9	3.02	0	0	F	0	0	1	0	1	0	1	0	0	1	1	0	0	0	0	1	1	1	1	0	0	0	0	0	0	0	0	0	0	0	0	0	0	0	0
30500	13	1	2021	2021-01-05	30500	52	1	1	16.64	3	0.58	0	0	F	1	1	1	0	1	1	0	1	0	0	0	0	0	0	0	0	0	0	0	0	0	0	1	0	0	0	0	0	0	0	0	0	0	0	0
30548	13	1	2021	2021-01-06	30548	52	1	1	19.7	4	0.29	0.59	0.52	M	1	1	0	0	1	1	1	0	1	1	0	0	0	0	0	0	1	0	0	1	0	0	0	0	1	0	0	0	0	0	0	0	0	0	0
30556	13	1	2021	2021-01-06	30556	53	1	1	19.83	1	0.45	0.81	0.47	M	1	0	1	0	0	1	0	1	0	1	0	0	1	0	0	0	1	0	1	0	0	0	1	0	0	0	0	0	0	0	0	0	0	0	0
30557	13	1	2021	2021-01-06	30557	48	1	1	25.52	4	0.42	0	0	F	0	0	0	0	0	1	0	0	0	0	0	0	0	0	0	0	0	0	0	0	0	0	0	0	0	0	0	0	0	0	0	0	0	0	0
30577	13	1	2021	2021-01-06	30577	38	1	1	22.9	5	0.93	0	0	F	0	1	1	0	1	1	1	1	1	0	1	0	0	0	0	1	1	0	0	1	0	0	0	0	0	0	0	0	0	0	0	0	0	0	0
30578	13	1	2021	2021-01-06	30578	62	1	1	17.86	2	0.34	0.52	0.89	M	1	1	0	0	1	0	1	1	1	1	0	1	0	0	0	1	1	0	0	0	0	0	0	0	0	0	0	0	0	0	0	0	0	0	0
30579	13	1	2021	2021-01-06	30579	38	1	1	27.69	4	0.74	0	0	F	0	0	0	0	1	1	0	1	0	0	1	0	0	0	0	1	0	0	0	0	0	0	0	0	0	0	0	0	0	0	0	0	0	0	0
30581	13	1	2021	2021-01-06	30581	29	1	1	21.61	2	1.4	0	0	F	1	1	1	1	0	1	1	1	1	1	1	1	1	0	0	1	0	0	0	0	0	0	0	0	0	0	0	0	0	0	0	0	0	0	0
30583	13	1	2021	2021-01-06	30583	68	1	1	20.26	5	0.26	0.45	0.48	F	1	1	1	0	0	1	1	1	0	1	1	1	0	0	0	1	1	0	0	0	0	0	0	0	0	0	0	0	0	0	0	0	0	0	0
30587	13	1	2021	2021-01-06	30587	47	1	1	23.32	2	0.26	0	0	F	1	1	0	1	0	1	1	1	0	1	1	0	0	0	0	1	1	0	0	1	0	0	1	0	0	0	0	0	0	0	0	0	0	0	0
30600	13	1	2021	2021-01-06	30600	29	1	1	24.99	4	2.38	0	0	F	0	1	1	0	1	1	1	1	0	1	1	0	0	0	0	0	0	1	1	0	0	0	0	0	0	0	0	0	0	0	0	0	0	0	0
30605	13	1	2021	2021-01-06	30605	41	1	1	26.12	5	0.61	0	0	F	1	1	0	1	0	1	1	1	1	1	0	0	0	0	0	1	1	1	1	1	0	0	0	0	0	0	0	0	0	0	0	0	0	0	0
30613	13	1	2021	2021-01-07	30613	89	1	1	18.6	2	NR	NR	NR	F	1	1	0	0	0	0	0	0	0	0	0	0	0	0	0	0	0	0	0	0	0	0	1	0	0	0	0	0	1	0	0	0	0	0	0
30615	13	1	2021	2021-01-07	30615	56	1	1	21.5	2	0.68	0	0	F	0	1	0	0	0	0	0	0	0	0	0	0	0	0	0	0	0	0	0	0	0	0	0	0	0	0	0	0	0	0	0	0	0	0	0
30649	13	1	2021	2021-01-07	30649	31	1	1	19.75	5	0.39	0	0	M	0	1	1	1	0	1	0	0	0	1	1	0	0	0	0	0	0	0	0	0	0	0	0	0	0	0	0	0	0	0	0	0	0	0	0
30651	13	1	2021	2021-01-07	30651	61	1	1	17.96	7	0.43	0.74	0.62	F	0	1	0	0	0	0	1	1	0	0	0	0	0	0	0	1	1	0	0	1	0	0	1	0	0	0	0	0	0	0	0	0	0	0	0
30664	13	1	2021	2021-01-07	30664	56	1	1	26.09	5	0.78	0	0	M	0	0	0	1	0	0	0	1	0	0	0	0	0	0	0	0	1	0	0	0	0	0	1	0	0	0	0	0	0	0	0	0	0	0	0
30667	13	1	2021	2021-01-07	30667	41	1	1	18.05	4	0.32	0	0	M	0	1	1	0	0	0	1	1	0	0	0	0	0	0	0	0	0	0	0	0	0	0	1	0	0	0	0	0	0	0	0	0	0	0	0
30668	13	1	2021	2021-01-07	30668	23	0	1	28.33	4	2.84	0	0	F	0	0	1	0	0	1	0	1	0	0	1	0	0	0	0	0	1	1	1	0	0	0	0	0	0	0	0	0	0	0	0	0	0	0	0
30673	13	1	2021	2021-01-07	30673	50	0	1	24.29	4	3.43	0	0	F	0	1	0	0	1	1	1	1	0	1	0	0	0	0	0	0	0	1	1	0	0	0	0	0	0	0	0	0	0	0	0	0	0	0	0
30684	13	1	2021	2021-01-07	30684	59	1	1	25.66	8	0.89	0.82	6.69	M	1	1	1	1	0	0	1	0	1	1	0	0	1	0	0	1	0	0	0	0	0	0	0	0	0	0	0	0	0	0	0	0	0	0	0
30685	13	1	2021	2021-01-07	30685	60	1	1	17.52	4	0.29	0	0	M	1	1	1	1	1	0	1	1	1	1	1	0	0	0	0	1	1	0	0	1	0	0	0	0	1	0	0	0	0	0	0	0	0	0	0
30686	13	1	2021	2021-01-07	30686	47	1	1	28.59	4	2.4	0	0	F	0	1	1	0	0	0	1	1	0	0	1	0	0	0	0	0	1	1	0	0	0	0	0	0	0	0	0	0	0	0	0	0	0	0	0
30697	13	1	2021	2021-01-07	30697	41	1	1	17.16	4	0.34	0	0	F	1	1	0	0	0	0	1	1	0	1	1	1	0	0	0	0	1	1	1	0	0	0	0	0	0	0	0	0	0	0	0	0	0	0	0
30699	13	1	2021	2021-01-07	30699	43	1	1	15.55	2	1.2	0	0	M	1	1	0	0	0	1	1	1	1	1	1	1	0	0	0	0	1	0	1	0	0	0	0	0	0	0	0	0	0	0	0	0	0	0	0
30704	13	1	2021	2021-01-07	30704	50	1	1	20.2	4	0.44	0	0	M	0	1	0	0	1	1	0	0	0	1	0	0	0	0	0	0	0	0	0	1	1	0	1	0	0	0	0	0	0	0	0	0	0	0	0
30706	13	1	2021	2021-01-07	30706	45	1	1	21.66	8	NR	NR	NR	M	0	0	0	0	0	1	0	1	0	0	0	0	0	0	0	0	1	1	0	0	0	0	0	0	0	0	0	0	0	0	0	0	0	0	0
30707	13	1	2021	2021-01-07	30707	43	0	1	34.52	3	2.5	0	0	F	0	0	0	1	0	1	0	0	0	0	0	0	0	0	0	0	0	0	0	0	0	0	0	0	0	0	0	0	0	0	0	0	0	0	0
30709	13	1	2021	2021-01-07	30709	38	1	1	15.52	3	0.26	0	0	M	1	1	1	0	0	1	1	1	1	0	1	1	0	0	0	1	1	0	0	0	0	0	0	0	0	0	0	0	0	0	0	0	0	0	0
30710	13	1	2021	2021-01-07	30710	54	1	1	24.27	7	1.16	0	0	F	0	0	0	0	1	1	0	1	0	1	1	0	0	0	0	0	1	1	0	0	0	0	0	0	0	0	0	0	0	0	0	0	0	0	0
30711	13	1	2021	2021-01-07	30711	39	1	1	14.26	4	0.2	0.76	0.4	F	1	1	1	0	0	1	0	1	0	1	0	0	0	0	0	0	1	0	0	1	0	0	0	0	0	0	0	0	0	0	0	0	0	0	0
30802	13	1	2021	2021-01-08	30802	21	1	1	21.16	3	0.36	0	0	F	0	0	0	0	0	0	1	0	0	0	1	0	0	0	0	0	1	1	1	0	0	0	0	0	0	0	0	0	0	0	0	0	0	0	0
30805	13	1	2021	2021-01-08	30805	29	1	1	15.49	2	0.24	0	0	M	1	1	0	0	0	1	1	1	0	0	1	0	0	0	0	0	1	0	0	0	0	0	0	0	0	0	0	0	0	0	0	0	0	0	0
30808	13	1	2021	2021-01-08	30808	50	1	1	18.89	2	0.21	0.56	0.5	F	1	0	1	0	0	1	0	0	0	1	1	0	0	0	0	0	0	0	0	0	0	0	0	0	0	0	0	0	0	0	0	0	0	0	0
30815	13	1	2021	2021-01-08	30815	60	1	1	16.89	6	0.72	0	0	M	1	1	1	0	0	0	0	1	0	1	1	0	0	0	0	0	0	1	1	0	0	0	1	0	1	0	0	0	0	0	0	0	0	0	0
30819	13	1	2021	2021-01-08	30819	54	1	1	18.58	4	0.2	0	0	M	1	1	1	1	0	1	0	1	0	1	0	1	0	0	0	1	1	1	1	1	0	0	1	0	0	0	0	0	0	0	0	0	0	0	0
30832	13	1	2021	2021-01-08	30832	46	1	1	14.67	5	0.26	0.56	0.47	M	1	1	1	0	1	1	0	1	0	1	0	1	0	0	0	0	1	0	0	1	0	0	0	0	0	0	0	0	0	0	0	0	0	0	0
30839	13	1	2021	2021-01-08	30839	21	0	1	32.31	5	0.29	0	0	F	0	1	0	0	0	1	1	0	1	0	1	0	0	0	0	0	0	1	0	0	0	0	0	0	0	0	0	0	0	0	0	0	0	0	0
30850	13	1	2021	2021-01-08	30850	43	1	1	18.21	2	0.57	0	0	M	1	0	0	0	0	0	0	0	0	0	0	0	0	0	0	0	1	1	0	0	0	0	0	0	0	0	0	0	0	0	0	0	0	0	0
30852	13	1	2021	2021-01-08	30852	37	1	1	18.83	4	1.46	0	0	F	1	1	1	1	1	1	0	1	0	0	0	0	0	0	0	1	1	0	1	0	0	0	0	0	0	0	0	0	0	0	0	0	0	0	0
30853	13	1	2021	2021-01-08	30853	38	1	1	22.19	4	0.23	0.53	0.7	F	1	1	0	0	0	0	0	1	0	1	1	0	0	0	0	1	0	1	1	0	0	0	0	0	0	0	0	0	0	0	0	0	0	0	0
30882	13	1	2021	2021-01-11	30882	31	1	1	22.99	7	0.84	0	0	F	0	1	1	1	0	1	1	1	0	0	1	0	0	0	0	1	0	1	1	1	0	0	0	0	0	0	0	0	0	0	0	0	0	0	0
30887	13	1	2021	2021-01-11	30887	56	1	1	18.51	4	0.53	0	0	F	0	1	1	0	0	1	1	1	0	0	1	1	0	0	0	1	0	0	0	1	0	0	1	0	0	0	0	0	0	0	0	0	0	0	0
30894	13	1	2021	2021-01-11	30894	42	1	1	22.21	4	0.26	0.85	0.49	M	1	1	0	0	0	0	1	1	0	1	0	0	0	0	0	1	0	1	1	1	0	0	1	0	0	0	0	0	0	0	0	0	0	0	0
30932	13	1	2021	2021-01-11	30932	53	1	1	14.21	5	0.89	0	0	M	0	0	0	0	0	0	0	0	0	0	1	0	0	0	0	0	0	0	0	0	0	0	0	0	0	0	0	0	0	0	0	0	0	0	0
30933	13	1	2021	2021-01-11	30933	25	1	1	17.6	6	0.37	0	0	F	0	1	0	0	0	1	1	0	1	0	1	1	0	0	0	0	1	0	0	0	0	0	0	0	0	0	0	0	0	0	0	0	0	0	0
30937	13	1	2021	2021-01-11	30937	34	1	1	14.92	4	0.41	0	0	M	1	1	1	0	1	1	0	0	0	0	1	0	0	0	0	1	1	1	1	0	0	0	0	0	0	0	0	0	0	0	0	0	0	0	0
30947	13	1	2021	2021-01-11	30947	24	1	1	15.97	5	0.51	0.65	0.59	M	0	1	1	1	0	1	0	1	1	1	1	0	0	0	0	1	1	0	0	1	0	0	0	0	0	0	0	0	0	0	0	0	0	0	0
30928	13	1	2021	2021-01-11	30928	30	1	1	23.13	2	0.35	0	0	F	0	0	1	0	0	1	0	0	0	0	1	0	0	0	0	0	0	0	0	0	0	0	0	0	0	0	0	0	0	0	0	0	0	0	0
31009	13	1	2021	2021-01-12	31009	49	1	1	20.67	3	0.26	0	0	M	1	1	0	1	1	1	0	1	1	1	1	0	0	0	0	0	1	0	0	0	0	0	0	0	0	0	0	0	0	0	0	0	0	0	0
31025	13	1	2021	2021-01-12	31025	51	0	1	31.12	6	2.97	0	0	M	0	1	1	0	0	0	1	1	1	1	1	1	0	0	0	1	1	0	1	0	0	0	0	0	1	0	0	0	0	0	0	0	0	0	0
31034	13	1	2021	2021-01-12	31034	21	0	1	31.43	7	0.08	0	0	#N/A
31037	13	1	2021	2021-01-12	31037	32	1	1	17.75	3	1.1	0	0	F	0	1	1	0	0	1	1	1	0	0	0	0	0	0	0	0	1	0	0	0	0	0	0	0	0	0	0	0	0	0	0	0	0	0	0
31111	13	1	2021	2021-01-13	31111	21	1	1	18.47	5	0.76	1.11	0.55	M	1	1	1	0	0	1	0	1	0	1	1	1	0	0	0	1	1	1	0	0	0	0	0	0	0	0	0	0	0	0	0	0	0	0	0
31136	13	1	2021	2021-01-13	31136	25	0	1	34.14	11	3.55	0	0	M	0	1	0	0	0	1	1	1	0	0	0	1	0	0	0	1	1	0	0	0	0	0	1	0	0	0	0	0	0	0	0	0	0	0	0
31143	13	1	2021	2021-01-13	31143	61	1	1	18.65	1	0.68	0	0	F	1	1	1	1	0	1	1	1	1	1	1	1	1	0	0	1	0	0	0	1	0	0	1	0	0	0	0	0	0	0	0	0	0	0	0
31167	13	1	2021	2021-01-14	31167	21	1	1	18.45	8	2.78	0	0	F	0	0	0	0	0	1	0	0	0	0	1	0	0	0	0	1	0	1	0	1	0	0	0	0	0	0	0	0	0	0	0	0	0	0	0
31178	13	1	2021	2021-01-14	31178	24	1	1	14.61	2	0.84	0.73	0.42	M	1	0	0	0	0	0	1	0	1	0	1	0	0	0	0	0	0	0	0	0	0	0	0	0	0	0	0	0	0	0	0	0	0	0	0
31179	13	1	2021	2021-01-14	31179	22	1	1	14.29	3	0.44	0	0	F	0	1	1	0	1	1	0	1	1	0	1	1	0	0	0	1	0	0	0	0	0	0	0	0	0	0	0	0	0	0	0	0	0	0	0
31193	13	1	2021	2021-01-14	31193	28	1	1	16.26	4	0.72	0	0	F	0	1	1	0	0	1	1	1	0	0	1	1	0	0	0	1	1	1	1	0	0	0	0	0	0	0	0	0	0	0	0	0	0	0	0
31220	13	1	2021	2021-01-14	31220	46	1	1	14.91	2	0.28	0	0	M	0	0	0	0	1	1	0	1	0	0	0	0	0	0	0	0	0	0	0	0	0	0	1	0	0	0	0	0	0	0	0	0	0	0	0
31221	13	1	2021	2021-01-14	31221	35	0	1	28.04	9	0.54	0	0	F	0	1	0	0	1	1	0	0	1	0	0	1	0	0	0	1	0	0	0	1	0	0	0	0	0	0	0	0	0	0	0	0	0	0	0
31226	13	1	2021	2021-01-14	31226	45	1	1	15.33	2	0.26	0	0	#N/A
31233	13	1	2021	2021-01-14	31233	33	1	1	17.03	2	0.69	0	0	M	0	1	0	1	0	1	1	1	0	0	1	1	0	0	1	1	1	1	1	0	0	0	0	0	0	0	0	0	0	0	0	0	0	0	0
31272	13	1	2021	2021-01-15	31272	58	1	1	23.78	5	0.9	0	0	M	1	1	0	0	1	1	1	1	1	0	0	0	0	0	0	0	0	1	1	1	1	0	1	0	0	0	0	0	0	0	0	0	0	0	0
31302	13	1	2021	2021-01-15	31302	42	1	1	15.79	2	0.49	0	0	F	0	1	1	0	1	1	0	1	1	0	0	0	0	0	1	0	1	0	0	0	0	0	0	0	0	0	0	0	0	0	0	0	0	0	0
31330	13	1	2021	2021-01-15	31330	49	1	1	16.89	4	0.49	0	0	M	1	1	1	0	0	1	0	0	0	1	0	0	0	0	0	1	1	0	0	0	0	0	0	0	0	0	0	0	0	0	0	0	0	0	0
31334	13	1	2021	2021-01-15	31334	37	1	1	15.04	2	1.04	0	0	M	1	1	1	0	0	1	1	0	1	0	0	0	1	0	0	1	1	0	0	0	0	0	0	0	0	0	0	0	0	0	0	0	0	0	0
31338	13	1	2021	2021-01-15	31338	25	1	1	14.96	4	0.23	1.07	0.48	F	1	1	1	1	0	1	1	1	0	1	1	0	0	0	0	1	1	0	0	0	0	0	0	0	0	0	0	0	0	0	0	0	0	0	0
31363	13	1	2021	2021-01-18	31363	34	1	1	22.81	5	0.24	0	0	M	1	1	1	0	1	1	1	1	1	1	1	1	0	0	0	1	1	1	1	1	0	0	0	0	0	0	0	0	0	0	0	0	0	0	0
31374	13	1	2021	2021-01-18	31374	51	1	1	15.16	4	0.36	0.68	0.47	M	0	1	0	0	0	0	0	1	0	0	0	0	0	0	0	1	1	0	0	0	0	0	0	0	0	0	0	0	0	0	0	0	0	0	0
31474	13	1	2021	2021-01-19	31474	43	1	1	18.87	4	0.22	0.9	0.71	M	0	0	0	0	0	1	0	0	0	0	1	0	0	0	0	1	1	1	1	0	0	0	0	0	0	0	0	0	0	0	0	0	0	0	0
31497	13	1	2021	2021-01-19	31497	49	1	1	24.72	5	0.78	2.67	7.08	M	1	1	1	0	0	0	0	1	0	1	0	0	0	0	0	0	0	0	1	0	0	0	1	0	0	0	0	0	0	0	0	0	0	0	0
31780	13	1	2021	2021-01-25	31780	23	1	1	19.91	4	0.8	0.69	1.85	M	0	1	0	1	0	1	0	1	0	1	1	0	0	0	0	1	1	1	1	0	0	0	0	0	0	0	0	0	0	0	0	0	0	0	0
31786	13	1	2021	2021-01-25	31786	47	1	1	19.12	6	0.28	0	0	F	1	1	1	0	1	1	1	1	0	1	1	0	0	0	0	0	1	1	1	0	0	0	0	0	0	0	0	0	0	0	0	0	0	0	0
31798	13	1	2021	2021-01-25	31798	57	1	1	16.24	8	0.42	0	0	F	1	1	0	0	1	1	1	1	1	1	1	1	0	0	0	1	1	0	1	0	0	0	0	0	0	0	0	0	0	0	0	0	0	0	0
31799	13	1	2021	2021-01-25	31799	58	1	1	20.16	6	0.26	0	0	M	1	1	1	0	1	1	0	1	1	0	1	0	0	0	0	1	1	1	0	1	0	0	1	0	1	0	0	0	0	0	0	0	0	0	0
31806	13	1	2021	2021-01-25	31806	45	1	1	23.91	5	2.28	0	0	M	1	1	1	0	0	1	0	1	0	1	0	0	0	0	0	1	1	1	0	0	0	0	0	0	0	0	0	0	0	0	0	0	0	0	0
31847	13	1	2021	2021-01-26	31847	31	1	1	23.53	5	0.84	0	0	M	1	1	0	1	1	1	1	1	1	1	0	0	0	0	0	1	1	0	0	1	0	0	0	0	0	0	0	0	0	0	0	0	0	0	0
31864	13	1	2021	2021-01-26	31864	20	1	1	14.41	3	0.34	0	0	M	0	1	1	0	0	1	0	0	0	0	1	0	0	0	0	0	1	1	1	0	0	0	0	0	0	0	0	0	0	0	0	0	0	0	0
31871	13	1	2021	2021-01-26	31871	27	1	1	16.43	2	0.46	0	0	M	1	1	0	0	0	1	1	1	0	1	1	0	0	0	0	1	0	0	0	1	0	0	0	0	0	0	0	0	0	0	0	0	0	0	0
31874	13	1	2021	2021-01-26	31874	24	1	1	24.09	4	1.06	0	0	M	0	0	1	0	0	1	1	1	0	1	1	1	1	1	0	1	0	1	1	0	0	0	0	0	0	0	0	0	0	0	0	0	0	0	0
31877	13	1	2021	2021-01-26	31877	68	1	1	18.34	3	0.62	0.62	2.33	F	1	1	0	0	0	1	0	1	1	0	1	0	0	0	0	1	1	0	0	0	0	0	1	0	0	0	0	0	0	0	0	0	0	0	0
31889	13	1	2021	2021-01-26	31889	53	1	1	13.99	1	0.8	0.68	0.59	F	0	1	1	1	0	1	1	1	0	1	1	0	0	0	0	1	1	0	1	0	0	0	0	0	0	0	0	0	0	0	0	0	0	0	0
31995	13	1	2021	2021-01-27	31995	30	1	1	16.98	2	0.26	0	0	F	0	1	1	0	0	1	1	1	1	1	1	1	0	0	0	1	1	0	0	0	0	0	0	0	0	0	0	0	0	0	0	0	0	0	0
31996	13	1	2021	2021-01-27	31996	47	1	1	20.12	4	0.21	0	0	M	1	1	1	0	0	0	0	1	1	0	1	0	0	0	0	0	0	0	0	0	0	0	0	0	0	0	0	0	0	0	0	0	0	0	0
32039	13	1	2021	2021-01-27	32039	39	1	1	15.28	3	0.22	0	0	F	0	1	0	0	0	1	1	1	0	1	1	0	0	0	0	1	0	1	1	0	0	0	0	0	0	0	0	0	0	0	0	0	0	0	0
32118	13	1	2021	2021-01-28	32118	34	0	1	33.61	7	3.53	0	0	F	1	0	1	1	0	1	1	1	0	1	1	1	1	0	0	1	0	1	1	1	0	0	0	0	0	0	0	0	0	0	0	0	0	0	0
32222	13	1	2021	2021-01-29	32222	44	1	1	17.63	2	0.26	0	0	F	0	0	0	0	0	1	0	0	0	0	1	0	0	0	0	0	0	1	1	0	0	0	0	0	0	0	0	0	0	0	0	0	0	0	0
32229	13	1	2021	2021-01-29	32229	30	1	1	20.93	2	0.37	0	0	M	0	0	0	0	0	1	0	1	0	1	0	0	0	0	0	0	0	1	1	0	0	0	0	0	0	0	0	0	0	0	0	0	0	0	0
32230	13	1	2021	2021-01-29	32230	27	1	1	17.19	4	0.21	0	0	M	1	1	1	0	1	0	1	1	1	1	1	0	0	0	0	1	1	1	1	1	0	0	0	0	0	0	0	0	0	0	0	0	0	0	0
32247	13	1	2021	2021-01-29	32247	35	1	1	18.06	1	0.36	0	0	F	1	1	1	1	1	1	1	1	0	0	1	0	0	0	0	1	1	0	0	0	0	0	0	0	0	0	0	0	0	0	0	0	0	0	0
32436	14	2	2021	2021-02-01	32436	61	1	1	13.78	5	0.21	0	0	M	1	1	0	0	0	1	0	0	0	0	1	0	0	1	0	0	1	0	0	0	0	0	1	0	0	0	0	0	0	0	0	0	0	0	0
32439	14	2	2021	2021-02-01	32439	29	1	1	17.64	3	0.23	0	0	M	1	1	0	0	0	0	1	0	0	0	0	0	0	0	0	0	1	0	0	0	0	0	0	0	0	0	0	0	0	0	0	0	0	0	0
32443	14	2	2021	2021-02-01	32443	25	1	1	17.94	6	0.21	0	0	F	1	1	1	0	1	1	1	1	0	0	0	0	0	0	1	1	0	1	1	0	0	0	0	0	0	0	0	0	0	0	0	0	0	0	0
32444	14	2	2021	2021-02-01	32444	51	1	1	20.51	4	0.54	0	0	F	0	1	0	0	0	1	1	1	0	0	1	0	0	0	0	1	0	1	1	0	0	0	1	0	0	0	0	0	0	0	0	0	0	0	0
32476	14	2	2021	2021-02-02	32476	55	1	1	18.26	6	0.27	0	0	F	0	0	0	0	1	1	0	1	0	0	0	0	0	0	0	0	1	0	0	0	0	0	0	0	0	0	0	0	0	0	0	0	0	0	0
32485	14	2	2021	2021-02-02	32485	30	1	1	18.23	4	1.51	0	0	M	0	1	1	0	1	1	1	1	1	1	1	0	0	0	0	1	1	1	1	0	0	0	0	0	0	0	0	0	0	0	0	0	0	0	0
32488	14	2	2021	2021-02-02	32488	62	1	1	16.61	2	0.27	0	0	F	0	1	1	0	0	1	0	1	0	0	0	0	0	0	0	1	0	0	0	0	0	0	0	0	0	0	0	0	0	0	0	0	0	0	0
32493	14	2	2021	2021-02-02	32493	36	1	1	20.29	7	0.36	0	0	M	0	1	1	0	0	1	0	1	1	0	1	0	0	0	0	0	1	1	1	0	0	0	0	0	0	0	0	0	0	0	0	0	0	0	0
32494	14	2	2021	2021-02-02	32494	55	1	1	16.1	10	0.24	0	0	F	1	1	1	1	0	1	1	0	0	0	0	0	1	0	1	1	1	1	1	1	1	0	0	1	0	0	0	0	0	0	0	0	0	0	0
32495	14	2	2021	2021-02-02	32495	63	1	1	20.43	3	0.19	0	0	M	1	0	0	0	1	0	0	1	0	1	0	1	0	0	0	0	1	0	0	0	0	0	1	0	0	0	0	0	0	0	0	0	0	0	0
32577	14	2	2021	2021-02-03	32577	54	1	1	32.34	2	4.2	0	0	F	0	0	1	0	0	1	1	0	0	0	1	0	0	0	0	0	0	0	0	0	0	0	0	0	0	0	0	0	0	0	0	0	0	0	0
32581	14	2	2021	2021-02-03	32581	28	1	1	20.92	2	0.17	0.68	0.64	F	1	1	1	0	0	1	1	1	0	1	0	1	1	0	0	1	1	0	0	0	0	0	0	0	0	0	0	0	0	0	0	0	0	0	0
32582	14	2	2021	2021-02-03	32582	58	1	1	20.97	7	2.18	0	0	M	1	1	0	0	1	0	1	0	0	0	1	0	0	0	0	1	0	0	0	0	0	0	0	0	0	0	0	0	0	0	0	0	0	0	0
32587	14	2	2021	2021-02-03	32587	51	1	1	15.56	3	0.33	1.41	1.31	F	1	0	1	0	0	1	1	1	0	0	1	0	1	0	0	1	1	0	0	1	0	0	0	0	0	0	0	0	0	0	0	0	0	0	0
32664	14	2	2021	2021-02-04	32664	21	1	1	17.13	1	NR	NR	NR	F	1	1	1	0	0	1	0	1	0	0	1	0	0	0	0	1	0	0	0	0	0	0	0	0	0	0	0	0	0	0	0	0	0	0	0
32666	14	2	2021	2021-02-04	32666	31	1	1	14.06	3	0.18	0	0	F	1	1	0	0	0	1	0	1	0	1	0	1	0	0	0	0	1	1	1	0	0	0	0	0	0	0	0	0	0	0	0	0	0	0	0
32674	14	2	2021	2021-02-04	32674	39	0	1	26	5	0.19	0	0	M	1	1	1	1	0	1	1	1	1	1	1	0	0	0	0	0	0	0	1	1	0	0	0	0	0	0	0	0	0	0	0	0	0	0	0
32683	14	2	2021	2021-02-04	32683	26	1	1	18.77	4	0.32	0	0	M	1	0	0	1	0	1	0	1	0	0	0	0	0	0	0	0	1	0	0	1	0	0	0	0	0	0	0	0	0	0	0	0	0	0	0
32734	14	2	2021	2021-02-05	32734	40	1	1	15.2	3	0.36	0	0	M	0	1	1	0	1	0	0	1	0	0	1	0	0	0	0	0	0	0	0	1	0	0	0	0	1	0	0	0	0	0	0	0	0	0	0
32742	14	2	2021	2021-02-05	32742	29	1	1	18.57	6	0.64	0	0	M	1	1	0	1	0	1	1	1	0	1	1	1	0	0	0	1	0	1	1	0	0	0	0	0	0	0	0	0	0	0	0	0	0	0	0
32760	14	2	2021	2021-02-05	32760	31	1	1	16.96	3	0.22	0.87	1.54	F	0	0	1	0	0	1	1	1	1	0	1	0	0	0	1	1	1	1	1	0	0	0	0	0	0	0	0	0	0	0	0	0	0	0	0
32792	14	2	2021	2021-02-05	32792	23	1	1	14.48	1	0.99	0	0	M	1	1	1	0	0	1	0	0	0	0	0	1	0	0	1	0	1	0	0	1	1	0	0	0	0	0	0	0	0	0	0	0	0	0	0
32884	14	2	2021	2021-02-08	32884	22	1	1	16.76	3	2.23	0	0	F	0	1	1	0	0	1	1	0	0	1	1	0	0	0	0	1	0	0	0	0	0	0	0	0	0	0	0	0	0	0	0	0	0	0	0
32940	14	2	2021	2021-02-09	32940	44	1	1	16.38	2	0.25	0	0	F	0	0	0	0	1	0	1	0	0	1	0	1	0	0	0	1	1	0	0	0	0	0	0	0	0	0	0	0	0	0	0	0	0	0	0
32941	14	2	2021	2021-02-09	32941	42	1	1	14.84	2	0.19	0	0	M	1	1	0	0	0	1	0	1	0	0	0	1	0	0	0	0	1	0	1	0	0	0	0	0	0	0	0	0	0	0	0	0	0	0	0
32954	14	2	2021	2021-02-09	32954	46	1	1	16.1	3	0.22	0	0	M	0	1	1	1	0	1	1	1	1	1	1	1	0	0	0	1	1	0	0	1	0	0	0	0	0	0	0	0	0	0	0	0	0	0	0
32965	14	2	2021	2021-02-09	32965	25	1	1	13.96	2	1.73	0	0	M	1	1	0	0	0	0	0	0	1	0	0	1	0	0	0	0	1	0	0	1	0	0	0	0	0	0	0	0	0	0	0	0	0	0	0
32968	14	2	2021	2021-02-09	32968	54	1	1	16.2	4	1.25	0	0	F	1	1	0	0	0	0	1	1	0	1	1	0	0	0	0	0	1	1	0	0	0	0	1	0	0	0	0	0	0	0	0	0	0	0	0
32982	14	2	2021	2021-02-10	32982	29	1	1	15.39	4	0.16	0	0	M	1	0	0	1	1	1	1	1	1	1	1	1	0	0	0	1	1	1	1	0	0	0	0	0	0	0	0	0	0	0	0	0	0	0	0
32983	14	2	2021	2021-02-10	32983	46	0	1	32.03	12	3.24	0	0	M	1	1	1	1	1	1	0	1	0	1	0	1	1	0	0	1	1	0	0	1	1	0	0	0	0	0	0	0	0	0	0	0	0	0	0
32987	14	2	2021	2021-02-10	32987	41	1	1	18.36	6	0.15	0	0	M	1	0	0	1	0	1	0	1	0	1	1	1	0	0	0	0	1	1	1	0	0	0	0	0	0	0	0	0	0	0	0	0	0	0	0
32988	14	2	2021	2021-02-10	32988	54	0	1	26.31	6	1.31	0	0	F	1	1	1	0	0	1	1	1	1	0	1	1	0	0	0	1	0	1	1	0	0	0	0	0	0	0	0	0	0	0	0	0	0	0	0
33006	14	2	2021	2021-02-10	33006	30	1	1	15.07	3	0.23	0	0	M	1	1	1	0	0	1	0	1	0	1	1	0	0	0	0	0	1	0	0	0	0	0	0	0	0	0	0	0	0	0	0	0	0	0	0
33007	14	2	2021	2021-02-10	33007	25	1	1	21.2	0	0.57	0	0	F	0	0	1	0	0	1	0	0	0	0	1	0	0	0	0	0	1	0	0	0	0	0	0	0	0	0	0	0	0	0	0	0	0	0	0
33008	14	2	2021	2021-02-10	33008	32	1	1	16.74	1	0.23	0	0	F	0	1	1	0	1	0	0	0	0	0	0	0	1	0	0	1	0	0	0	0	0	0	0	0	0	0	0	0	0	1	0	0	0	1	1
33048	14	2	2021	2021-02-11	33048	67	1	1	22.78	3	0.23	0	0	M	1	1	1	1	1	1	0	1	0	0	1	1	0	0	0	1	0	0	0	1	0	0	1	0	0	0	0	0	0	0	0	0	0	0	0
33213	14	2	2021	2021-02-18	33213	49	1	1	21.67	6	1.27	0	0	F	0	1	0	1	1	1	1	1	0	1	1	1	0	0	0	0	1	0	0	1	0	0	0	0	0	0	0	0	0	0	0	0	0	0	0
33223	14	2	2021	2021-02-18	33223	27	0	1	31.86	11	3.69	0	0	F	1	1	1	0	0	1	0	1	0	0	1	0	0	0	0	1	0	1	1	0	0	0	0	0	0	0	0	0	0	0	0	0	0	0	0
33233	14	2	2021	2021-02-18	33233	35	1	1	20.15	5	0.18	0	0	F	0	1	1	0	0	1	1	0	0	0	1	1	0	0	0	1	1	0	0	0	0	0	0	0	0	0	0	0	0	0	0	0	0	0	0
33249	14	2	2021	2021-02-18	33249	45	1	1	22.9	4	0.46	0	0	F	0	1	1	1	1	1	0	1	0	1	1	1	0	0	0	1	1	0	1	1	0	0	1	0	0	0	0	0	0	0	0	0	0	0	0
33283	14	2	2021	2021-02-18	33283	59	0	1	27.66	2	3.15	0	0	M	0	1	0	0	1	1	0	1	0	0	0	0	0	0	0	0	1	1	1	0	0	0	1	0	0	0	0	0	0	0	0	0	0	0	0
33398	14	2	2021	2021-02-19	33398	37	1	1	16.4	3	0.34	0.84	0.74	M	1	1	1	0	1	1	1	1	0	0	1	1	0	0	1	0	0	0	0	0	0	0	0	0	0	0	0	0	0	0	0	0	0	0	0
33406	14	2	2021	2021-02-19	33406	50	1	1	14.86	0	0.44	0	0	F	1	1	0	1	0	1	1	1	0	0	1	0	0	0	0	1	1	1	0	0	0	0	0	0	0	0	0	0	0	0	0	0	0	0	0
33654	14	2	2021	2021-02-22	33654	20	1	1	17.85	5	0.46	0.64	0.81	F	1	1	1	0	1	1	0	1	1	0	1	0	0	1	0	1	1	0	0	1	0	0	0	0	0	0	0	0	0	0	0	0	0	0	0
33663	14	2	2021	2021-02-22	33663	39	0	1	33.94	3	NR	NR	NR	F	1	0	1	0	1	0	0	0	0	0	0	0	0	0	0	0	1	0	0	0	0	0	1	0	0	0	0	0	0	0	0	0	0	0	0
33673	14	2	2021	2021-02-22	33673	47	1	1	21.14	5	0.37	0	0	M	1	1	1	1	0	1	0	1	1	0	0	1	1	0	0	0	1	1	1	1	0	0	0	0	0	0	0	0	0	0	0	0	0	0	0
33879	14	2	2021	2021-02-23	33879	25	1	1	17.45	3	0.36	0	0	M	0	1	0	0	1	1	1	1	1	1	1	0	0	0	0	1	1	0	0	1	0	0	0	0	0	0	0	0	0	0	0	0	0	0	0
33885	14	2	2021	2021-02-23	33885	48	0	1	32.07	7	3.38	0	0	F	0	0	0	0	1	1	0	1	0	1	0	0	0	1	0	0	1	0	0	1	0	0	0	0	0	0	0	0	0	0	0	0	0	0	0
33895	14	2	2021	2021-02-23	33895	71	1	1	21.74	5	0.46	0	0	M	0	0	0	0	0	0	1	0	0	0	0	0	0	0	0	0	0	1	0	0	0	0	0	0	0	0	0	0	0	0	0	0	0	0	0
33896	14	2	2021	2021-02-23	33896	72	1	1	15.1	4	0.29	0	0	F	0	1	0	1	1	0	0	1	0	0	0	0	0	0	0	0	0	1	1	0	0	0	1	0	1	0	0	0	0	0	0	0	0	0	0
33903	14	2	2021	2021-02-23	33903	53	1	1	17.99	4	3.06	0	0	F	0	1	0	0	0	1	0	1	0	0	1	1	0	0	0	1	1	0	0	0	0	0	0	0	0	0	0	0	0	0	0	0	0	0	0
34211	14	2	2021	2021-02-25	34211	33	1	1	24.82	1	1.17	0	0	M	0	1	0	0	0	0	0	0	1	0	0	0	0	0	0	0	0	0	0	0	0	0	0	0	0	0	0	0	0	0	0	0	0	0	0
34212	14	2	2021	2021-02-25	34212	33	1	1	19.44	3	0.23	0	0	F	1	1	0	0	0	1	1	1	1	1	0	0	0	0	0	0	1	0	0	1	0	0	0	0	0	0	0	0	0	0	0	0	0	0	0
34232	14	2	2021	2021-02-25	34232	35	1	1	22.49	3	0.32	1.12	0.47	F	1	1	1	0	0	1	0	1	1	0	1	0	0	0	1	0	1	0	1	0	0	0	0	0	0	0	0	0	0	0	0	0	0	0	0
34238	14	2	2021	2021-02-25	34238	25	1	1	20.3	2	3.92	0	0	F	0	0	0	1	0	1	1	1	1	0	0	0	0	0	0	1	1	0	0	0	0	0	0	0	0	0	0	0	0	0	0	0	0	0	0
34404	14	2	2021	2021-02-26	34404	32	1	1	10.59	3	0.34	0.78	0.57	M	1	1	1	0	0	1	1	1	0	1	0	1	0	0	0	0	0	0	0	0	0	0	0	0	0	0	0	0	0	0	0	0	0	0	0
34438	14	2	2021	2021-02-26	34438	26	1	1	20.57	6	0.42	0	0	M	0	1	1	0	1	0	0	1	0	0	1	0	0	0	0	0	0	1	0	0	0	0	0	0	0	0	0	0	0	0	0	0	0	0	0
34616	15	3	2021	2021-03-01	34616	22	1	1	11.81	4	0.31	0	0	#N/A
34623	15	3	2021	2021-03-01	34623	85	1	1	17.84	1	1.22	1.71	2.25	F	0	1	0	0	0	0	0	0	0	0	0	0	0	0	0	0	0	0	0	0	0	0	1	1	1	0	0	0	0	0	0	0	0	0	0
34637	15	3	2021	2021-03-01	34637	39	1	1	18.65	3	0.34	0	0	F	1	1	1	0	1	1	1	0	0	1	0	0	1	0	0	0	0	0	0	0	0	0	0	0	0	0	0	0	0	0	0	0	0	0	0
34719	15	3	2021	2021-03-03	34719	52	1	1	15.1	2	0.19	0	0	M	1	0	1	0	1	1	0	0	0	0	1	0	0	0	0	0	1	0	0	0	0	0	1	0	0	0	0	0	0	0	0	0	0	0	0
34722	15	3	2021	2021-03-03	34722	27	1	1	20.95	8	1.75	0	0	F	1	0	1	0	0	1	0	1	0	0	0	1	0	0	0	0	0	0	0	1	1	0	0	0	0	0	0	0	0	0	0	0	0	0	0
34726	15	3	2021	2021-03-03	34726	40	1	1	14.23	1	4.31	0	0	F	1	1	1	0	0	1	0	0	0	1	0	1	0	0	0	0	1	0	0	0	0	0	0	0	0	0	0	0	0	0	0	0	0	0	0
34763	15	3	2021	2021-03-03	34763	64	1	1	22.56	4	0.43	0	0	F	0	1	0	0	0	1	0	1	0	0	1	0	1	0	0	0	1	0	0	0	0	0	0	0	0	0	0	0	0	0	0	0	0	0	0
34770	15	3	2021	2021-03-03	34770	25	1	1	28.42	7	3.43	0	0	F	1	1	1	1	1	1	0	1	0	1	1	1	0	0	1	1	1	0	0	1	0	0	0	0	0	0	0	0	0	0	0	0	0	0	0
34843	15	3	2021	2021-03-04	34843	45	1	1	15.71	6	0.53	0	0	F	1	1	1	1	1	1	1	1	0	0	1	0	1	0	0	1	1	1	1	0	0	0	0	0	0	0	0	0	0	0	0	0	0	0	0
34862	15	3	2021	2021-03-04	34862	50	1	1	20.97	5	0.71	0	0	F	0	1	0	0	0	0	0	0	0	0	0	0	0	0	0	1	0	1	1	0	0	0	0	0	0	0	0	0	0	0	0	0	0	0	0
34958	15	3	2021	2021-03-05	34958	39	1	1	18.48	3	1.91	0	0	M	1	1	1	0	0	0	1	0	1	0	1	1	0	0	0	1	1	0	0	0	0	0	0	0	0	0	0	0	0	0	0	0	0	0	0
34968	15	3	2021	2021-03-05	34968	28	1	1	17.74	6	0.57	0	0	M	0	1	1	0	1	1	1	1	1	0	1	0	0	0	0	1	0	1	1	0	0	0	0	0	0	0	0	0	0	0	0	0	0	0	0
34973	15	3	2021	2021-03-05	34973	21	1	1	20.96	3	2.34	0	0	M	1	1	0	1	0	1	1	1	1	0	1	0	0	0	0	1	0	0	0	1	1	0	0	0	0	0	0	0	0	0	0	0	0	0	0
35135	15	3	2021	2021-03-08	35135	32	1	1	12.79	3	0.41	0	0	M	1	1	0	0	0	0	0	1	0	0	0	0	0	0	0	0	1	0	0	0	0	0	0	0	0	0	0	0	0	0	0	0	0	0	0
35140	15	3	2021	2021-03-08	35140	33	1	1	23.25	5	2.71	0	0	M	0	1	0	1	0	0	1	1	0	0	1	1	0	0	0	0	1	0	0	0	0	0	0	0	0	0	0	0	0	0	0	0	0	0	0
35152	15	3	2021	2021-03-08	35152	31	1	1	31.78	9	0.85	1.05	2.13	F	1	1	1	1	0	1	1	1	0	0	1	0	0	0	0	1	1	1	1	1	0	0	0	0	0	0	0	0	0	0	0	0	0	0	0
35155	15	3	2021	2021-03-08	35155	27	1	1	19.31	7	0.25	0	0	M	1	1	1	0	1	1	1	1	0	0	1	1	0	0	0	0	1	0	0	0	0	0	0	0	0	0	0	0	0	0	0	0	0	0	0
35163	15	3	2021	2021-03-08	35163	37	1	1	18.68	5	1.64	0	0	M	0	1	1	0	1	1	1	1	1	0	1	1	1	0	1	1	1	1	1	0	0	0	0	0	0	0	0	0	0	0	0	0	0	0	0
35178	15	3	2021	2021-03-08	35178	42	0	1	26.43	8	3.67	0	0	F	1	1	0	0	1	0	1	1	0	1	0	0	0	0	0	1	1	1	0	1	0	0	1	0	0	0	0	0	0	0	0	0	0	0	0
35231	15	3	2021	2021-03-09	35231	24	1	1	10.78	4	0.28	0	0	F	1	1	1	0	0	1	1	1	0	1	0	1	0	0	0	0	1	0	0	0	0	0	0	0	0	0	0	0	0	0	0	0	0	0	0
35238	15	3	2021	2021-03-09	35238	54	1	1	13.28	4	NR	NR	NR	F	0	1	0	0	1	1	1	1	0	1	1	1	0	0	0	0	1	0	0	0	0	0	1	0	0	0	0	0	0	0	0	0	0	0	0
35258	15	3	2021	2021-03-09	35258	43	1	1	17.87	4	0.54	0.54	0.48	M	1	1	1	0	1	1	0	1	1	1	1	0	0	0	0	1	1	0	0	1	0	0	1	0	0	0	0	0	0	0	0	0	0	0	0
35266	15	3	2021	2021-03-09	35266	32	0	1	26.45	4	2.68	0	0	M	1	0	0	0	0	1	1	1	1	1	1	0	1	0	0	1	1	0	0	0	0	0	0	0	0	0	0	0	0	0	0	0	0	0	0
35394	15	3	2021	2021-03-10	35394	31	1	1	12.15	2	0.61	0	0	M	1	1	0	0	0	0	0	1	1	1	1	0	0	0	0	0	1	0	0	0	0	0	0	0	0	0	0	0	0	0	0	0	0	0	0
35412	15	3	2021	2021-03-11	35412	49	1	1	16.22	2	0.57	1.21	0.94	F	0	1	1	1	0	1	0	1	1	0	0	0	0	0	0	0	0	0	0	0	0	0	0	0	0	0	0	0	0	0	0	0	0	0	0
35422	15	3	2021	2021-03-11	35422	51	1	1	16.95	6	0.53	0	0	M	1	1	0	0	1	1	0	1	0	1	1	0	0	0	0	0	1	1	0	0	0	0	0	0	0	0	0	0	0	0	0	0	0	0	0
35424	15	3	2021	2021-03-11	35424	30	1	1	18.31	2	0.68	0.61	0.55	F	1	1	1	0	0	1	0	1	1	0	0	0	1	0	1	1	1	0	1	1	0	0	0	0	0	0	0	0	0	0	0	0	0	0	0
35430	15	3	2021	2021-03-11	35430	50	1	1	19.48	5	0.62	0	0	M	1	1	0	0	1	1	0	1	0	1	0	1	0	0	0	1	1	0	0	1	0	0	1	0	0	0	0	0	0	0	0	0	0	0	0
35512	15	3	2021	2021-03-12	35512	33	0	1	32.58	8	4.5	0	0	F	0	0	0	0	0	1	1	1	0	0	1	0	0	0	0	0	1	0	0	0	0	0	0	0	0	0	0	0	0	0	0	0	0	0	0
35515	15	3	2021	2021-03-12	35515	59	1	1	18.25	2	0.75	1.25	1.2	M	0	1	0	0	1	1	1	1	0	1	1	1	0	0	0	0	1	0	0	0	0	0	0	0	0	0	0	0	0	0	0	0	0	0	0
35532	15	3	2021	2021-03-12	35532	39	1	1	23.79	5	3.87	0	0	M	1	1	0	1	0	1	0	1	0	0	0	0	0	0	0	1	1	0	0	0	0	0	0	0	0	0	0	0	0	0	0	0	0	0	0
35534	15	3	2021	2021-03-12	35534	24	1	1	16.2	3	3.14	0	0	M	1	1	1	0	1	1	0	0	1	1	1	1	1	0	0	1	0	1	0	1	0	0	0	0	0	0	0	0	0	0	0	0	0	0	0
35544	15	3	2021	2021-03-12	35544	33	1	1	20.75	5	0.63	0	0	M	1	1	1	0	0	1	1	1	0	1	1	1	1	0	0	1	1	0	0	1	0	0	0	0	0	0	0	0	0	0	0	0	0	0	0
35547	15	3	2021	2021-03-12	35547	35	1	1	17.95	8	0.36	0	0	F	1	1	1	1	1	1	1	1	0	1	1	1	1	0	0	1	1	1	1	0	1	0	0	0	0	0	0	0	0	0	0	0	0	0	0
35612	15	3	2021	2021-03-15	35612	45	1	1	14.02	3	0.42	0	0	F	1	1	1	1	1	1	1	1	1	1	1	1	1	1	1	0	1	1	1	1	1	0	0	0	0	0	0	0	0	0	0	0	0	0	0
35623	15	3	2021	2021-03-15	35623	36	1	1	13.96	2	0.54	0	0	F	1	1	1	1	0	1	1	0	0	1	0	1	0	0	0	1	0	0	0	0	0	0	0	0	0	0	0	0	0	0	0	0	0	0	0
35624	15	3	2021	2021-03-15	35624	51	1	1	13.59	5	0.53	0	0	M	1	1	1	1	0	1	0	1	0	1	1	0	0	0	0	1	1	0	0	0	0	0	0	0	0	0	0	0	0	0	0	0	0	0	0
35634	15	3	2021	2021-03-15	35634	41	0	1	26.52	3	2.68	0	0	F	1	1	1	1	0	1	1	0	0	0	1	0	0	0	0	1	1	1	1	1	1	0	0	0	0	0	0	0	0	0	0	0	0	0	0
35641	15	3	2021	2021-03-15	35641	19	1	1	23.22	5	0.22	0	0	M	1	0	0	0	0	0	0	1	0	0	0	0	0	0	0	0	1	0	1	0	0	0	0	0	0	0	0	0	0	0	0	0	0	0	0
35643	15	3	2021	2021-03-15	35643	44	1	1	18.18	2	0.51	0	0	M	1	1	0	1	0	1	0	1	0	1	0	0	0	0	1	0	1	0	0	0	0	0	0	0	0	0	0	0	0	0	0	0	0	0	0
35672	15	3	2021	2021-03-15	35672	23	1	1	21.52	2	3.7	0	0	M	1	1	1	0	0	1	1	0	1	0	1	1	0	0	1	0	1	0	0	1	0	0	0	0	0	0	0	0	0	0	0	0	0	0	0
35716	15	3	2021	2021-03-16	35716	54	1	1	16.36	2	0.32	0	0	M	0	1	0	0	0	1	0	0	0	0	0	0	0	0	1	0	1	0	0	0	1	0	0	0	0	0	0	0	0	0	0	0	0	0	0
35733	15	3	2021	2021-03-16	35733	72	1	1	11.45	3	2.96	0	0	M	1	1	1	0	0	0	1	0	1	1	1	0	0	0	0	0	1	0	0	0	0	0	1	0	1	0	0	0	0	0	0	0	0	0	0
35735	15	3	2021	2021-03-16	35735	28	1	1	11.98	1	3.51	0	0	F	0	0	1	0	0	1	1	1	0	1	1	0	0	0	0	1	0	0	0	0	0	0	0	0	0	0	0	0	0	0	0	0	0	0	0
35744	15	3	2021	2021-03-16	35744	48	1	1	19.98	3	0.28	0	0	M	0	0	0	0	0	1	0	0	0	0	0	0	0	0	0	0	0	0	0	0	0	0	1	0	0	0	0	0	0	0	0	0	0	0	0
35747	15	3	2021	2021-03-16	35747	65	1	1	12.93	5	0.26	0.5	0.5	M	1	1	0	0	1	1	1	1	0	1	1	1	1	0	0	0	1	1	1	1	1	0	0	0	0	0	0	0	0	0	0	0	0	0	0
35761	15	3	2021	2021-03-16	35761	35	1	1	19.55	8	NR	NR	NR	M	0	1	0	0	0	1	1	1	0	0	1	0	0	0	0	0	0	0	0	0	0	0	0	0	0	0	0	0	0	0	0	0	0	0	0
35773	15	3	2021	2021-03-16	35773	33	1	1	22.68	5	0.61	0	0	F	1	0	1	0	0	1	1	1	0	0	1	0	0	0	0	0	1	1	1	1	0	0	0	0	0	0	0	0	0	0	0	0	0	0	0
35780	15	3	2021	2021-03-16	35780	47	1	1	16.54	5	0.27	0	0	M	1	0	1	0	1	1	1	1	0	1	1	0	0	0	0	0	1	1	1	1	0	0	0	0	0	0	0	0	0	0	0	0	0	0	0
35781	15	3	2021	2021-03-16	35781	62	1	1	23.94	5	0.74	0	0	F	0	1	0	0	0	0	0	1	0	0	0	0	0	0	0	1	0	0	0	1	0	0	0	0	0	1	0	0	0	0	0	0	0	0	0
35817	15	3	2021	2021-03-17	35817	47	1	1	16.89	7	0.52	0.52	0.71	F	0	1	0	1	1	1	0	1	0	1	0	1	0	0	0	1	1	0	0	0	0	0	1	0	0	0	0	0	0	0	0	0	0	0	0
35826	15	3	2021	2021-03-17	35826	27	1	1	19.04	6	0.92	0	0	M	1	1	1	1	1	1	1	1	1	1	1	0	1	0	0	1	1	1	1	1	0	0	0	0	0	0	0	0	0	0	0	0	0	0	0
35842	15	3	2021	2021-03-17	35842	42	1	1	16.09	8	0.3	0	0	M	1	1	1	1	0	1	0	1	0	1	0	1	1	0	0	1	1	0	0	0	0	0	0	0	0	0	0	0	0	0	0	0	0	0	0
35857	15	3	2021	2021-03-17	35857	39	1	1	21.68	2	3.68	0	0	M	0	1	0	0	0	0	0	0	1	0	1	0	0	0	0	1	0	0	0	0	0	0	0	0	0	0	0	0	0	0	0	0	0	0	0
35934	15	3	2021	2021-03-18	35934	32	1	1	22.89	6	1.57	0	0	M	1	1	0	0	0	1	1	0	0	1	1	0	0	0	0	1	1	0	0	0	0	0	0	0	0	0	0	0	0	0	0	0	0	0	0
35969	15	3	2021	2021-03-18	35969	55	1	1	20.4	3	0.29	0.6	0.55	F	1	1	0	1	0	1	0	1	0	1	0	1	0	1	0	1	0	1	1	0	0	0	0	0	0	0	0	0	0	0	0	0	0	0	0
35977	15	3	2021	2021-03-18	35977	55	1	1	20.9	3	1.96	0	0	M	1	1	0	0	0	0	0	1	0	1	0	0	0	0	0	0	1	0	0	0	0	0	0	0	0	0	0	0	0	0	0	0	0	0	0
35981	15	3	2021	2021-03-18	35981	38	1	1	19.54	1	0.29	0	0	F	0	0	1	0	1	1	0	1	0	1	0	0	0	0	0	0	0	0	0	1	1	0	1	0	0	0	0	0	0	0	0	0	0	0	0
35987	15	3	2021	2021-03-18	35987	40	1	1	14.92	5	0.71	0	0	F	1	1	1	1	1	1	1	1	0	1	1	0	1	0	1	1	1	0	0	0	0	0	0	0	0	0	0	0	0	0	0	0	0	0	0
35993	15	3	2021	2021-03-18	35993	46	1	1	24.98	10	2.32	0	0	M	0	0	1	1	1	0	1	1	0	0	1	1	0	0	1	0	1	1	1	1	1	0	1	0	0	0	0	0	0	0	0	0	0	0	0
35997	15	3	2021	2021-03-18	35997	26	1	1	16.2	4	0.49	0.93	0.72	M	1	1	1	0	1	1	1	1	0	1	1	0	0	0	0	0	1	1	1	0	0	0	0	0	0	0	0	0	0	0	0	0	0	0	0
35998	15	3	2021	2021-03-18	35998	53	1	1	14.27	2	0.66	0.65	0.59	F	1	1	1	0	0	1	0	1	0	1	0	1	1	0	0	1	0	1	1	0	0	0	0	0	0	0	0	0	0	0	0	0	0	0	0
35999	15	3	2021	2021-03-18	35999	32	1	1	16.41	8	0.42	0	0	M	0	1	1	0	0	1	1	1	1	1	1	0	1	0	0	0	0	1	1	0	0	0	1	0	0	0	0	0	0	0	0	0	0	0	0
36088	15	3	2021	2021-03-19	36088	21	1	1	25.49	7	3.72	2	0.34	F	1	1	1	0	0	1	1	1	1	0	1	0	0	1	0	1	0	1	1	0	0	0	0	0	0	0	0	0	0	0	0	0	0	0	0
36099	15	3	2021	2021-03-19	36099	39	0	1	28.94	4	0.64	0	0	F	0	1	0	0	0	1	0	1	0	1	1	0	0	0	0	1	0	0	0	1	0	0	0	0	0	0	0	0	0	0	0	0	0	0	0
36100	15	3	2021	2021-03-19	36100	62	1	1	17.29	5	0.36	0.54	0.5	M	0	1	0	1	0	0	1	0	0	0	0	0	0	0	0	0	0	0	0	1	0	0	1	0	0	0	0	0	0	0	0	0	0	0	0
36101	15	3	2021	2021-03-19	36101	27	1	1	16.61	5	0.63	0	0	M	1	1	0	1	1	1	1	1	1	1	1	1	0	0	0	0	1	0	0	0	0	0	0	0	0	0	0	0	0	0	0	0	0	0	0
36232	15	3	2021	2021-03-22	36232	27	0	1	28.72	3	4.2	0	0	F	0	0	0	0	1	1	0	1	0	0	0	0	0	0	0	0	0	0	0	1	0	0	0	0	0	0	0	0	0	0	0	0	0	0	0
36235	15	3	2021	2021-03-22	36235	63	1	1	17.97	8	0.31	0	0	M	0	1	0	0	0	0	1	1	1	1	0	0	0	0	0	1	0	0	0	0	1	0	1	0	0	0	0	0	0	0	0	0	0	0	0
36240	15	3	2021	2021-03-22	36240	27	1	1	17.16	5	0.35	0	0	M	1	1	1	0	1	0	1	1	0	0	1	1	0	0	0	1	1	0	0	0	0	0	0	1	0	0	0	0	0	0	0	0	0	0	0
36247	15	3	2021	2021-03-22	36247	37	1	1	16.13	3	0.51	0	0	M	0	0	0	0	0	1	0	1	0	1	1	0	0	0	0	1	0	0	0	0	0	0	0	0	0	0	0	0	0	0	0	0	0	0	0
36248	15	3	2021	2021-03-22	36248	54	1	1	16.03	4	4.72	0	0	F	0	1	0	1	0	1	1	1	0	0	1	0	0	1	0	1	1	1	0	1	0	0	0	0	0	0	0	0	0	0	0	0	0	0	0
36252	15	3	2021	2021-03-22	36252	52	1	1	22.32	4	0.36	0	0	F	1	1	0	0	0	0	0	1	1	1	0	0	0	0	0	0	0	0	0	0	0	0	1	0	0	0	0	0	0	0	0	0	0	0	0
36255	15	3	2021	2021-03-22	36255	20	0	1	22.02	4	4.23	0	0	M	1	0	1	1	0	1	1	1	1	0	1	1	0	0	0	1	1	1	1	0	1	0	0	0	0	0	0	0	0	0	0	0	0	0	0
36272	15	3	2021	2021-03-22	36272	35	1	1	21.39	5	1.78	0	0	M	1	1	0	1	1	1	1	1	1	1	1	0	1	0	0	0	1	1	1	1	0	0	0	0	0	0	0	0	0	0	0	0	0	0	0
36287	15	3	2021	2021-03-22	36287	32	1	1	15.7	4	0	0	0	F	0	1	1	1	0	1	1	1	1	1	1	0	0	0	0	0	0	0	0	1	0	0	0	0	0	0	0	0	0	0	0	0	0	0	0
36294	15	3	2021	2021-03-22	36294	42	1	1	21.61	4	4.75	0	0	F	0	1	0	0	0	0	0	0	0	0	0	0	0	0	0	1	0	1	0	0	0	0	1	0	0	0	0	0	0	0	0	0	0	0	0
36320	15	3	2021	2021-03-22	36320	51	1	1	19.35	3	4.62	0	0	F	1	1	0	1	0	0	1	1	0	1	1	0	0	0	0	0	0	0	0	0	0	0	0	0	0	1	0	0	0	0	0	0	0	0	0
36321	15	3	2021	2021-03-22	36321	57	1	1	25.99	10	3.61	0	0	F	1	1	1	0	1	1	0	1	1	1	0	0	1	0	0	1	0	0	0	0	1	0	0	0	1	0	0	0	0	0	0	0	0	0	0
36325	15	3	2021	2021-03-22	36325	47	1	1	14.79	4	0.91	0	0	F	1	1	1	0	0	1	1	1	1	1	0	1	1	0	0	1	1	1	1	1	1	0	1	0	0	0	0	0	0	0	0	0	0	0	0
36340	15	3	2021	2021-03-22	36340	47	1	1	15.01	3	3.28	0	0	M	0	1	1	0	0	0	1	1	1	0	1	0	1	0	0	1	1	0	0	0	0	0	0	0	0	0	0	0	0	0	0	0	0	0	0
36400	15	3	2021	2021-03-23	36400	60	1	1	13.84	3	0.32	0.45	0.64	M	1	1	0	0	0	0	0	1	0	0	0	0	0	0	0	0	0	0	0	0	0	0	0	0	1	0	0	0	0	0	0	0	0	0	0
36401	15	3	2021	2021-03-23	36401	51	1	1	23.73	4	2.48	0	0	F	0	0	0	0	1	0	0	1	0	1	0	0	0	0	0	0	0	1	1	0	0	0	1	0	1	0	0	0	0	0	0	0	0	0	0
36424	15	3	2021	2021-03-23	36424	56	1	1	18.51	6	0.81	0	0	M	1	0	1	0	1	1	1	1	1	1	0	0	1	0	0	0	1	0	0	1	0	0	1	0	1	0	1	0	0	0	0	0	0	0	0
36426	15	3	2021	2021-03-23	36426	63	1	1	18.36	8	1.96	1.29	3.62	F	1	1	1	0	1	0	0	1	1	0	0	0	0	0	0	0	1	0	0	0	0	0	1	0	1	0	0	0	0	0	0	0	0	0	0
36428	15	3	2021	2021-03-23	36428	25	1	1	14.8	3	0.31	0	0	M	0	0	0	0	0	0	0	0	0	0	1	0	0	0	0	0	0	0	1	0	0	0	0	0	0	0	0	0	0	0	0	0	0	0	0
36432	15	3	2021	2021-03-23	36432	56	1	1	18.25	6	0.38	0.95	0.83	M	1	1	0	0	0	1	1	1	0	0	1	0	0	0	0	0	1	0	1	0	0	0	1	0	1	0	0	0	0	0	0	0	0	0	0
36439	15	3	2021	2021-03-23	36439	58	1	1	14.53	7	0.49	0	0	M	1	1	1	1	1	1	1	1	1	1	1	1	0	0	0	1	1	0	1	1	1	0	1	0	0	0	0	0	0	0	0	0	0	0	0
36537	15	3	2021	2021-03-24	36537	53	1	1	19.77	3	0.28	0.58	0.88	F	1	1	0	1	1	1	1	1	0	1	0	1	1	1	0	0	1	0	1	1	0	0	1	0	0	0	0	0	0	0	0	0	0	0	0
36566	15	3	2021	2021-03-24	36566	28	1	1	15.64	4	0.56	0.59	0.7	F	1	1	1	0	0	1	0	0	0	1	1	1	1	0	0	0	0	0	0	0	0	0	0	0	0	0	0	0	0	0	0	0	0	0	0
36570	15	3	2021	2021-03-24	36570	38	1	1	15.94	8	0.33	0	0	F	1	1	1	0	1	1	0	1	0	1	0	1	1	0	1	1	1	0	0	1	0	0	0	0	0	0	0	0	0	0	0	0	0	0	0
36601	15	3	2021	2021-03-24	36601	23	1	1	14	3	0.77	0	0	M	0	1	1	0	0	0	1	1	0	0	1	0	0	0	0	0	0	0	0	0	0	0	0	0	0	0	0	0	0	0	0	0	0	0	0
36612	15	3	2021	2021-03-24	36612	38	1	1	24.64	2	3.65	0	0	F	1	0	1	0	0	1	0	1	0	0	0	0	0	0	0	0	1	0	0	1	0	0	0	0	0	0	0	0	0	0	0	0	0	0	0
36624	15	3	2021	2021-03-24	36624	42	1	1	17.56	5	0.19	0	0	M	1	1	1	0	0	1	0	1	0	0	1	0	0	0	0	0	1	1	1	0	0	0	0	0	0	0	0	0	0	0	0	0	0	0	0
36628	15	3	2021	2021-03-24	36628	46	1	1	24.64	5	1.93	0	0	M	1	1	0	0	0	1	0	1	0	0	0	0	0	0	0	0	1	1	1	1	0	0	1	1	0	0	0	0	0	0	0	0	0	0	0
36630	15	3	2021	2021-03-24	36630	26	0	1	30.8	10	3.34	0	0	M	1	1	0	1	1	1	1	1	0	1	1	0	0	1	1	1	1	1	1	1	0	0	0	0	0	0	0	0	0	0	0	0	0	0	0
36639	15	3	2021	2021-03-24	36639	40	1	1	18.18	6	NR	NR	NR	M	1	1	1	0	0	0	0	1	0	0	1	0	0	0	0	0	1	1	1	0	0	0	0	0	0	0	0	0	0	0	0	0	0	0	0
36643	15	3	2021	2021-03-24	36643	25	1	1	15.68	8	2.36	0	0	F	1	1	0	0	0	1	1	1	1	0	1	0	0	0	0	1	1	1	1	0	0	0	0	0	0	0	0	0	0	0	0	0	0	0	0
36648	15	3	2021	2021-03-24	36648	57	1	1	14.15	2	0.39	0	0	M	1	1	0	0	0	1	0	0	0	1	1	0	0	0	0	0	0	0	0	0	0	0	1	0	0	0	0	0	0	0	0	0	0	0	0
36786	15	3	2021	2021-03-25	36786	46	1	1	18.66	5	1.08	0	0	M	1	1	1	0	1	0	1	1	1	0	1	1	0	0	0	1	0	1	1	0	0	0	0	0	0	0	0	0	0	0	0	0	0	0	0
36789	15	3	2021	2021-03-25	36789	40	1	1	18.71	5	0.3	0	0	F	1	1	1	0	0	1	1	1	0	0	1	0	1	0	1	0	1	1	1	0	0	0	0	0	0	0	0	0	0	0	0	0	0	0	0
36827	15	3	2021	2021-03-25	36827	30	1	1	15.31	3	0.48	0	0	M	1	1	0	0	0	1	1	1	0	1	0	0	0	0	0	0	1	0	0	0	0	0	0	0	0	0	0	0	0	0	0	0	0	0	0
36848	15	3	2021	2021-03-25	36848	34	1	1	15.01	4	0.23	0	0	M	1	1	1	0	0	1	1	1	1	1	1	1	0	0	1	0	1	0	0	0	0	0	0	0	0	0	0	0	0	0	0	0	0	0	0
36849	15	3	2021	2021-03-25	36849	35	1	1	18.9	7	0.91	0	0	F	0	1	1	0	1	0	1	1	1	0	1	1	1	0	1	1	1	1	1	0	0	0	1	0	0	0	0	0	0	0	0	0	0	0	0
36868	15	3	2021	2021-03-25	36868	46	1	1	14.09	3	0.3	0.53	0.47	F	1	0	0	0	1	1	0	1	0	1	1	1	0	0	0	1	1	0	0	1	0	0	0	0	0	0	0	0	0	0	0	0	0	0	0
36919	15	3	2021	2021-03-26	36919	37	1	1	19.2	7	1.44	0	0	M	1	1	0	0	0	1	0	0	0	1	0	1	0	0	0	0	1	1	1	0	0	0	0	0	0	0	0	0	0	0	0	0	0	0	0
36920	15	3	2021	2021-03-26	36920	31	1	1	17.57	2	0.4	0.62	0.59	M	1	1	0	0	0	0	1	1	0	1	0	0	0	0	0	1	1	0	0	0	0	0	0	0	0	0	0	0	0	0	0	0	0	0	0
36925	15	3	2021	2021-03-26	36925	24	1	1	22.89	1	4.41	0	0	M	0	1	1	0	0	1	1	0	0	0	1	0	0	0	0	0	0	0	0	0	0	0	0	0	0	0	0	0	0	0	0	0	0	0	0
36928	15	3	2021	2021-03-26	36928	48	1	1	23.16	5	0.68	0	0	M	1	1	0	0	0	1	1	1	0	0	1	1	0	0	0	0	1	0	0	0	0	0	0	0	0	0	0	0	0	0	0	0	0	0	0
36943	15	3	2021	2021-03-26	36943	27	1	1	14.36	2	0.5	0.9	0.64	M	1	1	0	0	0	1	0	1	0	0	0	0	0	0	0	0	1	0	0	0	0	0	0	0	0	0	0	0	0	0	0	0	0	0	0
36947	15	3	2021	2021-03-26	36947	43	1	1	17.95	2	0.51	0	0	M	0	0	1	0	0	1	0	0	0	0	1	1	0	0	0	0	0	1	0	0	0	0	1	0	0	0	0	0	0	0	0	0	0	0	0
36949	15	3	2021	2021-03-26	36949	58	1	1	16.55	3	0.25	0	0	F	1	0	1	0	0	1	0	1	0	1	0	0	0	0	0	0	1	0	0	0	0	0	0	0	0	0	0	0	0	0	0	0	0	0	0
36957	15	3	2021	2021-03-26	36957	22	1	1	19.5	2	0.68	0	0	M	1	1	1	0	0	1	0	1	0	0	0	0	0	0	0	0	1	0	0	0	0	0	0	0	0	0	0	0	0	0	0	0	0	0	0
36959	15	3	2021	2021-03-26	36959	35	1	1	16.8	4	0.17	0.52	0.39	F	0	0	0	0	1	1	1	0	0	0	1	0	0	0	0	0	1	0	0	0	0	0	0	0	0	0	0	0	0	0	0	0	0	0	0
36971	15	3	2021	2021-03-26	36971	67	1	1	25.98	1	0.52	0	0	M	1	0	0	0	0	0	0	0	0	0	0	0	0	0	0	0	0	0	0	0	0	0	0	0	0	0	0	0	0	0	0	0	0	0	0
36988	15	3	2021	2021-03-26	36988	31	1	1	22.59	1	3.68	0	0	M	0	1	0	0	0	0	1	0	0	0	1	0	0	0	0	1	0	0	0	0	0	0	0	0	0	0	0	0	0	0	0	0	0	0	0
36989	15	3	2021	2021-03-26	36989	30	1	1	15.9	2	0.38	0	0	F	0	1	1	0	0	1	0	1	0	0	1	1	0	0	1	1	0	1	1	0	0	0	0	0	0	0	0	0	0	0	0	0	0	0	0
36990	15	3	2021	2021-03-26	36990	63	1	1	24.75	10	3.92	0	0	F	0	1	0	1	0	0	0	1	0	1	0	0	0	0	0	0	0	0	0	0	0	0	1	0	0	0	0	0	0	0	0	0	0	0	0
36994	15	3	2021	2021-03-26	36994	26	1	1	15.16	3	0.63	0	0	M	0	1	1	0	0	1	0	0	0	0	1	1	0	0	0	0	0	0	0	0	0	0	0	0	0	0	0	0	0	0	0	0	0	0	0
36999	15	3	2021	2021-03-26	36999	32	1	1	15.42	2	0.29	0	0	F	1	1	1	0	0	1	0	0	0	0	1	1	0	0	1	1	1	0	0	1	0	0	0	0	0	0	0	0	0	0	0	0	0	0	0
37001	15	3	2021	2021-03-26	37001	29	1	1	15.76	4	2.5	0	0	M	0	1	1	1	0	1	1	1	1	1	1	1	1	0	0	1	1	0	0	1	0	0	0	0	0	0	0	0	0	0	0	0	0	0	0
37004	15	3	2021	2021-03-26	37004	33	1	1	16	3	0.44	0	0	M	0	0	0	0	1	1	0	1	0	0	1	0	0	0	0	0	1	1	1	0	0	0	0	0	0	0	0	0	0	0	0	0	0	0	0
37009	15	3	2021	2021-03-26	37009	42	1	1	14.19	2	0.38	0	0	M	1	0	0	0	1	1	0	0	0	0	0	0	0	0	0	0	1	0	0	1	0	0	0	0	0	0	0	0	0	0	0	0	0	0	0
37081	15	3	2021	2021-03-29	37081	57	1	1	15.33	10	NR	NR	NR	M	0	1	0	0	0	0	0	0	0	0	0	0	0	0	0	0	0	0	0	0	0	0	0	0	1	0	0	0	0	0	0	0	0	0	0
37085	15	3	2021	2021-03-29	37085	32	1	1	15.46	5	0.36	0	0	F	1	1	0	1	1	1	1	1	1	1	0	1	0	0	0	1	1	0	1	1	0	0	0	0	0	0	0	0	0	0	0	0	0	0	0
37086	15	3	2021	2021-03-29	37086	26	1	1	20.56	4	0.28	0	0	M	1	1	1	1	1	1	0	1	1	1	0	1	1	0	0	1	1	1	1	1	0	0	0	0	0	0	0	0	0	0	0	0	0	0	0
37099	15	3	2021	2021-03-29	37099	37	1	1	17.96	9	0.9	0	0	M	1	0	0	1	1	1	0	1	0	0	0	1	0	0	0	0	0	0	0	1	0	0	0	0	0	0	0	0	0	0	0	0	0	0	0
37101	15	3	2021	2021-03-29	37101	19	1	1	14.42	2	0.46	0	0	M	0	0	1	1	0	1	0	1	0	1	1	0	0	0	0	0	0	0	0	0	0	0	0	0	0	0	0	0	0	0	0	0	0	0	0
37119	15	3	2021	2021-03-29	37119	39	1	1	15.93	7	0.51	0	0	F	0	1	1	1	1	1	1	1	1	1	1	1	1	0	0	1	1	0	0	1	0	0	0	0	0	0	0	0	0	0	0	0	0	0	0
37126	15	3	2021	2021-03-29	37126	48	1	1	15.36	9	1.92	0	0	M	1	1	0	0	1	1	0	1	1	1	1	0	0	0	0	1	1	0	0	0	0	0	1	0	0	0	0	0	0	0	0	0	0	0	0
37127	15	3	2021	2021-03-29	37127	37	1	1	16.12	5	0.78	0.55	0.55	F	1	1	0	0	0	1	1	1	0	1	1	0	0	0	0	0	1	0	0	1	0	0	0	0	0	0	0	0	0	0	0	0	0	0	0
37135	15	3	2021	2021-03-29	37135	42	0	1	31.28	8	3.62	0	0	F	0	1	0	0	0	1	1	1	0	0	1	1	0	0	0	1	0	1	1	0	0	0	1	0	0	0	0	0	0	0	0	0	0	0	0
37144	15	3	2021	2021-03-29	37144	40	1	1	11.94	2	0.32	0.71	0.66	M	1	1	1	0	0	0	1	0	0	1	0	1	0	1	0	1	0	0	0	0	0	0	0	0	0	0	0	0	0	0	0	0	0	0	0
37147	15	3	2021	2021-03-29	37147	51	1	1	11.66	3	0.49	0	0	F	1	1	1	0	1	1	0	0	0	0	1	0	0	1	0	0	1	0	0	1	0	0	0	0	0	0	0	0	0	0	0	0	0	0	0
37153	15	3	2021	2021-03-29	37153	30	1	1	19.05	5	0.32	1.06	0.72	M	1	1	1	0	0	1	1	1	0	1	1	0	0	0	0	1	1	1	1	1	0	0	0	0	0	0	0	0	0	0	0	0	0	0	0
37159	15	3	2021	2021-03-29	37159	38	1	1	16.95	4	0.52	0	0	M	0	0	0	1	1	1	0	1	0	1	1	0	0	0	0	0	1	1	1	0	0	0	0	0	0	0	0	0	0	0	0	0	0	0	0
37166	15	3	2021	2021-03-29	37166	32	1	1	21.83	6	0.34	0	0	F	1	1	1	1	1	1	0	1	1	1	1	0	0	0	0	1	1	1	1	1	0	0	0	0	0	0	0	0	0	0	0	0	0	0	0
37167	15	3	2021	2021-03-29	37167	25	1	1	15.56	4	1.94	0	0	F	0	1	1	0	0	1	1	0	0	0	1	0	0	0	0	0	1	0	0	1	0	0	0	0	0	0	0	0	0	0	0	0	0	0	0
37169	15	3	2021	2021-03-29	37169	54	1	1	23.35	2	0.7	0	0	F	0	1	1	0	0	1	0	0	1	0	1	1	0	1	0	0	1	0	0	0	0	0	0	0	0	0	0	0	0	0	0	0	0	0	0
37172	15	3	2021	2021-03-29	37172	33	1	1	16.1	6	0.57	0	0	M	1	1	1	0	1	1	1	1	0	0	1	0	0	0	0	0	1	0	0	1	0	0	0	0	0	0	0	0	0	0	0	0	0	0	0
37173	15	3	2021	2021-03-29	37173	37	1	1	18.58	4	0.72	0	0	M	1	1	0	0	0	1	1	1	0	1	1	0	0	0	0	0	1	1	0	1	0	0	0	0	0	0	0	0	0	0	0	0	0	0	0
37175	15	3	2021	2021-03-29	37175	36	1	1	13.7	1	4.1	0	0	F	1	1	1	1	0	1	1	1	1	1	1	1	0	1	0	1	1	1	0	0	0	0	0	0	0	0	0	0	0	0	0	0	0	0	0
37191	15	3	2021	2021-03-30	37191	56	1	1	15.19	4	2.44	0	0	M	1	1	1	0	0	1	0	1	0	1	0	1	0	0	0	0	1	0	1	0	0	0	1	0	0	0	0	0	0	0	0	0	0	0	0
37198	15	3	2021	2021-03-30	37198	44	1	1	20.01	4	0.26	0	0	M	1	1	1	0	0	1	1	1	1	1	1	0	0	0	0	1	1	1	1	0	0	0	0	0	0	0	0	0	0	0	0	0	0	0	0
37202	15	3	2021	2021-03-30	37202	34	1	1	12.55	5	0.63	0	0	F	1	1	1	0	0	1	1	1	0	0	1	1	0	0	0	1	1	0	0	0	0	0	0	0	0	0	0	0	0	0	0	0	0	0	0
37207	15	3	2021	2021-03-30	37207	25	1	1	20.23	2	4.09	0	0	M	0	1	0	0	0	1	0	0	0	0	0	1	0	0	0	1	0	1	1	0	0	0	0	0	0	0	0	0	0	0	0	0	0	0	0
37209	15	3	2021	2021-03-30	37209	25	1	1	21.36	5	0.97	0	0	M	1	1	0	0	0	0	1	0	1	1	1	1	0	0	0	1	1	1	1	0	0	0	0	0	0	0	0	0	0	0	0	0	0	0	0
37220	15	3	2021	2021-03-30	37220	61	0	1	35.45	11	4.22	0	0	M	1	1	0	0	0	0	1	1	0	0	1	1	0	0	0	1	0	0	0	0	0	0	0	0	0	0	0	0	0	0	0	0	0	0	0
37222	15	3	2021	2021-03-30	37222	37	0	1	26.45	8	3.45	0	0	F	1	1	1	0	0	1	1	1	0	0	1	0	0	0	0	1	1	1	1	1	0	0	0	0	0	0	0	0	0	0	0	0	0	0	0
37230	15	3	2021	2021-03-30	37230	48	0	1	23.53	7	2.92	0	0	M	1	1	0	0	1	1	1	1	0	0	0	0	1	0	0	1	1	0	0	0	0	0	1	0	0	0	0	0	0	0	0	0	0	0	0
37233	15	3	2021	2021-03-30	37233	27	1	1	20.72	5	0.38	0	0	M	1	1	0	0	0	1	1	1	1	1	1	1	0	0	0	1	0	1	1	0	0	0	0	0	0	0	0	0	0	0	0	0	0	0	0
37239	15	3	2021	2021-03-30	37239	33	1	1	18.44	8	1.08	0	0	M	1	0	1	0	0	1	1	1	0	1	1	1	0	0	0	1	1	0	0	0	0	0	0	0	0	0	0	0	0	0	0	0	0	0	0
37258	15	3	2021	2021-03-30	37258	58	1	1	21.37	6	1.4	0	0	M	1	1	1	0	0	1	1	1	0	1	0	1	0	0	0	1	1	0	1	0	0	0	0	1	0	0	0	0	0	0	0	0	0	0	0
37260	15	3	2021	2021-03-30	37260	58	1	1	15.42	3	4.13	0	0	F	1	1	1	1	0	1	1	0	0	0	1	0	0	0	0	1	0	1	0	1	0	0	1	1	1	0	0	0	0	0	0	0	0	0	0
37271	15	3	2021	2021-03-30	37271	51	1	1	21.83	9	NR	NR	NR	F	1	1	1	0	1	1	1	1	1	1	1	0	1	0	0	1	0	1	1	0	0	0	1	0	1	0	0	0	0	0	0	0	0	0	0
37272	15	3	2021	2021-03-30	37272	31	1	1	19.16	4	0.41	0	0	M	1	1	1	0	0	0	0	0	0	1	0	0	0	0	0	0	0	1	1	1	0	0	0	0	0	0	0	0	0	0	0	0	0	0	0
37322	15	3	2021	2021-03-31	37322	50	1	1	16.21	3	0.41	0.64	0.62	F	1	1	0	0	0	0	1	1	0	1	0	0	0	0	0	1	1	0	0	1	0	0	0	0	0	0	0	0	0	0	0	0	0	0	0
37338	15	3	2021	2021-03-31	37338	47	1	1	17.94	3	2.77	0	0	M	1	1	0	1	1	1	0	1	0	0	1	0	0	0	0	1	1	0	0	0	0	0	0	0	0	0	0	0	0	0	0	0	0	0	0
37342	15	3	2021	2021-03-31	37342	45	1	1	13.41	10	0.63	0.86	0.71	F	0	0	0	0	0	1	0	1	0	0	0	0	0	0	0	0	1	0	0	0	0	0	0	0	0	0	0	0	0	1	0	0	0	1	1
37362	15	3	2021	2021-03-31	37362	24	1	1	16.87	3	0.25	0	0	F	1	1	1	0	0	1	1	1	0	0	1	1	0	0	0	0	1	1	1	1	0	0	0	0	0	0	0	0	0	0	0	0	0	0	0
37376	15	3	2021	2021-03-31	37376	52	0	1	21.1	2	0.35	0	0	M	0	1	0	0	0	0	0	0	0	0	0	1	0	0	0	0	0	0	0	0	0	0	1	1	1	0	0	0	0	0	0	0	0	0	0
37377	15	3	2021	2021-03-31	37377	44	0	1	32.08	2	1.64	0	0	F	0	0	1	0	1	1	1	0	0	0	0	0	0	0	0	1	0	0	0	0	0	0	0	0	0	0	0	0	0	0	0	0	0	0	0
37471	16	4	2021	2021-04-05	37471	28	1	1	23.85	4	0.29	0	0	F	1	1	0	1	0	1	0	1	0	0	0	0	0	0	0	0	1	1	1	0	0	0	0	0	0	0	0	0	0	0	0	0	0	0	0
37476	16	4	2021	2021-04-05	37476	28	1	1	15.32	0	0.23	0	0	M	1	0	0	0	0	0	0	0	0	1	0	0	0	0	0	0	0	0	0	0	0	0	0	0	0	0	0	0	0	0	0	0	0	0	0
37478	16	4	2021	2021-04-05	37478	26	0	1	27.85	10	2.79	1.96	6.12	M	1	1	0	0	1	0	0	0	0	0	0	0	0	0	0	0	1	0	0	0	0	0	1	0	0	0	0	0	0	0	0	0	0	0	0
37479	16	4	2021	2021-04-05	37479	54	1	1	16.05	3	0.99	0	0	M	0	0	1	0	0	1	0	1	0	0	1	0	0	0	0	0	1	0	0	0	0	0	0	0	0	0	0	0	0	0	0	0	0	0	0
37500	16	4	2021	2021-04-05	37500	24	0	1	30.9	6	4.38	0	0	F	1	0	0	1	0	1	1	1	0	0	1	1	0	0	0	1	1	1	1	1	1	0	0	0	0	0	0	0	0	0	0	0	0	0	0
37504	16	4	2021	2021-04-05	37504	80	1	1	14.88	6	3.77	0	0	M	1	1	0	0	0	0	1	0	0	0	0	0	0	0	0	1	0	0	0	0	0	0	1	0	1	0	0	0	0	0	0	0	0	0	0
37506	16	4	2021	2021-04-05	37506	54	0	1	31.8	4	4.36	0	0	F	0	1	1	1	0	1	1	1	0	1	1	0	0	0	0	1	1	0	0	1	0	0	0	0	0	0	0	0	0	0	0	0	0	0	0
37507	16	4	2021	2021-04-05	37507	19	0	1	27.46	13	3.67	0	0	F	0	1	1	0	0	1	0	0	0	0	0	0	0	0	0	0	1	1	1	1	1	0	0	0	0	0	0	0	0	0	0	0	0	0	0
37514	16	4	2021	2021-04-05	37514	35	1	1	17.92	4	0.23	0	0	M	1	1	0	0	0	0	0	0	0	1	1	0	0	0	0	0	0	0	0	0	0	0	0	0	0	0	0	0	0	0	0	0	0	0	0
37515	16	4	2021	2021-04-05	37515	49	1	1	17.53	6	4.4	0	0	F	1	0	1	0	1	1	1	1	0	0	1	0	0	0	0	0	1	1	1	1	0	0	1	0	0	0	0	0	0	0	0	0	0	0	0
37517	16	4	2021	2021-04-05	37517	26	1	1	18.54	10	0.23	0	0	M	1	1	1	0	1	1	0	0	1	1	0	0	0	0	0	0	1	0	0	0	0	0	0	0	0	0	0	0	0	0	0	0	0	0	0
37537	16	4	2021	2021-04-05	37537	32	1	1	12.79	2	3.41	0	0	F	0	1	1	0	1	1	1	1	0	1	1	0	1	0	0	1	1	0	0	0	0	0	0	0	0	0	0	0	0	0	0	0	0	0	0
37637	16	4	2021	2021-04-06	37637	21	1	1	20.92	5	0.25	0.94	0.68	F	0	0	0	0	0	1	1	1	0	0	1	1	0	0	0	0	0	0	0	0	0	0	0	0	0	0	0	0	0	0	0	0	0	0	0
37640	16	4	2021	2021-04-06	37640	52	1	1	15.73	3	0.2	0.72	0.51	F	1	1	0	1	0	1	0	1	0	1	0	0	0	0	0	0	1	0	0	1	0	0	0	0	0	0	0	0	0	0	0	0	0	0	0
37643	16	4	2021	2021-04-06	37643	40	1	1	18.46	6	1.35	0	0	M	1	1	1	0	1	1	1	1	1	1	1	0	1	0	0	0	0	1	1	0	0	0	0	0	0	0	0	0	0	0	0	0	0	0	0
37653	16	4	2021	2021-04-06	37653	41	1	1	20.39	6	0.5	0	0	M	1	1	1	0	0	1	1	1	1	0	1	0	0	1	0	1	1	0	0	0	0	0	0	0	0	0	0	0	0	0	0	0	0	0	0
37666	16	4	2021	2021-04-06	37666	44	1	1	16.95	4	1.04	0	0	M	0	1	0	0	0	1	0	1	1	1	1	1	0	0	0	1	0	1	1	0	0	0	0	0	0	0	0	0	0	0	0	0	0	0	0
37682	16	4	2021	2021-04-06	37682	19	1	1	15.75	7	0.66	0	0	F	0	1	1	0	1	1	1	1	1	1	1	0	0	0	0	1	1	0	0	1	0	0	0	0	0	0	0	0	0	0	0	0	0	0	0
37685	16	4	2021	2021-04-06	37685	54	1	1	19.64	7	1.44	0	0	F	0	1	1	0	0	1	1	1	1	1	1	0	0	0	0	1	1	1	1	0	0	0	1	0	1	0	0	0	0	0	0	0	0	0	0
37695	16	4	2021	2021-04-06	37695	25	1	1	29.57	8	3.6	0	0	F	0	1	1	0	1	0	1	0	0	1	1	0	0	0	0	0	0	1	1	0	0	0	0	0	0	0	0	0	0	0	0	0	0	0	0
37706	16	4	2021	2021-04-06	37706	46	1	1	27.39	5	2.2	0	0	F	0	1	0	0	1	1	0	1	0	0	1	1	0	0	0	1	1	1	1	0	0	0	1	0	0	1	0	0	0	0	0	0	0	0	0
37711	16	4	2021	2021-04-06	37711	52	1	1	19.96	6	2.87	0	0	F	0	1	1	1	0	1	1	0	0	0	1	0	0	0	0	1	0	1	1	0	0	0	0	0	0	0	0	0	0	0	0	0	0	0	0
37789	16	4	2021	2021-04-07	37789	35	1	1	19.22	7	0.29	0	0	F	0	0	1	0	1	1	0	1	0	1	0	1	0	0	0	0	1	0	1	1	0	0	0	0	0	0	0	0	0	0	0	0	0	0	0
37796	16	4	2021	2021-04-07	37796	36	1	1	19.41	6	1.6	0	0	M	1	0	0	0	1	1	1	1	0	1	1	0	0	0	0	1	1	1	1	1	0	0	0	0	0	0	0	0	0	0	0	0	0	0	0
37798	16	4	2021	2021-04-07	37798	60	1	1	16.25	2	2.87	0	0	F	0	0	1	0	0	1	1	0	0	0	0	1	0	0	0	1	1	0	0	0	0	0	0	0	0	0	0	0	0	0	0	0	0	0	0
37811	16	4	2021	2021-04-07	37811	61	0	1	25.54	2	2.73	0	0	F	1	1	0	0	1	1	0	1	0	0	0	0	0	0	0	1	1	0	0	0	0	0	0	0	0	0	0	0	0	0	0	0	0	0	0
37845	16	4	2021	2021-04-07	37845	28	1	1	14.38	4	0.37	0	0	F	1	1	1	1	0	1	1	1	0	1	0	1	0	0	0	0	1	1	1	0	0	0	0	0	0	0	0	0	0	0	0	0	0	0	0
37865	16	4	2021	2021-04-08	37865	32	0	1	33.68	2	4	0	0	F	1	0	0	0	0	1	0	1	0	1	0	1	0	0	0	0	1	1	1	0	0	0	0	0	0	0	0	0	0	0	0	0	0	0	0
37871	16	4	2021	2021-04-08	37871	46	0	1	21.55	11	2.93	0	0	M	1	1	1	0	1	1	1	1	1	0	0	0	0	0	0	1	1	1	1	0	0	0	0	0	0	0	0	0	0	0	0	0	0	0	0
37883	16	4	2021	2021-04-08	37883	23	0	1	33.98	10	2.32	0	0	M	0	1	1	1	1	1	0	1	0	0	1	0	0	0	0	1	1	0	0	0	0	0	0	0	0	0	0	0	0	0	0	0	0	0	0
37884	16	4	2021	2021-04-08	37884	57	1	1	19.99	3	1.3	0	0	F	1	1	1	1	0	1	0	1	1	0	0	0	0	0	0	0	0	0	0	0	0	0	0	0	0	0	0	0	0	0	0	0	0	0	0
37888	16	4	2021	2021-04-08	37888	46	1	1	16.15	3	0.29	0	0	M	1	1	1	0	0	0	0	1	1	1	0	0	0	0	0	1	1	0	1	0	0	0	0	0	0	0	0	0	0	0	0	0	0	0	0
37904	16	4	2021	2021-04-08	37904	34	1	1	14.62	6	0.3	0	0	M	1	1	1	0	0	1	1	1	0	0	0	0	0	0	0	0	1	0	0	0	0	0	0	0	0	0	0	0	0	0	0	0	0	0	0
37916	16	4	2021	2021-04-08	37916	59	1	1	17.71	3	0.23	0	0	M	1	1	1	0	1	0	0	1	1	1	1	0	1	0	0	1	0	0	0	0	0	0	1	1	0	0	0	0	0	0	0	0	0	0	0
37925	16	4	2021	2021-04-08	37925	57	1	1	21.72	8	1.13	0	0	M	1	0	1	1	0	1	0	1	0	1	0	1	1	0	0	0	1	1	1	1	1	0	0	0	0	0	0	0	0	0	0	0	0	0	0
37927	16	4	2021	2021-04-08	37927	21	1	1	31.08	4	0.33	0	0	M	0	1	0	1	0	1	1	0	1	0	1	1	0	0	0	1	0	1	1	0	0	0	0	0	0	0	0	0	0	0	0	0	0	0	0
37929	16	4	2021	2021-04-08	37929	68	1	1	18.55	10	0.19	0	0	F	0	1	1	0	0	0	1	1	0	1	0	1	0	0	0	1	0	0	0	1	0	0	1	0	1	0	0	0	0	0	0	0	0	0	0
37936	16	4	2021	2021-04-08	37936	27	1	1	20.94	2	0.36	0	0	M	1	1	1	1	0	0	1	0	0	1	1	0	0	0	0	1	1	0	0	0	0	0	0	0	0	0	0	0	0	0	0	0	0	0	0
37949	16	4	2021	2021-04-08	37949	39	1	1	16.76	2	0.38	0	0	F	0	1	1	0	0	1	1	1	1	1	1	0	0	0	0	1	0	0	0	1	0	0	0	0	0	0	0	0	0	0	0	0	0	0	0
37950	16	4	2021	2021-04-08	37950	25	0	1	36.66	10	2.26	0	0	M	1	1	0	0	0	1	1	1	0	0	1	1	0	1	1	1	0	1	1	0	0	0	0	0	0	0	0	0	0	0	0	0	0	0	0
38076	16	4	2021	2021-04-09	38076	24	1	1	19.11	3	1.19	0	0	M	0	1	1	0	0	0	0	1	1	0	0	0	0	0	0	0	1	0	0	0	0	0	0	0	0	0	0	0	0	0	0	0	0	0	0
38083	16	4	2021	2021-04-09	38083	22	1	1	14.32	8	1.44	0	0	F	1	1	1	0	0	1	1	1	1	0	1	0	0	0	0	0	1	1	1	0	0	0	0	0	0	0	0	0	0	0	0	0	0	0	0
38084	16	4	2021	2021-04-09	38084	32	1	1	26.74	4	1.15	0	0	M	1	1	0	0	1	0	0	1	0	1	1	1	0	0	0	1	1	1	1	0	0	0	0	0	0	0	0	0	0	0	0	0	0	0	0
38094	16	4	2021	2021-04-09	38094	60	1	1	16.82	6	0.38	1.11	0.62	F	1	1	0	0	0	1	1	1	0	1	1	1	0	0	0	1	1	0	0	1	0	0	1	0	0	0	0	0	0	0	0	0	0	0	0
38099	16	4	2021	2021-04-09	38099	31	1	1	16.74	5	0.49	0	0	F	0	1	1	0	1	1	1	1	0	0	1	1	0	0	0	1	1	0	0	1	0	0	0	0	0	0	0	0	0	0	0	0	0	0	0
38106	16	4	2021	2021-04-09	38106	61	1	1	22.19	11	0.46	0	0	F	1	1	1	1	1	1	0	1	0	1	1	0	0	1	0	0	1	0	1	1	0	0	1	0	0	0	0	0	0	0	0	0	0	0	0
38177	16	4	2021	2021-04-12	38177	44	1	1	14.59	3	2.79	0	0	F	1	1	1	1	0	1	1	1	0	1	1	1	0	0	0	1	0	0	0	0	0	0	0	0	0	0	0	0	0	0	0	0	0	0	0
38184	16	4	2021	2021-04-12	38184	28	1	1	23.12	6	0.36	0	0	F	0	1	1	1	0	0	1	1	0	1	0	0	1	0	0	1	1	1	1	1	1	0	0	0	0	0	0	0	0	0	0	0	0	0	0
38202	16	4	2021	2021-04-12	38202	58	1	1	24.8	7	0.25	0	0	M	1	1	1	0	0	1	0	1	0	1	1	0	0	0	0	1	1	1	1	0	0	0	0	0	0	0	0	0	0	0	0	0	0	0	0
38210	16	4	2021	2021-04-12	38210	32	1	1	18.78	3	0.24	0.69	0.65	M	1	1	1	1	0	1	1	1	1	1	1	0	0	0	1	1	1	0	0	1	0	0	0	0	0	0	0	0	0	0	0	0	0	0	0
38219	16	4	2021	2021-04-12	38219	46	1	1	21.07	4	0.28	0.69	0.57	M	1	1	1	0	1	1	0	1	0	1	1	1	1	0	0	1	1	1	1	0	0	0	1	0	0	0	0	0	0	0	0	0	0	0	0
38222	16	4	2021	2021-04-12	38222	59	1	1	16.63	2	0.61	0	0	F	0	0	0	0	1	0	0	1	0	0	0	0	0	0	0	0	0	0	0	0	0	0	0	0	0	0	0	0	0	0	0	0	0	0	0
38226	16	4	2021	2021-04-12	38226	40	1	1	17.73	3	0.3	0	0	F	1	1	1	1	0	1	0	0	0	0	0	0	0	0	0	0	0	0	0	0	0	0	0	0	0	0	0	0	0	0	0	0	0	0	0
38234	16	4	2021	2021-04-12	38234	38	1	1	18.73	5	0.53	0.52	0.65	F	1	1	1	0	0	1	1	1	1	0	1	1	1	0	0	1	0	1	1	1	0	0	0	0	0	0	0	0	0	0	0	0	0	0	0
38238	16	4	2021	2021-04-12	38238	37	1	1	22.63	3	3.49	0	0	F	1	1	0	0	0	1	0	1	0	1	1	0	0	0	0	1	0	0	0	1	0	0	0	0	0	0	0	0	0	0	0	0	0	0	0
38254	16	4	2021	2021-04-12	38254	68	1	1	14.51	1	4.33	0	0	M	1	1	0	0	0	0	1	0	0	0	1	0	0	0	0	1	0	0	0	0	0	0	0	0	0	0	0	0	0	0	0	0	0	0	0
38257	16	4	2021	2021-04-12	38257	26	0	1	34.12	3	0.32	0	0	F	1	1	0	1	1	1	1	1	0	0	0	1	0	0	0	1	1	0	0	1	0	0	0	0	1	0	0	0	0	0	0	0	0	0	0
38322	16	4	2021	2021-04-13	38322	72	1	1	20.86	8	5.27	0	0	F	1	1	0	1	0	1	1	1	0	1	1	1	0	0	0	1	1	1	1	1	0	0	1	0	0	0	0	0	0	0	0	0	0	0	0
38324	16	4	2021	2021-04-13	38324	25	1	1	26.47	8	1.46	1.99	0.81	F	1	1	1	0	1	1	0	1	0	0	0	1	1	0	0	0	1	0	0	1	0	0	0	0	0	0	0	0	0	0	0	0	0	0	0
38341	16	4	2021	2021-04-13	38341	67	1	1	28.04	9	1.84	0	0	F	0	1	0	0	1	0	0	1	0	0	0	0	0	0	0	1	1	0	1	1	1	0	1	0	0	0	0	0	0	0	0	0	0	0	0
38353	16	4	2021	2021-04-13	38353	38	1	1	21.84	4	1.83	0	0	M	1	1	0	0	0	1	0	1	0	1	0	1	0	0	0	1	1	0	0	1	1	0	1	0	0	0	0	0	0	0	0	0	0	0	0
38362	16	4	2021	2021-04-13	38362	60	1	1	18.97	5	0.51	0.68	0.54	F	1	1	1	0	0	1	1	1	1	1	1	0	0	0	0	0	1	0	0	0	0	0	1	0	0	0	0	0	0	0	0	0	0	0	0
38381	16	4	2021	2021-04-13	38381	51	1	1	20.49	10	1.62	2.58	2.4	F	1	1	1	1	1	1	0	1	0	1	1	1	1	0	0	1	1	0	0	0	0	0	1	0	0	0	0	0	0	0	0	0	0	0	0
38385	16	4	2021	2021-04-13	38385	53	1	1	17.01	6	0.4	0	0	M	1	1	1	0	0	1	1	1	1	1	1	1	0	0	0	1	1	0	1	0	0	0	1	0	0	0	0	0	0	0	0	0	0	0	0
38386	16	4	2021	2021-04-13	38386	26	1	1	15.43	4	0.29	0	0	F	1	1	1	0	1	1	0	1	1	1	1	1	0	0	1	1	1	0	0	0	0	0	0	0	0	0	0	0	0	0	0	0	0	0	0
38442	16	4	2021	2021-04-14	38442	48	1	1	18.87	10	0.52	0.33	0.35	M	1	1	0	1	1	1	1	1	0	1	1	0	0	0	0	0	1	0	0	1	0	0	0	0	0	0	0	0	0	0	0	0	0	0	0
38465	16	4	2021	2021-04-14	38465	35	1	1	10.63	4	0.24	1.03	0.66	F	1	1	1	0	0	1	1	0	0	1	1	0	0	0	0	0	1	0	0	0	0	0	0	0	0	0	0	0	0	0	0	0	0	0	0
38468	16	4	2021	2021-04-14	38468	36	1	1	23.55	2	3.33	0	0	M	0	1	1	0	0	0	1	0	0	0	0	1	0	0	0	1	0	0	0	0	0	0	0	0	0	0	0	0	0	0	0	0	0	0	0
38470	16	4	2021	2021-04-14	38470	58	1	1	17.34	8	0.33	0	0	F	1	1	1	0	0	1	1	1	1	1	0	1	1	1	0	0	1	1	0	0	0	0	1	0	0	0	0	0	0	0	0	0	0	0	0
38473	16	4	2021	2021-04-14	38473	38	1	1	16.83	4	0.34	0	0	F	1	1	1	0	0	1	1	1	0	0	1	0	0	0	0	1	1	0	0	0	0	0	0	0	0	0	0	0	0	0	0	0	0	0	0
38482	16	4	2021	2021-04-14	38482	51	1	1	13.57	3	0.25	0	0	F	0	1	1	0	0	1	0	1	0	0	1	0	0	0	0	0	1	0	0	1	1	0	1	0	0	0	0	0	0	0	0	0	0	0	0
38484	16	4	2021	2021-04-14	38484	54	1	1	17.23	4	0.23	0	0	M	1	1	0	0	0	0	1	0	1	1	0	0	0	0	0	0	0	0	0	1	1	0	0	0	0	0	0	0	0	0	0	0	0	0	0
38517	16	4	2021	2021-04-14	38517	24	1	1	23.85	7	2.81	0	0	F	1	1	0	1	0	1	1	0	1	0	1	0	0	0	1	1	0	0	0	0	0	0	0	0	0	0	0	0	0	0	0	0	0	0	0
38523	16	4	2021	2021-04-14	38523	38	1	1	26.52	7	0.71	0	0	M	1	1	1	1	0	1	1	1	1	1	1	0	0	0	0	1	1	0	1	1	0	0	0	0	0	0	0	0	0	0	0	0	0	0	0
38539	16	4	2021	2021-04-15	38539	47	1	1	13.66	4	0.43	0	0	M	0	0	0	0	0	0	0	1	0	0	0	1	0	0	0	0	1	0	0	0	0	0	0	0	0	0	0	0	0	0	0	0	0	0	0
38542	16	4	2021	2021-04-15	38542	63	1	1	12.01	5	0.37	0	0	M	0	1	0	0	1	1	1	1	0	0	1	1	0	0	0	0	1	0	0	0	0	0	1	0	0	0	0	0	0	0	0	0	0	0	0
38545	16	4	2021	2021-04-15	38545	37	1	1	25.37	8	0.87	0	0	F	0	0	0	0	0	1	1	1	1	1	1	0	0	1	0	0	1	1	1	1	0	0	0	0	0	0	0	0	0	0	0	0	0	0	0
38553	16	4	2021	2021-04-15	38553	41	1	1	18.19	10	2.03	0	0	F	1	1	1	0	1	1	1	1	1	1	1	1	0	0	0	1	1	1	1	0	0	0	0	0	0	0	0	0	0	0	0	0	0	0	0
38569	16	4	2021	2021-04-15	38569	44	1	1	18.44	2	3.34	0	0	F	1	1	0	1	0	1	0	1	0	0	1	1	0	0	0	0	1	0	0	0	0	0	0	0	0	0	0	0	0	0	0	0	0	0	0
38577	16	4	2021	2021-04-15	38577	26	1	1	27.08	2	0.22	0	0	F	0	1	1	0	0	1	0	1	0	0	0	0	0	0	0	0	1	0	0	0	0	0	0	0	0	0	0	0	0	0	0	0	0	0	0
38637	16	4	2021	2021-04-16	38637	48	1	1	22.6	4	1.6	0	0	M	1	0	0	0	0	0	0	0	0	1	0	1	0	0	0	0	1	0	0	1	0	0	0	0	0	0	0	0	0	0	0	0	1	0	0
38649	16	4	2021	2021-04-16	38649	44	1	1	23.42	7	0.66	0	0	M	1	1	0	0	0	1	0	1	1	0	1	0	0	0	0	0	1	1	1	0	0	0	0	0	0	0	0	0	0	0	0	0	0	0	0
38656	16	4	2021	2021-04-16	38656	63	1	1	17.96	4	2.93	0	0	M	0	1	1	0	0	0	0	0	0	0	1	0	1	0	0	0	0	0	0	0	0	0	0	0	0	0	0	0	0	0	0	0	0	0	0
38660	16	4	2021	2021-04-16	38660	56	1	1	16.43	4	0.31	0	0	M	1	1	1	0	1	1	0	1	0	1	0	1	0	0	0	0	1	0	0	0	0	0	0	0	0	0	0	0	0	0	0	0	0	0	0
38670	16	4	2021	2021-04-16	38670	49	1	1	14.81	5	0.74	0	0	M	1	1	1	0	1	1	1	0	1	1	1	0	0	0	0	1	1	0	0	0	0	0	0	0	0	0	0	0	0	0	0	0	0	0	0
38671	16	4	2021	2021-04-16	38671	40	1	1	24.28	10	1.03	0	0	M	1	1	1	1	1	1	1	1	0	1	1	0	0	0	0	1	1	1	1	0	1	0	0	0	0	0	0	0	0	0	0	0	0	0	0
38690	16	4	2021	2021-04-16	38690	25	0	1	18.37	4	0.32	0	0	F	1	1	0	1	0	1	0	1	0	1	0	0	0	0	0	1	1	0	0	1	0	0	0	0	0	0	0	0	0	0	0	0	0	0	0
38691	16	4	2021	2021-04-16	38691	46	1	1	15.01	3	0.3	0	0	F	0	1	0	0	0	1	1	0	0	0	1	0	0	0	0	0	0	0	0	0	0	0	1	0	1	0	0	0	0	0	0	0	0	0	0
38696	16	4	2021	2021-04-16	38696	35	1	1	24.56	4	2.33	0	0	M	1	1	0	1	1	1	1	0	0	0	1	0	0	0	0	1	1	1	1	0	0	0	0	0	0	0	0	0	0	0	0	0	0	0	0
38708	16	4	2021	2021-04-16	38708	62	0	1	29.09	12	3.87	0	0	M	0	1	0	0	0	0	1	1	1	0	0	0	0	0	0	0	1	0	0	0	0	0	1	0	0	0	0	0	0	0	0	0	0	0	0
38789	16	4	2021	2021-04-19	38789	26	1	1	15.11	3	2.38	0	0	F	0	1	1	0	0	1	1	0	1	0	1	1	0	0	0	0	1	0	0	0	0	0	0	0	0	0	0	0	0	0	0	0	0	0	0
38790	16	4	2021	2021-04-19	38790	61	1	1	15.21	0	0.39	0	0	M	0	0	0	1	1	1	0	1	0	1	0	0	0	0	0	0	0	0	0	0	0	0	0	0	0	0	0	0	0	0	0	0	0	0	0
38791	16	4	2021	2021-04-19	38791	66	1	1	19.15	3	2.74	0	0	M	1	1	1	0	0	1	1	0	1	0	1	1	1	0	0	1	0	1	1	0	0	0	1	0	0	0	0	0	0	0	1	0	0	0	0
38810	16	4	2021	2021-04-19	38810	52	1	1	21.39	4	2.95	0	0	M	1	0	0	1	0	1	1	1	0	1	1	1	0	0	0	1	0	1	1	1	0	0	0	0	0	0	0	0	0	0	0	0	0	0	0
38832	16	4	2021	2021-04-19	38832	35	1	1	23.41	3	1.44	0	0	M	1	1	0	0	0	0	1	0	1	1	1	0	0	0	0	1	1	0	0	0	0	0	0	0	0	0	0	0	0	0	0	0	0	0	0
38852	16	4	2021	2021-04-19	38852	47	1	1	17.56	6	0.69	0	0	F	0	0	1	0	0	1	1	0	0	0	1	0	0	0	0	0	0	0	0	0	0	0	0	0	0	0	0	0	0	0	0	0	0	0	0
38857	16	4	2021	2021-04-19	38857	50	1	1	17	5	0.29	0	0	F	1	1	0	0	0	0	0	1	0	1	0	1	0	0	0	1	0	0	0	1	0	0	0	0	0	0	0	0	0	0	0	0	0	0	0
38867	16	4	2021	2021-04-19	38867	59	1	1	16.75	3	0.37	0.66	0.52	M	0	1	1	0	0	1	0	1	0	1	0	0	0	0	0	1	0	0	0	1	1	0	0	0	0	0	0	0	0	0	0	0	0	0	0
38874	16	4	2021	2021-04-19	38874	39	1	1	11.13	2	0.39	0	0	M	1	1	1	0	0	1	1	1	1	1	1	0	0	0	0	1	1	0	0	0	0	0	0	0	0	0	0	0	0	0	0	0	0	0	0
38876	16	4	2021	2021-04-19	38876	69	0	1	31.56	3	3.23	0	0	M	0	1	0	0	0	0	1	0	1	0	1	0	0	0	0	1	1	0	0	0	0	0	0	0	0	0	0	0	0	0	0	0	0	0	0
38878	16	4	2021	2021-04-19	38878	41	1	1	18.78	3	0.32	0	0	M	0	1	0	0	0	0	0	1	1	0	0	0	0	0	0	0	1	0	0	0	0	0	0	0	0	0	0	0	0	0	0	0	0	0	0
38885	16	4	2021	2021-04-19	38885	20	1	1	15.3	3	0.33	0	0	F	1	1	1	0	1	1	1	1	0	1	1	1	0	0	0	1	1	0	0	1	0	0	0	0	0	0	0	0	0	0	0	0	0	0	0
38893	16	4	2021	2021-04-19	38893	39	0	1	31.87	13	3.21	0	0	F	0	1	0	0	0	1	0	0	0	1	1	0	0	0	0	1	0	0	0	0	0	0	0	0	0	0	0	0	0	0	0	0	0	0	0
38973	16	4	2021	2021-04-20	38973	24	1	1	14.84	2	0.38	0	0	M	1	1	0	0	0	1	0	1	0	0	0	1	0	0	0	0	0	0	0	0	0	0	0	0	0	0	0	0	0	0	0	0	0	0	0
38976	16	4	2021	2021-04-20	38976	56	0	1	30.65	8	5.24	0	0	F	0	1	1	0	1	1	1	1	0	0	1	0	0	0	0	1	1	1	1	1	0	0	0	0	0	0	0	0	0	0	0	0	0	0	0
38979	16	4	2021	2021-04-20	38979	51	1	1	15.47	3	3.77	0	0	F	1	1	1	0	0	0	1	1	0	1	0	0	0	0	0	1	1	1	1	1	1	0	0	0	0	0	0	0	0	0	0	0	0	0	0
38980	16	4	2021	2021-04-20	38980	45	1	1	19.4	6	4.79	0	0	F	0	1	1	0	0	1	1	0	0	0	1	0	0	0	0	1	0	1	1	0	0	0	1	0	0	0	0	0	0	0	0	0	0	0	0
38983	16	4	2021	2021-04-20	38983	20	1	1	22.49	3	0.43	0	0	M	1	1	0	1	1	1	0	1	0	1	0	0	0	0	0	0	1	0	0	0	0	0	0	0	0	0	0	0	0	0	0	0	0	0	0
38985	16	4	2021	2021-04-20	38985	42	1	1	16.76	6	0.56	0	0	M	1	0	0	0	0	0	0	1	0	0	0	0	0	0	0	0	0	1	1	1	0	0	1	0	0	0	0	0	0	0	0	0	0	0	0
38988	16	4	2021	2021-04-20	38988	70	1	1	22.54	7	2.08	0	0	F	1	1	0	1	1	1	0	1	0	0	0	0	0	0	0	0	1	1	1	0	0	0	1	0	1	0	0	0	0	0	0	0	0	0	0
39031	16	4	2021	2021-04-20	39031	31	0	1	31.19	3	1.87	0	0	M	0	0	0	0	0	0	1	0	0	0	0	0	0	0	0	0	1	0	0	0	0	0	0	0	0	0	0	0	0	0	0	0	0	0	0
39058	16	4	2021	2021-04-20	39058	23	0	1	22.6	13	4.12	0	0	F	1	1	1	0	0	1	0	1	0	1	1	0	0	0	0	1	1	1	1	1	0	0	0	0	0	0	0	0	0	0	0	0	0	0	0
39065	16	4	2021	2021-04-20	39065	34	1	1	16.54	5	0.43	0.54	0.59	M	1	1	0	0	1	1	0	1	0	0	0	0	0	0	0	0	1	0	0	0	0	0	0	0	0	0	0	0	0	0	0	0	0	0	0
39093	16	4	2021	2021-04-20	39093	31	1	1	18.4	5	0.85	0	0	F	0	1	0	0	1	1	0	1	0	0	0	0	0	0	0	0	0	1	0	1	0	0	0	0	0	0	0	0	0	0	0	0	0	0	0
39196	16	4	2021	2021-04-22	39196	46	1	1	17.16	5	4.57	0	0	F	0	1	0	1	0	1	1	1	0	0	1	1	0	0	0	1	1	1	1	0	0	0	1	0	0	0	0	0	0	0	0	0	0	0	0
39201	16	4	2021	2021-04-22	39201	54	0	1	28.73	5	4.23	0	0	M	0	1	0	1	0	0	0	1	0	0	1	0	0	0	0	1	1	0	0	0	0	0	0	0	0	0	0	0	0	0	0	0	0	0	0
39205	16	4	2021	2021-04-22	39205	65	0	1	29	9	6.31	0	0	F	0	0	1	0	0	0	1	0	1	0	1	0	0	0	1	1	0	0	1	0	0	0	0	0	0	0	0	0	0	0	0	0	0	0	0
39207	16	4	2021	2021-04-22	39207	34	0	1	26.98	4	5.41	0	0	M	1	1	0	1	0	1	1	1	0	0	1	0	0	0	0	1	1	1	1	1	0	0	0	0	0	0	0	0	0	0	0	0	0	0	0
39210	16	4	2021	2021-04-22	39210	42	1	1	18.89	3	0.49	0	0	F	1	0	0	1	0	1	1	1	0	1	1	0	0	0	0	1	1	0	0	0	0	0	1	0	0	0	0	0	0	0	0	0	0	0	0
39215	16	4	2021	2021-04-22	39215	23	1	1	19.51	6	0.69	0	0	F	1	0	0	1	0	1	0	1	0	0	1	0	0	0	0	1	1	1	1	0	0	0	0	0	0	0	0	0	0	0	0	0	0	0	0
39243	16	4	2021	2021-04-22	39243	46	1	1	19.47	9	0.51	0	0	F	1	0	0	0	1	1	0	1	1	1	1	1	1	0	0	1	1	0	0	0	0	0	0	0	0	0	0	0	0	0	0	0	0	0	0
39244	16	4	2021	2021-04-22	39244	54	1	1	26.39	11	4.22	0	0	M	1	1	0	1	0	1	1	1	1	1	0	1	0	1	1	0	1	0	0	1	0	0	0	0	0	1	0	0	0	0	0	0	0	0	0
39295	16	4	2021	2021-04-22	39295	35	1	1	13.87	4	0.35	0	0	M	1	1	1	0	0	1	0	1	1	0	0	0	0	0	0	0	1	0	0	0	0	0	0	0	0	0	0	0	0	0	0	0	0	0	0
39296	16	4	2021	2021-04-22	39296	41	1	1	17.91	3	0.32	0	0	M	1	1	1	0	0	1	0	1	0	1	0	0	1	0	0	0	1	0	0	1	0	0	0	0	0	0	0	0	0	0	0	0	0	0	0
39297	16	4	2021	2021-04-22	39297	47	1	1	20.18	7	0.29	0	0	M	1	1	1	0	0	1	1	1	1	0	1	1	1	0	0	1	1	0	1	0	0	0	0	0	0	0	0	0	0	0	0	0	0	0	0
39304	16	4	2021	2021-04-22	39304	23	1	1	16.66	3	0.68	0	0	F	0	1	0	1	0	1	1	1	0	1	1	0	0	0	0	1	0	1	1	0	0	0	0	0	0	0	0	0	0	0	0	0	0	0	0
39338	16	4	2021	2021-04-22	39338	42	1	1	18.09	6	0.6	0	0	F	1	1	1	0	0	1	1	1	0	1	1	1	0	0	0	1	1	1	0	0	0	0	0	0	0	0	0	0	0	0	0	0	0	0	0
39342	16	4	2021	2021-04-22	39342	36	1	1	17.86	3	0.33	0	0	M	1	1	0	0	0	1	1	1	1	0	1	0	0	0	1	1	1	0	0	0	0	0	0	0	0	0	0	0	0	0	0	0	0	0	0
39343	16	4	2021	2021-04-22	39343	34	1	1	13.96	4	0.22	1.02	0.9	F	0	1	1	0	0	1	1	1	0	0	1	1	0	0	1	1	0	0	0	0	0	0	0	0	0	0	0	0	0	0	0	0	0	0	0
39460	16	4	2021	2021-04-26	39460	33	1	1	20.24	7	4.42	0	0	M	1	1	1	0	0	1	1	1	1	1	1	0	0	0	0	1	1	1	1	1	0	0	0	0	0	0	0	0	0	0	0	0	0	0	0
39474	16	4	2021	2021-04-26	39474	45	1	1	14	5	1.09	0	0	M	1	1	1	0	1	1	0	0	0	1	1	1	1	0	0	1	1	1	1	1	1	0	1	0	0	0	0	0	0	0	0	0	0	0	0
39478	16	4	2021	2021-04-26	39478	57	1	1	12.26	4	0.29	0	0	M	1	1	0	0	0	0	0	1	1	1	0	1	0	0	0	1	1	0	0	0	0	0	0	1	0	0	0	0	0	0	0	0	0	0	0
39495	16	4	2021	2021-04-26	39495	25	1	1	17.16	3	0.97	0	0	F	1	0	1	1	0	0	0	1	0	1	1	0	1	0	1	0	1	0	0	1	0	0	0	0	0	0	0	0	0	0	0	0	0	0	0
39594	16	4	2021	2021-04-27	39594	22	1	1	17.83	5	1.65	0	0	F	0	1	1	0	0	1	1	1	0	0	1	0	0	0	0	1	0	0	0	0	0	0	0	0	0	0	0	0	0	0	0	0	0	0	0
39613	16	4	2021	2021-04-27	39613	39	0	1	27.97	5	3.95	0	0	M	1	0	1	0	0	0	1	0	0	1	1	0	0	0	0	0	0	1	1	0	0	0	0	0	0	0	0	0	0	0	0	0	0	0	0
39617	16	4	2021	2021-04-27	39617	41	1	1	17.52	3	0.45	0	0	F	1	0	1	0	1	1	1	0	0	1	1	0	0	0	0	0	1	0	0	0	0	0	1	0	0	0	0	0	0	0	0	0	0	0	0
39623	16	4	2021	2021-04-27	39623	36	1	1	22.03	4	4.09	0	0	F	1	0	0	0	0	1	0	1	0	1	0	0	0	0	0	1	1	1	0	1	0	0	0	0	0	0	0	0	0	0	0	0	0	0	0
39632	16	4	2021	2021-04-27	39632	23	1	1	15.99	2	0.73	0	0	F	0	1	1	0	0	1	1	0	0	0	1	1	0	0	0	1	1	0	0	1	0	0	0	0	0	0	0	0	0	0	0	0	0	0	0
39660	16	4	2021	2021-04-27	39660	45	1	1	18.03	7	0.43	0	0	F	1	0	0	1	1	1	1	1	0	1	1	0	0	0	0	1	1	0	0	0	0	0	0	0	0	0	0	0	0	0	0	0	0	0	0
39661	16	4	2021	2021-04-27	39661	57	1	1	21.1	5	0.39	0	0	M	0	0	1	0	0	1	0	1	0	0	0	0	0	0	0	0	0	0	0	0	0	0	0	0	0	0	0	0	0	0	0	0	0	0	0
39662	16	4	2021	2021-04-27	39662	18	1	1	20.95	7	0.81	0	0	M	0	0	0	0	0	1	0	1	0	0	1	0	0	0	0	0	0	0	0	0	0	0	0	0	0	0	0	0	0	0	0	0	0	0	0
39663	16	4	2021	2021-04-27	39663	55	1	1	17.04	5	0.55	0	0	F	0	1	1	1	0	1	1	0	0	1	0	0	0	0	0	0	1	0	0	0	0	0	0	0	0	0	0	0	0	0	0	0	0	0	0
39679	16	4	2021	2021-04-27	39679	24	0	1	29.73	9	3.87	0	0	F	1	1	1	1	0	1	1	1	0	1	1	0	1	0	1	1	1	1	1	1	1	0	0	0	0	0	0	0	0	0	0	0	0	0	0
39743	16	4	2021	2021-04-28	39743	59	1	1	13.62	3	3.27	0	0	F	1	1	0	0	0	1	1	0	0	1	1	0	0	0	0	1	1	0	0	0	0	0	1	0	0	0	0	0	0	0	0	0	0	0	0
39747	16	4	2021	2021-04-28	39747	43	1	1	22.61	3	4.1	0	0	M	1	1	0	0	0	1	1	1	1	1	1	1	0	0	0	1	1	1	1	1	0	0	0	0	0	0	0	0	0	0	0	0	0	0	0
39756	16	4	2021	2021-04-28	39756	65	1	1	22.34	3	3.45	0	0	M	0	0	1	0	0	1	1	1	1	1	0	0	0	0	0	0	1	0	0	0	0	0	0	0	0	0	0	0	0	0	0	0	0	0	0
39760	16	4	2021	2021-04-28	39760	51	1	1	25.81	2	4.13	0	0	F	1	1	1	1	0	1	0	0	0	0	1	1	0	0	0	0	1	0	0	0	0	0	0	0	0	0	0	0	0	0	0	0	0	0	0
39761	16	4	2021	2021-04-28	39761	24	1	1	14.92	3	1.12	0	0	M	1	1	0	0	0	0	1	0	1	0	1	0	0	0	0	1	1	0	0	0	0	0	0	0	0	0	0	0	0	0	0	0	0	0	0
39798	16	4	2021	2021-04-28	39798	62	1	1	15.13	3	0.28	0	0	M	0	1	0	0	0	0	0	0	0	1	1	0	0	0	0	1	1	0	0	0	0	0	0	0	0	0	0	0	0	0	0	0	0	0	0
39803	16	4	2021	2021-04-28	39803	54	1	1	17.46	2	4.09	0	0	F	1	1	1	0	0	1	1	1	0	0	1	0	0	0	0	1	1	1	1	0	0	0	0	0	0	0	0	0	0	1	0	0	0	1	1
40208	16	4	2021	2021-04-30	40208	25	1	1	16.58	4	0.34	0	0	M	1	0	0	0	0	1	1	1	1	0	1	0	0	0	0	0	1	1	1	0	0	0	0	0	0	0	0	0	0	0	0	0	0	0	0
40232	16	4	2021	2021-04-30	40232	70	1	1	14.18	4	0.44	0	0	M	1	1	1	1	0	1	1	1	1	0	1	0	0	0	0	1	1	0	0	0	0	0	0	0	0	0	0	0	0	0	0	0	0	0	0
40235	16	4	2021	2021-04-30	40235	24	1	1	12.13	1	3.2	0	0	F	0	1	1	0	0	1	1	1	0	0	1	0	0	0	0	0	0	0	0	0	0	0	0	0	0	0	0	0	0	0	0	0	0	0	0
40388	17	5	2021	2021-05-03	40388	50	1	1	15.62	3	0.47	0	0	F	1	1	1	0	1	1	1	1	0	1	1	1	0	0	0	1	1	0	0	0	0	0	1	0	1	0	0	0	0	0	0	0	0	0	0
40399	17	5	2021	2021-05-03	40399	46	1	1	20.9	3	0.74	0	0	F	1	1	0	0	0	0	1	1	0	0	1	1	0	0	0	0	1	0	0	0	0	0	0	0	0	0	0	0	0	0	0	0	0	0	0
40408	17	5	2021	2021-05-03	40408	26	1	1	14.58	3	2.21	0	0	F	1	0	1	0	0	1	0	1	0	0	0	0	0	0	0	0	0	0	0	0	0	0	0	0	0	0	0	0	0	0	0	0	0	0	0
40412	17	5	2021	2021-05-03	40412	30	1	1	14.9	5	0.33	0	0	M	0	1	0	0	0	0	1	1	0	1	0	0	0	0	0	1	1	0	0	0	0	0	0	0	0	0	0	0	0	0	0	0	0	0	0
40416	17	5	2021	2021-05-03	40416	50	1	1	14.45	3	4.44	0	0	M	1	1	1	0	0	0	1	1	0	1	1	1	0	0	0	1	1	0	0	0	0	0	1	0	0	0	0	0	0	0	0	0	0	0	0
40438	17	5	2021	2021-05-03	40438	39	1	1	18.23	6	NR	NR	NR	M	1	0	0	0	0	1	1	0	1	0	1	0	0	0	0	0	0	0	0	0	0	0	0	0	0	0	0	0	0	0	0	0	0	0	0
40441	17	5	2021	2021-05-03	40441	60	1	1	21.12	10	4.27	0	0	F	1	1	0	0	1	1	0	1	0	1	1	0	0	0	0	0	1	0	0	0	0	0	0	0	0	0	0	0	0	0	0	0	0	0	0
40473	17	5	2021	2021-05-03	40473	44	1	1	11.78	3	0.73	0.89	0.55	M	1	1	1	1	0	1	0	1	0	1	0	1	0	0	0	0	1	0	0	1	0	0	0	0	1	0	0	0	0	0	0	0	0	0	0
40626	17	5	2021	2021-05-04	40626	23	1	1	17.83	3	0.33	0	0	F	1	1	1	0	1	1	1	0	1	0	1	1	0	0	0	1	0	1	0	0	0	0	0	0	0	0	0	0	0	0	0	0	0	0	0
40630	17	5	2021	2021-05-04	40630	25	1	1	23.05	5	0.46	0	0	M	1	0	0	0	0	1	1	1	1	1	1	0	0	0	0	1	0	1	1	1	0	0	0	0	0	0	0	0	0	0	0	0	0	0	0
40636	17	5	2021	2021-05-04	40636	27	1	1	14.25	4	NR	NR	NR	F	1	1	1	0	0	1	1	1	1	0	1	1	1	0	0	1	1	0	0	1	1	0	0	0	0	0	0	0	0	0	0	0	0	0	0
40638	17	5	2021	2021-05-04	40638	60	1	1	13.99	3	2.14	0	0	F	1	1	0	0	0	1	0	1	1	1	0	0	0	0	0	1	1	0	0	0	0	0	0	0	0	0	0	0	0	0	0	0	0	0	0
40643	17	5	2021	2021-05-04	40643	62	1	1	15	3	3.22	0	0	F	1	1	1	0	0	0	1	1	0	1	1	0	0	0	0	1	0	0	0	0	0	0	0	0	0	0	0	0	0	0	0	0	0	0	0
40668	17	5	2021	2021-05-04	40668	25	1	1	16.99	4	0.29	0	0	F	0	1	0	0	0	1	0	0	0	0	0	0	0	0	0	0	0	0	0	0	1	0	0	0	0	0	0	0	0	0	0	0	0	0	0
40669	17	5	2021	2021-05-04	40669	25	1	1	22.27	5	0.53	0	0	F	1	0	0	0	0	1	0	1	0	0	0	1	0	0	0	0	0	1	0	0	1	0	0	0	0	0	0	0	0	0	0	0	0	0	0
40670	17	5	2021	2021-05-04	40670	25	1	1	18.88	3	0.57	1.38	1.04	F	1	1	1	0	0	1	0	1	0	0	1	1	0	0	0	1	0	0	1	0	0	0	0	0	0	0	0	0	0	0	0	0	0	0	0
40672	17	5	2021	2021-05-04	40672	44	0	1	22.49	7	3.78	0	0	F	0	1	0	0	0	1	0	1	0	0	0	0	0	0	0	0	0	1	1	0	0	0	1	0	0	0	0	0	0	0	0	0	0	0	0
40711	17	5	2021	2021-05-05	40711	57	1	1	17.99	4	0.82	0	0	M	1	1	0	1	1	1	1	0	1	0	1	1	0	0	0	1	1	1	1	0	0	0	0	0	0	0	0	0	0	0	0	0	0	0	0
40718	17	5	2021	2021-05-05	40718	47	1	1	16.49	3	1.55	0	0	F	1	1	0	1	0	1	1	1	0	1	1	1	0	0	0	0	1	1	1	1	0	0	0	0	0	0	0	0	0	0	0	0	0	0	0
40725	17	5	2021	2021-05-05	40725	52	1	1	15.46	4	0.21	0	0	M	1	0	0	0	0	1	0	1	0	1	0	0	0	0	0	0	1	0	0	1	0	0	0	0	0	0	0	0	0	0	0	0	0	0	0
40734	17	5	2021	2021-05-05	40734	25	1	1	17.97	6	0.58	0.97	0.51	M	1	1	0	0	0	1	0	1	0	1	1	0	0	1	0	0	0	0	0	1	0	0	0	0	0	0	0	0	0	0	0	0	0	0	0
40764	17	5	2021	2021-05-05	40764	34	1	1	13.32	3	0.3	0	0	M	1	1	1	0	0	1	0	0	0	1	1	0	0	0	0	1	1	1	1	0	0	0	0	0	0	0	0	0	0	0	0	0	0	0	0
40811	17	5	2021	2021-05-06	40811	31	1	1	21.65	3	0.58	0	0	F	1	1	0	1	1	1	1	1	0	1	1	1	1	0	0	1	1	1	1	1	0	0	0	0	0	0	0	0	0	0	0	0	0	0	0
40872	17	5	2021	2021-05-06	40872	43	0	1	32.82	6	4.3	0	0	M	1	1	0	1	1	1	1	1	1	0	0	0	0	0	0	1	1	0	0	0	0	0	1	0	0	0	0	0	0	0	0	0	0	0	0
40948	17	5	2021	2021-05-07	40948	32	1	1	23.29	4	1.74	0	0	M	1	1	0	1	0	0	0	1	1	1	1	0	0	0	1	1	1	1	1	0	0	0	0	0	0	0	0	0	0	0	0	0	0	0	0
40957	17	5	2021	2021-05-07	40957	44	1	1	16.99	1	0.3	0	0	M	1	1	1	0	0	1	0	1	1	1	1	1	0	0	0	0	1	0	0	1	0	0	1	0	1	0	0	0	0	0	0	0	0	0	0
40958	17	5	2021	2021-05-07	40958	42	1	1	15.71	3	0.32	0	0	F	1	1	1	0	1	1	1	1	0	1	0	1	0	0	0	0	1	0	0	0	0	0	0	0	0	0	0	0	0	0	0	0	0	0	0
40959	17	5	2021	2021-05-07	40959	25	1	1	16.59	3	3.33	0	0	F	1	1	1	0	0	1	1	1	0	0	1	1	0	0	0	1	0	0	1	0	0	0	0	0	0	0	0	0	0	0	0	0	0	0	0
40961	17	5	2021	2021-05-07	40961	33	1	1	14.74	5	0.42	0.89	0.68	M	1	1	1	0	0	1	0	1	1	0	1	0	0	0	0	1	1	1	1	1	1	0	0	0	0	0	0	0	0	0	0	0	0	0	0
40963	17	5	2021	2021-05-07	40963	43	1	1	16.21	3	0.28	0.67	0.54	F	1	1	1	0	0	1	1	0	1	0	1	0	0	0	0	1	1	0	0	1	0	0	0	0	0	0	0	0	0	0	0	0	0	0	0
40965	17	5	2021	2021-05-07	40965	56	1	1	17.47	4	3.11	0	0	M	1	1	1	0	0	0	0	1	1	1	0	0	0	0	0	1	0	0	0	0	0	0	0	0	0	0	0	0	0	0	0	0	0	0	0
40988	17	5	2021	2021-05-07	40988	27	1	1	24.95	6	3.72	0	0	M	1	1	0	0	0	1	1	1	0	1	1	0	0	0	0	1	1	0	0	0	0	0	0	0	0	0	0	0	0	0	0	0	0	0	0
41002	17	5	2021	2021-05-07	41002	26	1	1	24.95	8	5.08	0	0	F	0	1	1	1	0	1	1	0	0	1	1	0	0	1	0	1	1	1	1	1	0	0	0	0	0	0	0	0	0	0	0	0	0	0	0
41057	17	5	2021	2021-05-10	41057	56	1	1	11.92	1	3.84	0	0	F	0	1	1	0	1	1	1	1	1	0	1	0	0	0	0	0	0	0	0	0	1	0	1	0	1	0	0	0	0	0	0	0	0	0	0
41065	17	5	2021	2021-05-10	41065	24	1	1	15.22	2	1.66	0	0	M	1	1	1	1	1	1	1	1	1	1	1	1	0	0	0	1	0	0	1	1	0	0	0	0	0	0	0	0	1	0	0	0	0	0	0
41096	17	5	2021	2021-05-10	41096	36	1	1	12.9	4	0.37	0	0	M	1	1	0	0	0	1	1	1	0	0	1	1	0	0	0	1	1	0	0	0	0	0	0	0	0	0	0	0	0	0	0	0	0	0	0
41226	17	5	2021	2021-05-11	41226	40	1	1	18.47	6	0.44	0	0	M	1	1	1	0	0	1	0	1	0	1	0	0	1	0	0	0	1	0	0	0	0	0	0	0	0	0	0	0	0	0	0	0	0	0	0
41236	17	5	2021	2021-05-11	41236	84	1	1	24.95	5	4.64	0	0	F	0	1	0	0	0	0	1	0	0	0	0	0	0	0	0	1	0	0	0	0	0	0	0	0	0	0	0	0	0	0	0	0	0	0	0
41237	17	5	2021	2021-05-11	41237	34	1	1	22.41	7	0.53	0	0	M	1	1	0	0	0	1	1	1	0	1	1	0	0	0	0	0	1	0	0	0	0	0	0	0	0	0	0	0	0	0	0	0	0	0	0
41272	17	5	2021	2021-05-11	41272	59	1	1	16.15	2	4.27	0	0	F	0	1	1	0	0	0	1	0	1	0	1	0	0	0	0	0	0	0	0	1	0	0	0	0	0	0	0	0	0	0	0	0	0	0	0
41274	17	5	2021	2021-05-11	41274	23	1	1	21.92	4	1.95	0	0	F	0	1	0	1	0	1	1	1	0	0	1	0	0	0	0	1	0	0	0	0	0	0	0	0	0	0	0	0	0	0	0	0	0	0	0
41276	17	5	2021	2021-05-11	41276	53	1	1	20.52	3	1.79	0	0	F	1	1	1	0	0	1	1	1	0	0	1	0	0	0	0	0	0	0	0	0	0	0	0	0	0	0	0	0	0	0	0	0	0	0	0
41290	17	5	2021	2021-05-11	41290	39	1	1	20.21	5	0.28	0	0	M	1	0	1	1	0	1	1	1	1	1	1	1	0	1	0	1	1	1	1	0	0	0	0	0	0	0	0	0	0	0	0	0	0	0	0
41291	17	5	2021	2021-05-11	41291	60	1	1	16.79	7	0.27	0	0	F	0	1	1	1	0	1	1	0	1	0	1	0	0	0	0	1	1	0	0	0	0	0	1	0	0	0	0	0	0	0	0	0	0	0	0
41295	17	5	2021	2021-05-11	41295	39	1	1	15.11	4	0.48	0	0	F	0	1	1	0	0	1	1	1	1	1	0	0	0	0	0	1	1	0	0	0	0	0	0	0	0	0	0	0	0	0	0	0	0	0	0
41298	17	5	2021	2021-05-11	41298	26	1	1	18.8	7	0.37	0	0	F	0	0	0	0	0	1	1	1	0	0	0	0	0	0	0	1	1	0	0	0	0	0	0	0	0	0	0	0	0	0	0	0	0	0	0
41310	17	5	2021	2021-05-11	41310	53	1	1	17.84	4	0.31	0	0	M	0	1	1	0	1	1	1	1	1	0	1	0	0	0	0	0	1	1	0	0	0	0	1	0	0	0	0	0	0	0	0	0	0	0	0
41420	17	5	2021	2021-05-12	41420	36	1	1	21.3	3	2.39	0	0	F	1	0	1	0	0	1	1	0	0	0	0	0	0	0	0	0	1	1	1	0	0	0	0	0	0	0	0	0	0	0	0	0	0	0	0
41443	17	5	2021	2021-05-12	41443	35	1	1	16.56	7	0.28	0	0	F	0	1	0	0	1	1	1	1	1	1	1	1	0	1	0	1	1	1	1	1	1	0	1	0	0	0	0	0	0	0	0	0	0	0	0
41446	17	5	2021	2021-05-12	41446	30	1	1	13.75	3	0.3	0.96	0.91	F	1	1	1	0	0	1	1	1	0	1	1	1	0	1	0	0	1	0	0	0	0	0	0	0	0	0	0	0	0	0	0	0	0	0	0
41473	17	5	2021	2021-05-12	41473	19	1	1	28.82	2	3.15	0	0	M	1	0	1	0	0	1	0	1	1	0	1	0	0	0	0	1	1	0	0	0	0	0	0	0	0	0	0	0	0	0	0	0	0	0	0
41474	17	5	2021	2021-05-12	41474	49	1	1	31.73	7	3.81	0	0	F	0	0	0	0	0	1	1	1	0	0	1	0	0	0	0	0	1	0	0	0	0	0	1	0	0	0	0	0	0	0	0	0	0	0	0
41593	17	5	2021	2021-05-13	41593	20	1	1	15.52	4	0.62	0.66	0.44	F	0	1	1	1	0	1	0	1	1	1	1	1	0	0	0	1	1	0	0	0	0	0	0	0	0	0	0	0	0	0	0	0	0	0	0
41596	17	5	2021	2021-05-13	41596	32	1	1	17.89	5	1.53	0	0	M	0	1	1	0	0	0	1	0	1	0	0	0	0	0	0	0	0	0	0	0	0	0	0	0	0	0	0	0	0	0	0	0	0	0	0
41606	17	5	2021	2021-05-13	41606	25	0	1	15.39	2	0.8	0	0	F	1	0	1	0	0	1	1	0	0	0	0	0	0	0	0	0	0	0	0	0	0	0	0	0	0	0	0	0	0	0	0	0	0	0	0
41607	17	5	2021	2021-05-13	41607	28	1	1	16.64	4	2.09	0	0	M	1	1	1	0	0	1	1	1	0	0	1	0	1	0	0	1	0	1	1	0	0	0	0	0	0	0	0	0	0	0	0	0	0	0	0
41614	17	5	2021	2021-05-13	41614	43	1	1	17.34	7	0.35	0	0	M	1	1	0	1	1	1	1	1	1	0	1	0	0	0	0	1	1	0	0	0	0	0	0	0	0	0	0	0	0	0	0	0	0	0	0
41628	17	5	2021	2021-05-13	41628	59	0	1	34.58	5	5.04	0	0	F	0	1	0	0	0	1	1	0	0	0	1	0	0	0	0	0	0	0	0	0	0	0	1	0	1	0	0	0	0	0	0	0	0	0	0
41631	17	5	2021	2021-05-13	41631	46	0	1	24.49	7	2.98	0	0	M	1	1	0	0	1	1	0	1	0	1	1	0	0	0	0	0	1	1	1	0	0	0	0	0	0	0	0	0	1	0	0	0	0	0	0
41637	17	5	2021	2021-05-13	41637	25	1	1	17.99	7	0.64	0	0	F	1	1	0	0	0	1	0	1	0	0	1	1	0	0	0	1	1	1	1	0	0	0	0	0	0	0	0	0	0	0	0	0	0	0	0
41638	17	5	2021	2021-05-13	41638	54	1	1	15.83	2	0.46	0	0	F	0	0	1	0	0	1	0	1	0	1	1	0	0	0	0	1	1	0	0	1	0	0	0	0	0	0	0	0	0	0	0	0	0	0	0
41731	17	5	2021	2021-05-14	41731	39	0	1	31.65	3	4.83	0	0	#N/A
41734	17	5	2021	2021-05-14	41734	22	1	1	23.21	3	1.22	0	0	M	1	1	1	0	0	1	0	1	1	0	1	0	1	0	0	1	1	0	0	1	0	0	0	0	0	0	0	0	0	0	0	0	0	0	0
41748	17	5	2021	2021-05-14	41748	26	1	1	12.21	2	0.54	0.74	0.54	M	1	1	0	0	0	0	0	1	0	0	1	0	0	0	0	1	0	0	0	0	0	0	0	0	0	0	0	0	0	0	0	0	0	0	0
41754	17	5	2021	2021-05-14	41754	19	1	1	17.62	4	2.12	0	0	F	1	1	1	0	0	1	1	1	0	1	1	0	0	0	0	1	1	0	0	0	0	0	0	0	0	0	0	0	0	0	0	0	0	0	0
41763	17	5	2021	2021-05-14	41763	26	1	1	23.81	7	0.85	0	0	F	1	1	0	1	1	1	0	1	0	1	1	1	0	0	0	1	1	1	0	1	0	0	1	0	0	0	0	0	0	0	0	0	0	0	0
41767	17	5	2021	2021-05-14	41767	25	1	1	16.38	4	0.49	0	0	M	1	1	1	0	0	1	1	1	1	1	1	0	0	0	0	1	1	0	0	0	0	0	0	0	0	0	0	0	0	0	0	0	0	0	0
41775	17	5	2021	2021-05-14	41775	42	0	1	29.65	9	5.08	0	0	M	0	0	1	0	0	0	0	0	0	0	0	0	0	0	0	0	0	0	1	0	0	0	0	0	0	0	0	0	0	0	0	0	0	0	0
41793	17	5	2021	2021-05-14	41793	74	1	1	12.6	7	0.56	0	0	F	1	1	1	0	0	1	0	0	0	1	0	0	0	0	0	1	1	0	0	1	0	0	1	0	1	0	0	0	0	0	0	0	0	0	0
41803	17	5	2021	2021-05-14	41803	33	1	1	13.53	4	4.01	0.94	0.87	F	1	1	0	1	1	0	0	1	1	1	1	0	0	0	0	0	1	0	0	1	0	0	0	0	0	0	0	0	0	0	0	0	0	0	0
41913	17	5	2021	2021-05-17	41913	44	1	1	17.37	7	0.55	0.61	0.63	M	1	1	0	0	0	0	1	1	1	1	1	0	0	0	0	1	0	0	0	0	0	0	0	0	0	0	0	0	0	0	0	0	0	0	0
41917	17	5	2021	2021-05-17	41917	60	0	1	33.87	10	3.56	0	0	F	1	1	0	0	1	0	1	1	0	1	1	0	0	0	0	0	0	0	0	1	0	0	1	0	0	0	0	0	0	0	0	0	0	0	0
41933	17	5	2021	2021-05-17	41933	59	1	1	17.94	6	2.19	0	0	M	1	1	0	0	0	0	1	0	1	0	1	0	0	0	0	1	0	1	1	0	0	0	1	0	1	0	0	0	0	0	0	0	0	0	0
41942	17	5	2021	2021-05-17	41942	39	0	1	32.41	4	3.28	0	0	M	1	0	0	0	0	1	1	0	1	1	1	0	0	0	0	0	0	0	0	0	0	0	0	0	0	0	0	0	0	0	0	0	0	0	0
41945	17	5	2021	2021-05-17	41945	28	1	1	18.45	7	0.47	0	0	M	1	1	0	0	0	1	1	1	1	0	0	0	0	0	0	0	1	1	1	0	0	0	0	0	0	0	0	0	0	0	0	0	0	0	0
41946	17	5	2021	2021-05-17	41946	36	1	1	19.43	5	4.5	0	0	F	0	1	0	0	0	1	0	0	0	0	1	0	0	0	0	1	1	1	0	0	0	0	0	0	0	0	0	0	0	0	0	0	0	0	0
41974	17	5	2021	2021-05-17	41974	58	1	1	13.88	6	0.31	0	0	F	1	0	1	0	0	1	1	0	0	0	0	0	0	0	0	1	0	0	0	0	0	0	0	0	0	0	0	0	0	0	0	0	0	0	0
41980	17	5	2021	2021-05-17	41980	73	1	1	28.03	11	4.83	0	0	M	0	1	0	0	0	1	0	0	0	1	0	0	0	0	0	1	0	1	1	0	0	0	0	0	0	0	0	0	0	0	0	0	0	0	0
42019	17	5	2021	2021-05-17	42019	57	1	1	16.29	2	1.3	0	0	M	1	0	0	0	0	0	0	1	0	1	0	0	0	0	0	0	1	0	0	0	1	0	0	0	0	0	0	0	0	0	0	0	0	0	0
42022	17	5	2021	2021-05-17	42022	48	1	1	13.1	3	4.77	0	0	F	0	0	1	0	0	1	1	1	1	1	1	0	0	0	0	0	1	0	0	0	0	0	0	0	0	0	0	0	0	0	0	0	0	0	0
42150	17	5	2021	2021-05-18	42150	63	1	1	17.4	1	2.79	0	0	F	0	1	1	0	0	0	1	0	0	0	0	0	0	0	0	1	0	0	0	0	0	0	1	0	0	0	0	0	0	0	0	0	0	0	0
42164	17	5	2021	2021-05-18	42164	35	1	1	18.85	2	2.35	0	0	M	1	1	1	0	0	1	1	1	0	0	1	0	0	0	0	1	1	0	0	0	0	0	0	0	0	0	0	0	0	0	0	0	0	0	0
42188	17	5	2021	2021-05-18	42188	39	1	1	17.15	7	0.43	1.19	0.53	F	1	1	1	0	0	1	1	0	0	1	1	0	0	0	0	0	0	0	0	1	0	0	1	0	0	0	0	0	0	0	0	0	0	0	0
42205	17	5	2021	2021-05-18	42205	37	1	1	21.02	4	1.6	0	0	M	1	1	1	0	1	1	0	1	1	1	0	0	0	0	0	0	1	0	0	1	0	0	0	0	0	0	0	0	0	0	0	0	0	0	0
42206	17	5	2021	2021-05-18	42206	46	1	1	22.71	3	3.18	0	0	M	0	1	1	0	0	1	0	0	0	0	0	0	0	0	0	0	0	0	0	0	0	0	0	0	0	0	0	0	0	0	0	0	0	0	0
42226	17	5	2021	2021-05-18	42226	65	1	1	16.23	1	3.29	0	0	F	1	1	0	0	0	1	0	1	0	0	0	0	0	0	0	0	0	0	0	1	0	0	1	0	0	0	0	0	0	0	0	0	0	0	0
42373	17	5	2021	2021-05-19	42373	45	1	1	19.64	6	0.58	0	0	M	1	1	1	0	0	0	0	1	1	0	0	0	0	0	1	0	0	0	0	0	0	0	0	0	0	0	0	0	0	0	0	0	0	0	0
42388	17	5	2021	2021-05-19	42388	30	0	1	31.14	5	1.03	0	0	F	1	0	1	0	0	1	1	1	0	1	1	1	0	0	0	0	1	1	1	1	1	0	0	0	0	0	0	0	0	0	0	0	0	0	0
42399	17	5	2021	2021-05-19	42399	58	1	1	14.9	1	3.94	0	0	F	0	0	0	0	0	0	1	0	0	0	1	0	0	0	0	0	0	0	0	0	0	0	1	0	0	0	0	0	0	0	0	0	0	0	0
42441	17	5	2021	2021-05-19	42441	52	0	1	28	7	2.76	0	0	F	0	1	1	1	1	0	1	0	0	0	1	0	0	0	0	0	1	0	0	0	0	0	1	0	0	0	0	0	0	0	0	0	0	0	0
42546	17	5	2021	2021-05-20	42546	34	1	1	19.24	4	3.54	0	0	M	1	1	1	0	1	0	1	0	0	0	1	1	0	0	0	0	1	0	0	0	0	0	0	0	0	0	0	0	0	0	0	0	0	0	0
42552	17	5	2021	2021-05-20	42552	36	1	1	12.22	6	0.54	0	0	M	1	1	1	0	0	1	0	1	0	0	0	0	0	0	0	0	0	0	0	0	0	0	0	0	0	0	0	0	0	0	0	0	0	0	0
42556	17	5	2021	2021-05-20	42556	20	1	1	22.1	4	0.28	0	0	M	1	1	0	0	0	1	1	1	0	0	1	1	0	0	0	1	1	1	1	0	0	0	0	0	0	0	0	0	0	0	0	0	0	0	0
42583	17	5	2021	2021-05-20	42583	32	1	1	20.14	6	2.6	0	0	F	0	1	0	0	1	0	1	1	0	0	1	0	0	1	0	1	0	1	1	0	0	0	0	0	0	0	0	0	0	0	0	0	0	0	0
42591	17	5	2021	2021-05-20	42591	42	1	1	13.25	2	2.04	0	0	M	1	1	1	0	0	1	1	1	1	0	1	1	0	0	0	1	1	0	0	0	0	0	0	0	0	0	0	0	0	0	0	0	0	0	0
42632	17	5	2021	2021-05-20	42632	21	1	1	16.84	5	NR	NR	NR	M	1	1	0	0	0	1	0	1	1	0	0	0	0	0	0	1	1	1	1	0	0	0	0	0	0	0	0	0	0	0	0	0	0	0	0
42743	17	5	2021	2021-05-21	42743	40	1	1	16.41	4	3.92	0	0	M	1	1	1	0	0	1	1	1	1	1	0	0	1	0	0	1	1	0	0	1	0	0	0	0	0	0	0	0	0	0	0	0	0	0	0
42745	17	5	2021	2021-05-21	42745	22	1	1	23.99	3	3.21	0	0	F	1	1	1	0	0	1	1	1	0	0	1	0	0	0	0	1	1	0	0	0	0	0	0	0	0	0	0	0	0	0	0	0	0	0	0
42746	17	5	2021	2021-05-21	42746	23	1	1	21.21	7	0.73	2.89	3.45	F	1	1	0	0	0	1	1	1	1	0	1	0	0	0	0	0	1	0	0	0	0	0	0	0	0	0	0	0	0	0	0	0	0	0	0
42752	17	5	2021	2021-05-21	42752	50	1	1	22.22	7	4.5	3.15	9.56	F	1	0	0	0	0	1	1	1	0	1	1	0	0	0	0	1	1	1	1	0	0	0	1	0	0	0	0	0	0	0	0	0	0	0	0
42758	17	5	2021	2021-05-21	42758	34	1	1	19.78	1	0.49	0	0	M	1	0	0	0	0	0	0	0	0	0	0	0	0	0	0	0	0	1	0	0	0	0	0	0	0	0	0	0	0	0	0	0	0	0	0
42767	17	5	2021	2021-05-21	42767	33	1	1	18.51	2	0.68	0	0	M	0	1	0	0	0	1	1	1	1	0	0	0	0	1	0	0	1	0	0	0	0	0	0	0	0	0	0	0	0	0	0	0	0	0	0
42807	17	5	2021	2021-05-21	42807	36	1	1	23.81	6	1.9	0	0	F	0	1	1	0	1	1	1	1	0	1	1	0	1	0	0	1	1	0	0	1	1	0	0	0	0	0	0	0	0	0	0	0	0	0	0
42810	17	5	2021	2021-05-21	42810	59	1	1	22.67	7	0.26	0	0	M	1	1	1	0	0	1	1	1	0	1	1	0	0	0	0	1	1	0	1	1	0	0	0	0	0	0	0	0	0	0	0	0	0	0	0
42813	17	5	2021	2021-05-21	42813	38	1	1	13.6	2	0.39	0	0	M	1	1	1	0	0	1	0	1	1	1	0	0	1	0	0	0	1	0	0	1	0	0	0	0	0	0	0	0	0	0	0	0	0	0	0
42814	17	5	2021	2021-05-21	42814	62	1	1	15.09	6	0.84	0	0	M	0	1	0	0	0	0	1	1	0	1	1	0	0	0	0	1	1	0	0	0	0	0	0	0	0	0	0	0	0	0	0	0	0	0	0
42826	17	5	2021	2021-05-21	42826	45	1	1	13.66	2	0.36	0	0	F	1	1	1	0	0	1	1	1	0	1	1	0	0	0	0	1	1	0	0	0	0	0	0	0	0	0	0	0	0	0	1	0	0	0	0
42926	17	5	2021	2021-05-24	42926	31	1	1	14.06	6	0.27	0.72	0.6	F	1	1	1	0	0	1	1	1	1	0	0	0	1	0	0	1	1	0	0	0	0	0	0	0	0	0	0	0	0	0	0	0	0	0	0
42937	17	5	2021	2021-05-24	42937	35	1	1	16.89	3	0.31	0	0	M	0	1	1	0	0	0	1	0	0	0	0	0	0	0	0	1	0	0	0	0	0	0	0	0	0	0	0	0	0	0	0	0	0	0	0
42947	17	5	2021	2021-05-24	42947	47	1	1	21.02	6	2.52	0	0	F	1	1	1	0	0	1	1	0	0	0	1	0	0	0	0	0	0	1	1	0	0	0	0	0	0	0	0	0	0	0	0	0	0	0	0
42952	17	5	2021	2021-05-24	42952	71	0	1	23.61	1	2.01	0	0	M	0	1	0	0	0	1	0	0	0	0	0	0	0	0	0	0	0	0	0	0	0	0	0	0	1	0	0	0	0	0	0	0	0	0	0
42960	17	5	2021	2021-05-24	42960	59	1	1	21.13	3	3.46	0	0	F	1	0	1	0	0	1	1	1	0	0	0	0	0	0	0	0	1	1	1	1	0	0	1	0	0	0	0	0	0	0	0	0	0	0	0
43055	17	5	2021	2021-05-25	43055	40	0	1	35.47	11	3.44	0	0	M	1	1	1	0	0	1	1	1	0	1	1	1	0	0	0	1	0	0	0	0	0	0	0	0	0	0	0	0	0	0	0	0	0	0	0
43071	17	5	2021	2021-05-25	43071	31	1	1	16.5	5	0.29	0	0	F	0	1	0	0	0	1	1	0	1	1	1	0	0	0	0	1	1	0	0	0	0	0	0	0	0	0	0	0	0	0	0	0	0	0	0
43096	17	5	2021	2021-05-25	43096	51	1	1	24.47	3	2.36	0	0	F	0	1	1	0	0	1	1	0	0	0	0	0	0	0	0	0	1	0	0	1	0	0	0	0	0	0	0	0	0	0	0	0	0	0	0
43109	17	5	2021	2021-05-25	43109	33	1	1	21.69	6	0.88	0	0	M	1	1	0	1	1	1	0	0	0	0	0	1	0	0	0	0	0	0	0	0	0	0	0	0	0	0	0	0	0	0	0	0	0	0	0
43230	17	5	2021	2021-05-26	43230	33	1	1	19.98	3	3.28	0	0	F	0	0	1	1	0	1	1	1	0	0	1	1	0	0	0	1	0	0	0	1	0	0	0	0	0	0	0	0	0	0	0	0	0	0	0
43237	17	5	2021	2021-05-26	43237	21	1	1	24.63	9	1.43	0	0	F	0	1	1	1	0	1	1	1	0	0	1	1	0	0	0	1	1	0	0	0	0	0	0	0	0	0	0	0	0	0	0	0	0	0	0
43247	17	5	2021	2021-05-26	43247	25	1	1	22.34	6	0.31	0	0	F	1	1	1	0	0	1	1	1	0	0	1	1	1	0	0	1	1	1	1	0	0	0	0	0	0	0	0	0	0	0	0	0	0	0	0
43265	17	5	2021	2021-05-26	43265	29	1	1	21.25	6	0.63	1.06	0.57	F	0	1	0	1	0	0	0	0	1	0	0	0	0	0	0	0	1	0	0	0	0	0	0	0	0	0	0	0	0	0	0	0	0	0	0
43272	17	5	2021	2021-05-26	43272	33	1	1	13.27	3	0.36	0	0	M	1	1	0	0	0	1	0	0	0	1	1	1	0	0	0	0	1	0	0	1	0	0	0	0	0	0	0	0	0	0	0	0	0	0	0
43285	17	5	2021	2021-05-26	43285	29	1	1	17.85	4	1.56	0	0	F	1	1	0	1	0	1	1	1	1	1	1	1	0	0	0	1	1	0	0	0	0	0	0	0	0	0	0	0	0	0	0	0	0	0	0
43431	17	5	2021	2021-05-27	43431	37	0	1	27.21	8	2.2	0	0	F	0	1	1	0	0	0	0	0	0	0	1	0	0	0	0	1	0	0	0	0	0	0	0	0	0	0	0	0	0	0	0	0	0	0	0
43425	17	5	2021	2021-05-27	43425	62	1	1	19.51	3	3.8	0	0	F	0	1	0	0	0	0	1	0	1	0	0	0	0	0	0	0	0	0	0	0	0	0	1	1	0	0	0	0	0	0	0	0	0	0	0
43438	17	5	2021	2021-05-27	43438	48	1	1	18.47	7	NR	NR	NR	M	0	1	0	0	0	1	0	1	0	1	1	0	0	0	0	0	1	0	0	0	0	0	0	0	0	0	0	0	0	0	0	0	0	0	0
43446	17	5	2021	2021-05-27	43446	65	1	1	22.49	4	0.38	0	0	M	1	1	1	0	0	1	0	1	0	0	0	0	0	0	0	0	0	0	0	0	0	0	0	0	0	0	0	0	0	0	0	0	0	0	0
43450	17	5	2021	2021-05-27	43450	63	1	1	21.01	2	1.86	0	0	M	0	1	1	0	0	1	0	1	1	0	0	0	0	0	0	1	1	0	0	0	0	0	0	0	0	0	0	0	0	0	0	0	0	0	0
43487	17	5	2021	2021-05-27	43487	56	1	1	13.07	3	2.16	0	0	F	1	1	1	1	0	1	1	1	1	1	1	0	1	0	0	1	1	0	0	1	0	0	1	0	0	0	0	0	0	0	0	0	0	0	0
43496	17	5	2021	2021-05-27	43496	54	1	1	22.5	4	4.59	0	0	M	1	1	1	0	0	1	1	1	0	0	1	1	0	0	0	1	1	1	1	0	0	0	0	0	0	0	0	0	0	0	0	0	0	0	0
43502	17	5	2021	2021-05-27	43502	37	1	1	13.93	7	2.35	0	0	F	1	1	1	0	0	1	1	1	0	1	1	0	0	0	0	1	0	0	0	1	0	0	0	0	0	0	0	0	0	0	0	0	0	0	0
43654	17	5	2021	2021-05-28	43654	55	1	1	21.19	4	4.24	0	0	F	1	0	0	0	0	1	1	1	0	0	0	1	0	0	0	0	1	1	1	1	0	0	0	0	0	0	0	0	0	0	0	0	0	0	0
43670	17	5	2021	2021-05-28	43670	26	1	1	17.85	6	0.34	0	0	F	1	1	0	0	0	1	0	1	1	1	1	0	0	0	0	0	1	1	1	0	0	0	0	0	0	0	0	0	0	0	0	0	0	0	0
43672	17	5	2021	2021-05-28	43672	39	1	1	20.73	7	1.3	0	0	M	0	0	0	0	0	1	0	0	0	0	0	0	1	0	0	0	0	0	0	0	0	0	0	0	0	0	0	0	0	0	0	0	0	0	0
43688	17	5	2021	2021-05-28	43688	22	1	1	17.89	4	0.25	0	0	M	1	1	1	0	0	1	0	1	0	1	1	0	0	0	0	0	1	0	0	0	0	0	0	0	0	0	0	0	0	0	0	0	0	0	0
43689	17	5	2021	2021-05-28	43689	32	1	1	13.99	3	0.48	0.76	0.59	M	1	0	0	0	1	1	1	1	0	1	1	1	0	0	0	0	1	1	1	0	0	0	0	0	0	0	0	0	0	0	0	0	0	0	0
43691	17	5	2021	2021-05-28	43691	36	1	1	27.45	12	2.82	0	0	M	1	1	1	0	0	1	0	1	0	1	1	0	0	0	0	0	1	1	0	0	0	0	0	0	0	0	0	0	0	0	0	0	0	0	0
43692	17	5	2021	2021-05-28	43692	24	1	1	21.88	7	2.29	0	0	F	0	1	1	0	0	1	1	0	0	1	1	0	0	0	0	1	0	1	1	0	0	0	0	0	0	0	0	0	0	0	0	0	0	0	0
43695	17	5	2021	2021-05-28	43695	51	1	1	19.06	7	NR	NR	NR	F	1	1	0	1	1	0	0	1	0	1	0	0	0	0	0	0	1	0	0	1	0	0	0	0	0	0	0	0	0	0	0	0	0	0	0
43852	17	5	2021	2021-05-31	43852	95	1	1	21.54	5	NR	NR	NR	F	1	0	0	0	0	0	1	0	0	0	0	0	0	0	0	1	1	0	0	0	0	0	0	0	0	0	0	0	0	0	0	0	0	0	0
43858	17	5	2021	2021-05-31	43858	48	1	1	20.2	4	3.4	0	0	F	0	1	1	1	1	1	1	1	0	1	1	1	1	1	0	1	0	0	0	0	0	0	0	0	0	0	0	0	0	0	0	0	0	0	0
43863	17	5	2021	2021-05-31	43863	23	1	1	14.16	3	3.4	0	0	M	1	1	0	0	0	1	1	1	0	0	1	0	0	0	0	1	1	1	1	0	0	0	0	0	0	0	0	0	0	0	0	0	0	0	0
43867	17	5	2021	2021-05-31	43867	22	0	1	33.19	5	4.21	0	0	M	1	1	1	0	0	1	0	1	1	1	0	0	0	0	0	1	1	0	0	0	0	0	0	0	0	0	0	0	0	0	0	0	0	0	0
43868	17	5	2021	2021-05-31	43868	59	1	1	24.97	8	5.82	0	0	F	1	0	0	0	0	1	1	0	0	0	1	0	0	0	0	0	1	0	0	0	0	0	1	0	0	0	0	0	0	0	0	0	0	0	0
43870	17	5	2021	2021-05-31	43870	20	0	1	28.14	8	2.66	0	0	F	1	0	1	0	0	1	0	0	1	0	1	0	0	0	0	0	1	0	0	0	0	0	0	0	0	0	0	0	0	0	0	0	0	0	0
43888	17	5	2021	2021-05-31	43888	32	0	1	32.15	2	4.58	0	0	F	0	0	0	0	0	1	1	0	0	0	1	0	0	0	0	0	1	1	1	0	0	0	0	0	0	0	0	0	0	0	0	0	0	0	0
44033	18	6	2021	2021-06-01	44033	23	0	1	31.71	7	3	0	0	F	0	1	1	1	0	0	1	1	1	1	0	0	0	0	0	1	0	0	0	0	0	0	0	0	0	0	0	0	0	1	0	0	0	1	1
44034	18	6	2021	2021-06-01	44034	44	0	1	22.15	12	0.88	0	0	F	1	1	0	0	0	1	1	1	0	1	1	0	0	0	0	1	1	0	0	0	0	0	0	0	0	0	0	0	0	0	0	0	0	0	0
44037	18	6	2021	2021-06-01	44037	20	1	1	20.01	2	0.31	0	0	M	0	0	0	0	0	1	0	0	1	0	0	1	0	0	0	0	1	1	1	0	0	0	0	0	0	0	0	0	0	0	0	0	0	0	0
44040	18	6	2021	2021-06-01	44040	39	0	1	34.23	7	0.36	0	0	F	0	1	1	0	0	0	1	1	0	0	1	0	1	0	1	1	0	0	0	0	0	0	0	0	0	0	0	0	0	0	0	0	0	0	0
44041	18	6	2021	2021-06-01	44041	24	0	1	26.99	2	2.19	0.85	0.63	M	0	1	1	0	0	0	1	0	1	0	1	0	0	0	0	1	0	0	0	0	0	0	0	0	0	0	0	0	0	0	0	0	0	0	0
44049	18	6	2021	2021-06-01	44049	52	1	1	17.83	4	2.18	0.64	0.67	F	1	1	0	1	0	1	0	0	1	1	1	0	0	0	0	0	1	0	0	0	0	0	0	0	0	0	0	0	0	0	0	0	0	0	0
44051	18	6	2021	2021-06-01	44051	42	1	1	12.01	4	0.27	0.78	0.63	F	1	1	1	0	0	1	1	1	1	1	1	0	0	0	1	1	1	0	0	1	1	0	0	0	1	0	0	0	0	0	0	0	0	0	0
44052	18	6	2021	2021-06-01	44052	34	0	1	28.74	4	3.44	7.23	0	F	1	0	0	0	1	1	0	0	0	0	0	0	0	0	0	0	0	0	0	0	0	0	0	0	0	0	0	0	0	0	0	0	0	0	0
44056	18	6	2021	2021-06-01	44056	43	1	1	15.34	3	3.88	0	0	F	0	0	0	0	0	0	1	1	1	1	1	1	0	0	0	1	1	0	0	0	0	0	1	0	0	0	0	0	0	0	0	0	0	0	0
44057	18	6	2021	2021-06-01	44057	36	1	1	18.75	3	0.6	0	0	M	1	1	1	0	0	0	1	1	1	1	1	0	1	0	0	1	1	0	0	0	0	0	0	0	0	0	0	0	0	0	0	0	0	0	0
44059	18	6	2021	2021-06-01	44059	40	0	1	23.32	4	3.71	0	0	F	0	1	0	0	0	1	0	0	0	0	0	0	0	0	0	0	0	0	0	0	0	0	0	0	0	0	0	0	0	0	0	0	0	0	0
44060	18	6	2021	2021-06-01	44060	42	0	1	36.55	3	3.97	0	0	M	0	1	0	0	0	1	0	0	0	0	0	0	0	0	0	0	0	0	0	0	0	0	0	0	0	0	0	0	0	0	0	0	0	0	0
44088	18	6	2021	2021-06-01	44088	31	1	1	18.33	4	3.82	0	0	F	1	1	1	0	0	1	1	0	0	1	1	0	0	0	0	1	0	1	0	0	0	0	0	0	0	0	0	0	0	0	0	0	0	0	0
44091	18	6	2021	2021-06-01	44091	39	0	1	25.86	13	4.31	0	0	F	0	1	1	0	1	0	1	1	0	1	1	0	1	0	0	0	1	1	1	0	0	0	0	0	0	0	0	0	0	0	0	0	0	0	0
44105	18	6	2021	2021-06-01	44105	30	0	1	33.87	4	0.45	0	0	F	1	0	1	1	0	1	0	1	0	1	0	0	0	0	0	0	1	0	0	0	0	0	0	0	0	0	0	0	0	0	0	0	0	0	0
44265	18	6	2021	2021-06-02	44265	23	1	1	17.56	1	2.72	0	0	F	0	0	1	0	0	1	1	0	0	0	0	0	0	0	0	1	0	0	0	0	0	0	0	0	0	0	0	0	0	0	0	0	0	0	0
44266	18	6	2021	2021-06-02	44266	48	1	1	13.09	3	0.51	0	0	M	1	1	1	0	0	1	1	0	0	1	1	1	1	0	0	0	1	0	0	0	0	0	1	0	0	0	0	0	0	0	0	0	0	0	0
44285	18	6	2021	2021-06-02	44285	25	1	1	13.94	3	0.42	0	0	M	1	1	1	0	0	1	1	1	1	0	1	0	0	0	0	0	0	0	0	1	0	0	0	0	0	0	0	0	0	0	0	0	0	0	0
44288	18	6	2021	2021-06-02	44288	57	1	1	17.74	3	1.75	0	0	F	1	1	1	0	0	1	1	1	0	1	1	1	0	0	0	1	0	0	0	0	1	0	1	0	0	1	0	0	0	0	0	0	0	0	0
44352	18	6	2021	2021-06-02	44352	55	1	1	15.77	1	0.42	0	0	F	0	1	0	0	0	1	0	0	0	0	0	0	0	0	0	1	1	0	0	0	0	0	1	0	0	0	0	0	0	0	0	0	0	0	0
44355	18	6	2021	2021-06-02	44355	52	0	1	28.76	4	0.32	0.67	0.64	M	1	1	1	1	0	1	1	1	0	1	1	1	0	0	0	1	1	0	0	0	0	0	0	0	0	0	0	0	0	0	0	0	0	0	0
44558	18	6	2021	2021-06-07	44558	25	1	1	18.02	3	0.28	0	0	M	1	1	0	0	0	1	1	1	0	1	1	0	0	0	0	1	0	0	0	1	0	0	0	0	0	0	0	0	0	0	0	0	0	0	0
44562	18	6	2021	2021-06-07	44562	33	0	1	36.89	2	4.47	0	0	F	1	1	1	0	1	1	0	0	0	0	1	0	0	0	0	1	1	0	0	1	0	0	0	0	0	0	0	0	0	0	0	0	0	0	0
44602	18	6	2021	2021-06-07	44602	26	1	1	18.1	2	0.28	0	0	M	0	1	0	1	0	1	1	1	1	0	1	0	0	0	1	1	0	1	1	1	0	0	0	0	0	0	0	0	0	0	0	0	0	0	0
46694	18	6	2021	2021-06-29	46694	36	0	1	31.7	6	5.39	0	0	M	0	0	0	0	0	1	0	1	0	0	0	0	0	0	0	0	1	0	0	0	0	0	0	0	0	0	0	0	0	0	0	0	0	0	0
46705	18	6	2021	2021-06-29	46705	36	1	1	22.75	7	0.46	0	0	M	1	1	0	0	1	1	0	1	0	1	0	1	0	0	0	0	0	1	1	1	0	0	0	0	0	0	0	0	0	0	0	0	0	0	0
46720	18	6	2021	2021-06-29	46720	42	1	1	14.92	3	1.84	0	0	F	1	0	0	0	0	0	1	0	0	0	1	0	0	0	0	0	1	0	0	0	0	0	0	0	1	0	0	0	0	0	0	0	0	0	0
46726	18	6	2021	2021-06-29	46726	42	1	1	14.68	3	1.15	0.83	0.61	F	1	1	1	0	1	1	1	1	0	1	1	0	0	0	0	1	0	0	0	0	0	0	0	0	0	0	0	0	0	0	0	0	0	0	0
46728	18	6	2021	2021-06-29	46728	54	1	1	14.66	4	4.82	0.84	0.51	M	1	1	1	0	0	1	1	1	0	0	1	1	0	0	0	0	1	0	0	0	0	0	0	0	0	0	0	0	0	0	0	0	0	0	0
46735	18	6	2021	2021-06-29	46735	19	1	1	17.99	4	0.34	0	0	M	1	0	0	0	0	1	0	1	0	0	0	0	0	0	0	1	0	0	0	0	0	0	0	0	0	0	0	0	0	0	0	0	0	0	0
46825	18	6	2021	2021-06-30	46825	27	1	1	24.92	4	5.86	0	0	M	0	0	0	0	0	0	0	0	0	0	1	0	0	0	0	0	0	0	0	0	0	0	0	0	0	0	0	0	0	0	0	0	0	0	0
46827	18	6	2021	2021-06-30	46827	81	1	1	19.55	6	4.86	1.38	2.14	F	0	1	0	0	0	1	1	0	1	0	1	1	0	0	0	1	0	0	0	0	0	0	1	0	1	0	0	0	0	0	0	0	0	0	0
46852	18	6	2021	2021-06-30	46852	60	1	1	17.12	2	4.27	0	0	M	1	1	1	0	1	0	1	0	0	0	1	0	0	0	0	0	1	0	0	0	0	0	1	0	0	0	0	0	0	0	0	0	0	0	0
46915	19	7	2021	2021-07-01	46915	28	0	1	30.02	6	0.31	0	0	M	1	1	1	0	0	1	0	1	1	0	1	0	0	0	0	1	0	0	0	1	0	0	0	0	0	0	0	0	0	0	0	0	0	0	0
46916	19	7	2021	2021-07-01	46916	25	0	1	26.37	6	4.72	0	0	M	1	1	1	0	0	1	1	0	0	1	1	0	0	0	0	1	1	1	1	0	0	0	0	0	0	0	0	0	0	0	0	0	0	0	0
46919	19	7	2021	2021-07-01	46919	25	1	1	19.17	3	5.24	0	0	F	1	1	0	0	0	0	1	0	0	1	1	0	0	0	0	1	0	1	0	0	0	0	0	0	0	0	0	0	0	0	0	0	0	0	0
46921	19	7	2021	2021-07-01	46921	40	1	1	17.06	4	4.8	0	0	F	1	1	1	0	0	1	1	0	0	0	1	1	0	0	0	1	0	0	0	0	0	0	0	0	0	0	0	0	0	0	0	0	0	0	0
46925	19	7	2021	2021-07-01	46925	68	1	1	18.75	7	3.84	0	0	F	0	0	0	0	0	1	0	0	0	0	0	0	0	0	0	1	0	0	0	0	0	0	1	0	0	0	0	0	0	0	0	0	0	0	0
46945	19	7	2021	2021-07-01	46945	73	1	1	19.34	3	3.76	0	0	M	1	1	0	0	1	1	0	1	0	1	0	0	0	0	0	1	0	0	0	0	0	0	0	0	0	0	0	0	0	0	0	0	0	0	0
46947	19	7	2021	2021-07-01	46947	66	1	1	17.46	5	5.46	0	0	F	1	0	0	0	1	0	0	1	0	1	0	0	0	0	0	0	1	0	0	1	1	0	0	0	1	0	0	0	0	0	0	0	0	0	0
46948	19	7	2021	2021-07-01	46948	32	0	1	24.64	9	5.41	0	0	M	1	1	0	0	0	0	0	1	0	0	1	0	1	0	0	1	1	1	1	0	0	0	1	0	0	0	0	0	0	0	0	0	0	0	0
47047	19	7	2021	2021-07-02	47047	40	1	1	19.28	4	0.22	0	0	M	0	1	1	0	0	0	1	0	0	0	1	0	0	0	0	1	0	0	0	0	0	0	1	0	0	0	0	0	0	0	0	0	0	0	0
47053	19	7	2021	2021-07-02	47053	53	1	1	26.68	2	4.97	0	0	M	0	1	1	0	0	1	1	0	1	0	1	0	0	0	0	1	0	1	1	0	0	0	0	0	0	0	0	0	0	0	0	0	0	0	0
47142	19	7	2021	2021-07-05	47142	51	0	1	31.42	5	5.14	0	0	M	0	1	0	0	0	0	0	0	0	0	0	0	0	0	0	0	0	1	1	0	0	0	1	0	0	0	0	0	0	0	0	0	0	0	0
47172	19	7	2021	2021-07-05	47172	34	0	1	28.14	9	5.19	0	0	M	0	1	1	0	0	0	1	0	0	0	1	0	0	0	0	1	0	1	1	1	0	0	0	0	0	0	0	0	0	0	0	0	0	0	0
47177	19	7	2021	2021-07-05	47177	27	1	1	16.16	4	4.05	0	0	F	0	1	1	0	1	0	1	1	1	1	1	0	0	0	0	1	0	1	1	1	0	0	0	0	0	0	0	0	0	0	0	0	0	0	0
47178	19	7	2021	2021-07-05	47178	30	1	1	12.75	3	4.25	0	0	F	1	1	1	0	1	1	0	1	0	0	1	0	0	0	0	0	0	0	0	0	0	0	0	0	0	0	0	0	0	0	0	0	0	0	0
47135	19	7	2021	2021-07-05	47135	48	1	1	19.41	4	0.33	0.68	0.4	F	1	1	1	0	0	1	1	1	1	1	1	1	0	0	0	1	1	1	0	1	0	0	0	0	0	0	0	0	0	0	0	0	0	0	0
47138	19	7	2021	2021-07-05	47138	56	1	1	14.18	7	5.02	0	0	F	0	1	0	0	0	1	0	1	0	0	1	0	0	0	0	1	1	1	1	1	0	0	0	0	0	0	0	0	0	0	0	0	0	0	0
47270	19	7	2021	2021-07-06	47270	44	1	1	19.04	4	0.94	0	0	M	1	1	0	1	0	1	1	1	0	0	1	0	0	0	0	0	1	0	0	1	0	0	0	0	0	0	0	0	0	0	0	0	0	0	0
47271	19	7	2021	2021-07-06	47271	47	1	1	17.13	5	5.01	0	0	F	0	1	0	0	0	1	1	0	0	1	1	1	0	0	0	1	0	0	0	0	0	0	0	0	0	0	0	0	0	0	0	0	0	0	0
47275	19	7	2021	2021-07-06	47275	31	1	1	17.8	4	4.44	0	0	F	0	1	0	1	0	1	1	1	1	0	1	0	0	0	0	1	1	1	0	1	0	0	0	0	0	0	0	0	0	0	0	0	0	0	0
47317	19	7	2021	2021-07-06	47317	47	1	1	20.22	5	5.32	0	0	F	0	1	1	0	0	1	1	1	1	1	1	1	1	0	0	1	0	1	1	0	0	0	0	0	0	0	0	0	0	0	0	0	0	0	0
47408	19	7	2021	2021-07-07	47408	42	1	1	16.89	4	0.51	0.73	0.47	M	1	1	0	0	1	1	0	0	0	1	0	1	0	0	0	0	1	0	0	1	0	0	0	0	0	0	0	0	0	0	0	0	0	0	0
47409	19	7	2021	2021-07-07	47409	36	0	1	23.94	3	4.74	0	0	F	1	1	0	0	1	0	0	1	0	1	0	0	0	0	0	0	1	0	0	1	1	0	0	0	0	0	0	0	0	0	0	0	0	0	0
47410	19	7	2021	2021-07-07	47410	38	1	1	17.86	4	4.49	0	0	M	1	0	0	0	1	0	1	1	0	0	0	0	0	0	0	0	0	1	1	0	0	0	0	0	0	0	0	0	0	0	0	0	0	0	0
47415	19	7	2021	2021-07-07	47415	55	1	1	21.2	3	0.42	0.51	0.73	M	1	1	0	0	0	0	1	0	0	0	0	0	0	0	0	1	0	0	0	0	0	0	0	0	0	0	0	0	0	0	0	0	0	0	0
47468	19	7	2021	2021-07-08	47468	32	1	1	16.25	1	4.66	0.69	0	F	0	0	0	1	0	1	1	1	1	0	1	0	0	0	0	1	0	0	0	0	0	0	0	0	0	0	0	0	0	0	0	0	0	0	0
47471	19	7	2021	2021-07-08	47471	48	1	1	16.4	1	2.93	0	0	F	1	1	1	0	0	0	0	0	0	0	1	0	0	0	0	0	1	0	0	0	0	0	1	0	0	0	0	0	0	0	0	0	0	0	0
47502	19	7	2021	2021-07-08	47502	41	1	1	23.31	4	0.85	0	0	F	0	1	1	0	0	1	1	1	0	0	1	1	0	0	0	1	1	0	0	0	0	0	0	0	0	0	0	0	0	0	0	0	0	0	0
47528	19	7	2021	2021-07-08	47528	59	1	1	14	2	4.26	0	0	M	1	1	1	0	0	0	1	0	0	1	0	0	0	0	0	0	0	1	0	0	0	0	0	0	0	0	0	0	0	0	0	0	0	0	0
47588	19	7	2021	2021-07-09	47588	25	0	1	31.27	2	5.27	0	0	F	0	0	0	0	0	1	0	0	0	0	0	0	0	0	0	0	0	0	0	1	1	0	0	0	0	0	0	0	0	0	0	0	0	0	0
47593	19	7	2021	2021-07-09	47593	55	0	1	31.94	5	4.96	0	0	M	1	1	1	0	0	1	1	1	1	1	1	1	0	0	1	1	0	0	0	0	0	0	1	0	0	0	0	0	0	0	0	0	0	0	0
47604	19	7	2021	2021-07-09	47604	24	1	1	11.86	2	1.17	0	0	M	1	1	1	1	0	1	1	1	1	1	1	0	0	0	0	1	0	0	0	0	0	0	0	0	0	0	0	0	0	0	0	0	0	0	0
47619	19	7	2021	2021-07-09	47619	61	1	1	10.47	2	2.72	0	0	F	1	1	1	0	0	1	1	0	0	0	1	0	1	0	0	1	1	1	1	0	0	0	1	0	1	0	0	0	0	0	0	0	0	0	0
47681	19	7	2021	2021-07-12	47681	39	1	1	19.75	6	4.55	0	0	F	1	1	1	0	0	1	1	0	1	1	1	1	0	0	0	1	1	1	1	1	1	0	0	0	0	0	0	0	0	0	0	0	0	0	0
47703	19	7	2021	2021-07-12	47703	36	1	1	17.86	3	0.3	0	0	M	1	1	0	0	1	0	1	1	0	1	1	1	0	0	0	1	1	1	1	0	0	0	0	0	0	0	0	0	0	0	0	0	0	0	0
47734	19	7	2021	2021-07-12	47734	50	1	1	19.35	4	3.62	0	0	F	1	1	0	0	1	1	1	1	1	1	1	1	0	0	1	1	1	0	0	0	0	0	0	0	0	0	0	0	0	0	0	0	0	0	0
47748	19	7	2021	2021-07-12	47748	29	1	1	25.07	6	4.36	0	0	M	0	1	1	1	0	1	1	1	0	0	1	0	0	0	0	0	0	1	1	0	0	0	0	0	0	0	0	0	0	0	0	0	0	0	0
47790	19	7	2021	2021-07-13	47790	46	1	1	21.98	13	3.12	0	0	F	1	1	0	0	0	1	0	0	0	0	0	0	0	0	0	0	1	0	0	1	0	0	0	0	0	0	0	0	0	0	0	0	0	0	0
47793	19	7	2021	2021-07-13	47793	32	0	1	30.78	10	4.02	0	0	M	1	1	1	1	0	1	1	0	1	1	1	0	0	0	0	1	1	0	0	0	0	0	0	0	1	0	0	0	0	0	0	0	0	0	0
47796	19	7	2021	2021-07-13	47796	34	1	1	11.52	1	4.06	0	0	F	0	1	1	0	0	1	1	0	0	0	1	1	0	0	0	0	1	0	0	0	0	0	0	0	0	0	0	0	0	0	0	0	0	0	0
47797	19	7	2021	2021-07-13	47797	63	1	1	21.52	8	4.31	0	0	F	1	1	0	1	0	1	1	1	1	1	1	0	0	0	0	1	1	0	0	1	0	0	1	0	1	0	0	0	0	0	0	0	0	0	0
47815	19	7	2021	2021-07-13	47815	48	1	1	26.1	5	4.14	0	0	M	0	1	0	0	0	0	0	0	0	0	0	0	0	0	0	0	0	0	0	0	0	0	0	0	0	0	0	0	0	0	0	0	0	0	0
47827	19	7	2021	2021-07-13	47827	52	1	1	24.36	12	5.21	0	0	F	0	0	0	0	1	1	1	0	0	0	1	0	0	0	0	1	0	0	0	0	0	0	0	0	0	0	0	0	0	0	0	0	0	0	0
47860	19	7	2021	2021-07-13	47860	29	0	1	34.27	2	5.01	0	0	M	0	0	1	0	0	1	1	0	0	0	1	0	0	0	0	0	0	0	0	0	0	0	0	0	0	0	0	0	0	0	0	0	0	0	0
47874	19	7	2021	2021-07-13	47874	27	1	1	17.06	2	2.05	0	0	M	1	1	1	0	0	1	1	1	0	1	1	1	0	0	0	1	1	0	0	0	0	0	0	0	0	0	0	0	0	0	0	0	0	0	0
47938	19	7	2021	2021-07-14	47938	28	1	1	24	5	5.52	0	0	F	0	1	0	0	0	1	1	0	0	1	1	0	0	0	0	0	0	1	1	0	0	0	0	0	0	0	0	0	0	0	0	0	0	0	0
47945	19	7	2021	2021-07-14	47945	26	1	1	14.29	4	NR	NR	NR	M	1	1	1	0	1	1	1	1	1	1	1	1	0	0	0	0	1	0	0	1	1	0	0	0	0	0	0	0	0	0	0	0	0	0	0
48003	19	7	2021	2021-07-15	48003	42	1	1	13.3	3	1.8	0	0	M	0	1	1	0	0	1	1	1	1	0	1	0	0	0	0	1	1	0	0	0	0	0	1	0	0	0	0	0	0	0	0	0	0	0	0
48022	19	7	2021	2021-07-15	48022	48	1	1	15.73	1	4.96	0	0	F	1	1	1	0	0	1	1	1	0	1	1	0	0	0	0	1	1	1	1	0	0	0	0	0	0	0	0	0	0	0	0	0	0	0	0
48027	19	7	2021	2021-07-15	48027	41	1	1	15.62	3	3.15	0	0	F	1	1	0	0	1	1	0	1	0	0	1	1	0	0	0	0	1	0	0	0	0	0	0	0	0	0	0	0	0	0	0	0	0	0	0
48040	19	7	2021	2021-07-15	48040	27	1	1	14.31	2	4.77	0	0	F	1	1	1	0	1	1	1	1	0	1	1	0	0	0	0	1	0	0	0	1	0	0	0	0	0	0	0	0	0	0	0	0	0	0	0
48098	19	7	2021	2021-07-15	48098	41	0	1	30.49	10	5.73	0	0	F	0	1	1	1	1	1	1	1	0	1	0	0	0	0	0	1	1	0	0	0	0	0	0	0	0	0	0	0	0	0	0	0	0	0	0
48103	19	7	2021	2021-07-15	48103	30	0	1	29.38	9	5.52	0	0	M	1	1	0	0	1	1	1	1	0	0	0	0	0	0	0	1	1	1	1	0	0	0	0	0	0	0	0	0	0	0	0	0	0	0	0
48105	19	7	2021	2021-07-15	48105	61	1	1	14.44	2	0.58	0	0	M	1	1	1	0	0	0	1	0	0	0	0	0	0	0	0	0	0	0	0	0	0	0	1	0	0	0	0	0	0	0	0	0	0	0	0
48107	19	7	2021	2021-07-15	48107	35	1	1	11.14	1	0.48	0	0	M	1	0	0	0	0	1	1	0	0	0	0	0	0	0	0	0	0	0	0	0	0	0	0	0	0	0	0	0	0	0	0	0	0	0	0
48177	19	7	2021	2021-07-16	48177	21	1	1	21.42	10	2.42	0	0	M	0	1	1	0	0	1	1	1	1	1	0	0	0	0	0	0	1	1	1	0	0	0	0	0	0	0	0	0	0	0	0	0	0	0	0
48210	19	7	2021	2021-07-16	48210	54	1	1	21.93	5	6.08	0	0	F	1	1	1	0	0	1	1	0	0	0	1	1	0	0	0	0	0	1	1	0	0	0	0	0	0	0	0	0	0	0	0	0	0	0	0
48211	19	7	2021	2021-07-16	48211	65	1	1	26.93	6	5.64	0	0	M	1	1	0	0	0	1	1	0	0	0	1	1	0	0	0	0	0	1	0	0	0	0	0	0	0	0	0	0	0	0	0	0	0	0	0
48219	19	7	2021	2021-07-16	48219	40	1	1	14.27	3	0.66	0	0	M	0	1	0	0	0	0	1	1	1	1	1	1	0	0	0	1	0	1	1	0	0	0	1	0	0	0	0	0	0	0	0	0	0	0	0
48225	19	7	2021	2021-07-16	48225	61	0	1	35.97	11	6.24	0	0	M	0	1	1	0	0	1	1	0	0	0	1	0	0	0	0	0	0	1	1	0	0	0	0	0	0	0	0	0	0	0	0	0	0	0	0
48235	19	7	2021	2021-07-16	48235	63	1	1	17.23	6	5.66	0	0	F	1	1	0	0	1	1	0	1	1	1	1	0	0	0	0	1	1	1	1	0	0	0	1	0	0	0	0	0	0	0	0	0	0	0	0
48237	19	7	2021	2021-07-16	48237	20	0	1	25.63	9	4.84	0	0	M	1	1	0	0	0	0	1	1	0	0	1	0	0	0	0	0	1	1	0	0	0	0	0	0	0	0	0	0	0	0	0	0	0	0	0
48238	19	7	2021	2021-07-16	48238	58	1	1	23.18	6	6	0	0	F	1	1	0	0	0	0	1	1	0	1	0	1	0	0	0	0	1	1	0	0	0	0	0	0	0	0	0	0	0	0	0	0	0	0	0
48239	19	7	2021	2021-07-16	48239	28	1	1	22.29	5	2.32	0	0	F	0	0	1	0	0	1	1	1	0	0	1	0	0	0	0	0	1	1	0	0	0	0	0	0	0	0	0	0	0	0	0	0	0	0	0
48240	19	7	2021	2021-07-16	48240	24	1	1	16.5	3	0.67	0.77	0.45	M	1	0	0	0	0	1	1	0	0	0	1	0	0	0	0	0	0	1	0	0	0	0	0	0	0	0	0	0	0	0	0	0	0	0	0
48243	19	7	2021	2021-07-16	48243	58	1	1	15.99	7	5.21	0	0	F	1	1	1	1	0	1	1	0	1	1	1	0	0	0	0	1	0	0	0	0	0	0	0	0	0	0	0	0	0	0	0	0	0	0	0
48309	19	7	2021	2021-07-19	48309	22	1	1	17.7	2	4.31	0	0	F	0	1	0	0	0	0	1	0	0	0	1	0	0	0	0	1	0	0	0	0	0	0	0	0	0	0	0	0	0	0	0	0	0	0	0
48323	19	7	2021	2021-07-19	48323	26	1	1	23.44	5	5.1	0	0	M	1	1	0	0	0	0	0	1	0	0	0	0	0	0	0	0	0	1	1	0	0	0	0	0	0	0	0	0	0	0	0	0	0	0	0
48328	19	7	2021	2021-07-19	48328	35	1	1	11.61	6	5.59	0	0	M	1	1	1	0	1	1	1	1	0	0	1	1	0	0	1	1	0	1	1	0	0	0	0	0	0	0	0	0	0	0	0	0	0	0	0
48329	19	7	2021	2021-07-19	48329	38	0	1	23.12	2	5.34	0	0	F	0	1	1	0	0	0	1	0	0	0	1	1	0	0	0	1	0	0	0	0	0	0	0	0	0	0	0	0	0	0	0	0	0	0	0
48333	19	7	2021	2021-07-19	48333	50	1	1	17.46	5	4.97	0	0	M	1	1	0	0	0	1	1	1	0	0	1	0	0	0	0	0	0	1	1	1	0	0	0	0	0	0	0	0	0	0	0	0	0	0	0
48337	19	7	2021	2021-07-19	48337	44	1	1	24.5	5	6.22	0	0	F	1	1	1	0	0	1	1	0	0	1	1	0	0	0	0	1	0	1	1	0	0	0	1	0	0	0	0	0	0	0	0	0	0	0	0
48340	19	7	2021	2021-07-19	48340	57	1	1	15.3	6	3.36	0	0	M	1	1	1	1	1	1	1	0	0	0	1	1	0	0	0	1	1	0	1	0	0	0	1	0	0	0	0	0	0	0	0	0	0	0	0
48365	19	7	2021	2021-07-19	48365	60	0	1	26.74	9	6.9	0	0	F	0	1	0	0	1	0	1	1	1	0	1	0	0	0	0	1	1	1	0	0	0	0	0	0	0	0	0	0	0	0	0	0	0	0	0
48380	19	7	2021	2021-07-19	48380	26	1	1	16.31	4	0.33	0.7	0.47	F	0	1	0	0	0	1	1	1	0	0	1	0	0	0	0	0	0	1	1	0	0	0	0	0	0	0	0	0	0	0	0	0	0	0	0
48465	19	7	2021	2021-07-20	48465	73	0	1	21.24	13	5.71	0	0	F	1	1	0	0	1	1	1	1	1	0	1	0	0	0	0	1	0	0	0	1	0	0	0	0	0	0	0	0	0	0	0	0	0	0	0
48470	19	7	2021	2021-07-20	48470	69	1	1	18.88	6	4.77	0	0	F	0	1	0	0	1	0	1	1	0	1	1	0	0	0	0	1	1	1	0	0	0	0	0	0	0	0	0	0	0	0	0	0	0	0	0
48481	19	7	2021	2021-07-20	48481	47	1	1	18.34	7	5.39	0	0	F	0	1	1	1	0	1	1	1	0	0	1	0	0	0	0	1	0	1	1	1	0	0	0	0	0	0	0	0	0	0	0	0	0	0	0
48521	19	7	2021	2021-07-20	48521	34	1	1	15.16	5	0.46	0	0	F	1	1	0	1	0	1	0	1	1	0	1	1	0	0	0	1	1	0	0	0	0	0	0	0	0	0	0	0	0	0	0	0	0	0	0
48529	19	7	2021	2021-07-20	48529	21	1	1	23.88	5	5.58	0	0	M	0	1	0	0	0	1	1	0	1	0	0	0	0	0	0	1	0	0	0	0	0	0	0	0	0	0	0	0	0	0	0	0	0	0	0
48535	19	7	2021	2021-07-20	48535	43	1	1	25.79	7	5.88	0	0	F	0	0	0	0	1	1	1	1	0	0	1	0	0	0	0	1	0	1	1	0	0	0	0	0	0	0	0	0	0	0	0	0	0	0	0
48630	19	7	2021	2021-07-21	48630	39	0	1	34.42	6	6.22	0	0	F	1	1	1	0	0	1	1	0	0	1	1	1	0	0	0	1	1	0	0	0	0	0	0	0	0	0	0	0	0	0	0	0	0	0	0
48637	19	7	2021	2021-07-21	48637	34	1	1	14.91	2	3.37	0	0	M	1	1	0	0	0	1	1	0	0	1	1	1	0	0	0	1	0	0	0	0	0	0	0	0	0	0	0	0	0	0	0	0	0	0	0
48649	19	7	2021	2021-07-21	48649	31	0	1	35.43	3	5.45	0	0	F	1	1	1	1	0	0	1	0	0	1	1	0	0	0	0	0	0	0	0	0	0	0	0	0	0	0	0	0	0	0	0	0	0	0	0
48668	19	7	2021	2021-07-21	48668	40	1	1	14.89	3	6.17	0	0	F	0	1	1	0	0	1	1	0	0	1	1	0	0	0	0	0	0	1	1	0	0	0	1	0	0	0	0	0	0	0	0	0	0	0	0
48669	19	7	2021	2021-07-21	48669	42	1	1	14.43	6	5.64	0	0	M	1	1	0	0	0	1	1	1	1	1	1	0	0	0	0	1	1	1	1	0	0	0	0	0	0	0	0	0	0	0	0	0	0	0	0
48706	19	7	2021	2021-07-21	48706	49	1	1	10.21	2	2.33	0	0	M	0	1	1	0	0	0	1	1	0	1	1	0	0	0	0	0	1	0	0	0	0	0	0	0	0	0	0	0	0	0	0	0	0	0	0
48789	19	7	2021	2021-07-22	48789	23	1	1	14.35	5	3.67	0	0	F	1	1	1	0	0	1	1	1	0	0	1	1	0	0	0	1	1	0	0	1	0	0	0	0	0	0	0	0	0	0	0	0	0	0	0
48790	19	7	2021	2021-07-22	48790	23	1	1	17.53	5	4.03	0	0	M	1	1	1	0	0	1	1	0	0	0	1	1	0	0	0	0	1	1	1	0	0	0	0	0	0	0	0	0	0	0	0	0	0	0	0
48827	19	7	2021	2021-07-22	48827	34	0	1	24.87	3	5.33	0	0	M	0	0	0	0	0	0	1	0	0	0	1	0	0	0	0	1	0	0	0	0	0	0	0	0	0	0	0	0	0	0	0	0	0	0	0
48829	19	7	2021	2021-07-22	48829	32	1	1	12.34	5	0.43	0	0	F	1	0	0	0	0	1	0	1	0	0	0	0	0	0	0	0	0	0	0	0	0	0	0	0	0	0	0	0	0	0	0	0	0	0	0
48839	19	7	2021	2021-07-22	48839	70	1	1	13.42	3	4.36	0	0	M	1	1	1	0	0	1	0	0	0	0	0	0	0	0	0	0	0	0	0	0	0	0	0	0	0	0	0	0	0	0	0	0	0	0	0
49035	19	7	2021	2021-07-23	49035	42	1	1	16.63	4	1.54	0	0	M	1	1	0	1	1	1	1	0	0	0	0	0	0	0	0	0	1	0	1	0	0	0	1	1	1	0	1	0	0	0	0	0	0	0	0
49059	19	7	2021	2021-07-23	49059	26	1	1	18.73	4	4.07	0	0	F	0	1	1	0	0	0	1	0	0	0	1	0	0	0	0	1	0	0	0	0	0	0	0	0	0	0	0	0	0	0	0	0	0	0	0
49071	19	7	2021	2021-07-23	49071	23	1	1	14.11	3	4.49	0	0	F	0	1	0	1	1	1	1	1	1	0	1	1	0	0	0	1	1	0	0	0	0	0	0	0	0	0	0	0	0	0	0	0	0	0	0
49107	19	7	2021	2021-07-23	49107	21	1	1	21.22	3	3.32	0	0	F	0	1	1	0	0	1	0	1	1	0	1	0	0	0	0	1	1	0	0	0	0	0	0	0	0	0	0	0	0	0	0	0	0	0	0
49189	19	7	2021	2021-07-26	49189	30	0	1	36.78	2	2.34	0	0	M	0	1	1	0	0	0	1	0	0	0	0	0	0	0	0	1	0	0	0	0	0	0	0	0	0	0	0	0	0	0	0	0	0	0	0
49200	19	7	2021	2021-07-26	49200	37	1	1	24.47	2	4.96	0	0	M	0	0	1	0	0	1	1	0	0	0	1	0	0	0	0	1	0	0	0	0	0	0	0	0	0	0	0	0	0	0	0	0	0	0	0
49218	19	7	2021	2021-07-26	49218	44	1	1	16.47	4	2.85	0	0	M	1	1	1	0	0	1	1	1	0	1	1	0	0	0	0	1	0	0	0	0	0	0	0	0	0	0	0	0	0	0	0	0	0	0	0
49224	19	7	2021	2021-07-26	49224	68	1	1	20.97	5	4.16	0	0	F	1	1	0	0	0	0	0	0	0	0	0	0	0	0	0	1	0	1	0	0	0	0	1	0	0	0	0	0	0	0	0	0	0	0	0
49225	19	7	2021	2021-07-26	49225	40	1	1	18.72	5	5.07	0	0	F	1	0	1	0	0	0	1	1	0	0	1	0	0	0	0	0	0	0	0	0	0	0	0	0	0	0	0	0	0	0	0	0	0	0	0
49226	19	7	2021	2021-07-26	49226	32	1	1	18.08	3	2.17	0	0	M	1	0	1	0	0	1	1	1	0	1	0	1	0	0	0	0	0	0	0	0	0	0	0	0	0	0	0	0	0	0	0	0	0	0	0
49230	19	7	2021	2021-07-26	49230	59	0	1	30.62	6	4.02	0	0	F	0	1	1	0	0	1	1	1	1	1	1	1	0	0	1	1	1	0	0	1	0	0	0	0	0	0	0	0	0	0	0	0	0	0	0
49286	19	7	2021	2021-07-27	49286	25	1	1	12.16	3	5.03	0	0	F	1	0	1	0	0	0	1	0	0	1	1	0	0	0	0	0	0	1	1	0	0	0	0	0	0	0	0	0	0	0	0	0	0	0	0
49289	19	7	2021	2021-07-27	49289	46	1	1	14.99	3	0.57	0	0	F	1	1	1	0	0	0	1	1	1	0	1	1	0	0	0	1	1	0	0	0	0	0	0	0	0	0	0	0	0	0	0	0	0	0	0
49293	19	7	2021	2021-07-27	49293	30	1	1	15.23	2	5.3	0	0	M	1	0	1	0	0	1	0	0	0	1	1	0	0	0	0	1	1	0	0	1	0	0	0	0	0	0	0	0	0	0	0	0	0	0	0
49303	19	7	2021	2021-07-27	49303	68	0	1	28.8	6	5.74	0	0	F	0	1	0	1	0	0	1	1	0	1	1	1	0	0	0	0	0	1	1	0	0	0	0	0	0	0	0	0	0	0	0	0	0	0	0
49325	19	7	2021	2021-07-27	49325	24	1	1	19.53	4	3.54	0	0	F	1	1	1	1	0	1	1	0	0	0	1	0	0	0	0	0	1	1	1	0	0	0	0	0	0	0	0	0	0	0	0	0	0	0	0
49327	19	7	2021	2021-07-27	49327	46	1	1	22.18	6	4.78	0	0	F	0	1	1	0	0	1	1	0	0	0	0	0	0	0	0	1	0	1	1	0	0	0	0	0	0	0	0	0	0	0	0	0	0	0	0
49328	19	7	2021	2021-07-27	49328	30	1	1	26.48	2	4.7	0	0	M	0	0	0	0	0	1	0	0	0	0	0	0	0	0	0	0	0	1	1	0	0	0	0	0	0	0	0	0	0	0	0	0	0	0	0
49335	19	7	2021	2021-07-27	49335	27	1	1	21.88	4	5.47	0	0	F	0	1	1	0	1	0	1	0	0	0	1	0	0	0	0	0	0	0	1	0	0	0	0	0	0	0	0	0	0	0	0	0	0	0	0
49345	19	7	2021	2021-07-27	49345	21	0	1	30.34	6	3.84	0	0	F	0	1	0	0	0	0	0	0	0	0	0	0	0	0	0	0	0	0	0	0	0	0	0	0	0	0	0	0	0	0	0	0	0	0	0
49426	19	7	2021	2021-07-28	49426	27	1	1	20.02	7	0.38	0	0	M	1	1	1	0	0	0	1	0	1	1	1	0	0	0	0	0	1	0	0	0	0	0	0	0	0	0	0	0	0	0	0	0	0	0	0
49438	19	7	2021	2021-07-28	49438	26	1	1	12.6	2	3.7	0	0	F	0	1	1	0	0	1	0	0	0	0	1	0	0	0	0	0	0	0	0	0	0	0	0	0	0	0	0	0	0	0	0	0	0	0	0
49441	19	7	2021	2021-07-28	49441	25	1	1	17.87	7	0.44	0	0	M	0	1	0	0	0	1	0	0	1	0	0	0	0	0	0	1	1	0	0	0	0	0	0	0	0	0	0	0	0	0	0	0	0	0	0
49445	19	7	2021	2021-07-28	49445	26	1	1	21.7	1	3.27	0	0	F	1	1	1	1	0	1	1	0	0	0	1	0	0	0	0	1	0	1	1	0	0	0	0	0	0	0	0	0	0	0	0	0	0	0	0
49452	19	7	2021	2021-07-28	49452	40	1	1	16.66	6	0.83	0	0	F	0	1	0	0	1	1	1	1	0	1	0	1	0	0	0	0	1	0	0	0	0	0	0	0	0	0	0	0	0	0	0	0	0	0	0
49458	19	7	2021	2021-07-28	49458	54	0	1	28.09	7	5.79	0	0	F	0	1	0	0	0	1	1	0	1	0	1	0	0	0	0	1	0	1	0	0	0	0	1	0	0	0	0	0	0	0	0	0	0	0	0
49461	19	7	2021	2021-07-28	49461	34	1	1	16.55	6	0.36	0	0	M	1	1	0	0	1	1	1	1	1	1	1	0	0	0	0	1	1	1	1	0	0	0	0	0	0	0	0	0	0	0	0	0	0	0	0
49462	19	7	2021	2021-07-28	49462	23	1	1	15.89	3	3.06	0	0	M	1	1	0	0	0	1	1	1	1	1	1	1	0	0	0	1	0	0	0	0	0	0	0	0	0	0	0	0	0	0	0	0	0	0	0
49472	19	7	2021	2021-07-28	49472	25	1	1	13.49	4	0.72	0.8	0.55	F	1	0	0	0	0	1	1	0	0	0	1	0	0	0	0	0	0	0	0	0	0	0	0	0	0	0	0	0	0	0	0	0	0	0	0
49473	19	7	2021	2021-07-28	49473	25	1	1	15.36	1	5	0	0	M	0	1	1	0	0	1	1	0	1	1	1	0	0	0	0	0	1	0	0	0	0	0	0	0	0	0	0	0	0	0	0	0	0	0	0
49581	19	7	2021	2021-07-29	49581	56	1	1	17.44	3	3.42	0	0	F	0	1	0	1	1	1	1	0	1	1	1	0	0	0	0	1	0	0	0	0	0	0	1	0	1	0	0	0	0	0	0	0	0	0	0
49582	19	7	2021	2021-07-29	49582	62	1	1	15.09	4	0.25	0	0	M	1	1	0	0	0	0	0	1	0	0	0	0	0	0	0	0	0	0	0	0	0	0	1	0	1	0	0	0	0	0	0	0	0	0	0
49583	19	7	2021	2021-07-29	49583	34	1	1	15.9	6	0.52	0	0	M	1	1	0	0	1	1	1	1	1	1	1	1	0	0	0	1	0	0	0	1	0	0	0	0	0	0	0	0	0	0	0	0	0	0	0
49588	19	7	2021	2021-07-29	49588	53	1	1	13.77	1	0.25	0	0	F	0	0	0	0	0	1	1	0	0	0	1	0	0	0	0	0	0	0	0	1	0	0	0	0	0	0	0	0	0	0	0	0	0	0	0
49595	19	7	2021	2021-07-29	49595	33	1	1	16.11	2	4.67	0	0	F	1	0	1	0	0	1	1	1	0	1	1	1	0	0	1	1	0	0	0	0	0	0	0	0	0	0	0	0	0	0	0	0	0	0	0
49600	19	7	2021	2021-07-29	49600	30	1	1	17.42	4	4.81	0	0	M	0	1	1	0	0	1	1	0	1	1	1	0	0	0	0	1	0	1	1	0	0	0	0	0	0	0	0	0	0	0	0	0	0	0	0
49621	19	7	2021	2021-07-29	49621	26	1	1	18.21	10	2.22	0	0	M	1	1	1	0	0	1	1	0	0	0	1	0	0	0	0	1	0	0	0	1	1	0	0	0	0	0	0	0	0	0	0	0	0	0	0
49624	19	7	2021	2021-07-29	49624	27	1	1	28.68	4	5.77	0	0	M	1	1	1	0	1	1	1	1	1	1	0	1	1	0	0	1	1	1	1	1	1	0	0	0	0	0	0	0	0	0	0	0	1	0	0
49638	19	7	2021	2021-07-29	49638	28	1	1	22.39	7	4.71	0	0	F	1	1	1	1	1	1	1	1	1	1	1	0	1	1	0	1	1	1	1	1	0	0	0	0	0	0	0	0	0	0	0	0	0	0	0
49646	19	7	2021	2021-07-29	49646	64	1	1	17.6	7	3.68	0	0	M	0	1	0	0	0	1	1	1	1	1	0	0	0	0	0	1	1	1	1	0	0	0	0	0	0	1	0	0	0	0	0	0	0	0	0
49649	19	7	2021	2021-07-29	49649	57	1	1	12.933	4	0.95	0	0	F	1	1	0	0	0	1	1	0	0	1	1	0	0	0	0	0	1	0	0	0	0	0	0	0	0	0	0	0	0	0	0	0	0	0	0
49720	19	7	2021	2021-07-30	49720	40	1	1	15.55	3	2.98	0	0	M	1	1	0	1	0	1	1	1	0	0	1	0	0	0	0	1	1	0	0	0	0	0	0	0	0	0	0	0	0	0	0	0	0	0	0
49739	19	7	2021	2021-07-30	49739	34	1	1	16.83	5	0.27	0.74	0.57	F	0	1	1	0	0	1	1	1	0	0	1	0	1	0	0	1	0	0	0	0	0	0	0	0	0	0	0	0	0	0	0	0	0	0	0
49743	19	7	2021	2021-07-30	49743	40	1	1	13.46	4	6.23	0	0	M	1	1	1	0	0	1	1	0	1	1	1	1	0	0	0	1	1	0	0	0	0	0	0	0	0	0	0	0	0	0	0	0	0	0	0
49768	19	7	2021	2021-07-30	49768	31	0	1	27.29	3	4.2	0	0	F	0	1	1	0	0	1	1	0	1	0	0	1	0	0	0	1	1	0	0	0	0	0	0	0	0	0	0	0	0	0	0	0	0	0	0
49773	19	7	2021	2021-07-30	49773	29	1	1	13.19	11	1.33	0.73	0.94	M	1	1	1	0	0	0	0	0	1	0	0	0	0	0	0	0	0	0	0	0	0	0	0	0	0	0	0	0	0	0	0	0	0	0	0
49784	19	7	2021	2021-07-30	49784	67	1	1	11.6	4	4.55	0	0	M	1	1	0	0	0	1	1	0	0	1	1	0	0	0	0	1	1	1	0	0	0	0	1	0	1	0	0	0	0	0	0	0	0	0	0
49791	19	7	2021	2021-07-30	49791	31	1	1	19.31	4	3.34	0	0	F	1	1	0	1	0	1	1	1	1	1	1	1	0	0	1	1	1	1	1	1	0	0	0	0	0	0	0	0	0	0	0	0	0	0	0
49799	19	7	2021	2021-07-30	49799	54	1	1	15.63	2	5.03	0	0	F	1	1	1	1	0	1	1	0	1	0	1	1	0	0	0	1	0	1	1	0	0	0	0	0	0	0	0	0	0	0	0	0	0	0	0
49802	19	7	2021	2021-07-30	49802	35	1	1	10.56	2	0.54	0	0	F	0	0	0	0	1	1	1	0	0	1	1	0	0	0	0	0	0	0	0	0	0	0	0	0	0	0	0	0	0	0	0	0	0	0	0
49879	20	8	2021	2021-08-02	49879	56	0	1	25.99	5	6.01	0	0	F	0	0	0	0	0	0	1	0	0	0	1	0	0	0	0	0	0	1	1	0	0	0	0	0	0	0	0	0	0	0	0	0	0	0	0
49881	20	8	2021	2021-08-02	49881	30	1	1	19.34	4	3.19	0	0	F	0	0	0	0	0	1	1	0	0	1	0	0	0	0	0	0	1	1	1	0	0	0	0	0	0	0	0	0	0	0	0	0	0	0	0
49892	20	8	2021	2021-08-02	49892	33	0	1	30.07	3	3.51	0	0	M	1	1	0	0	0	1	1	1	1	0	1	0	0	0	0	1	0	0	0	0	0	0	0	0	0	0	0	0	0	0	0	0	0	0	0
49913	20	8	2021	2021-08-02	49913	19	1	1	20.01	2	3.98	0	0	F	0	1	1	0	0	1	0	0	0	0	1	0	0	0	0	0	0	0	0	1	0	0	0	0	0	0	0	0	0	0	0	0	0	0	0
49921	20	8	2021	2021-08-02	49921	35	0	1	28.31	7	5.04	0	0	M	0	1	1	0	0	1	1	0	0	1	1	0	0	1	0	1	0	0	0	0	0	0	1	0	0	0	0	0	0	0	0	0	0	0	0
49922	20	8	2021	2021-08-02	49922	39	1	1	29.87	8	5.25	0	0	M	1	1	1	0	0	1	1	0	1	1	1	0	0	1	0	1	0	1	0	0	0	0	0	0	0	0	0	0	0	0	0	0	0	0	0
49929	20	8	2021	2021-08-02	49929	21	1	1	14.58	4	0.35	0	0	F	1	1	0	0	0	1	1	1	1	1	1	0	0	0	0	0	0	1	1	0	0	0	0	0	0	0	0	0	0	0	0	0	0	0	0
49946	20	8	2021	2021-08-02	49946	52	1	1	12.77	3	2.55	0	0	M	1	1	0	0	0	0	1	0	0	0	0	0	0	0	0	1	1	0	0	0	0	0	1	0	0	0	0	0	0	0	0	0	0	0	0
49947	20	8	2021	2021-08-02	49947	62	1	1	18.77	5	4.37	0	0	F	0	1	1	1	0	1	1	1	0	1	1	0	0	0	0	1	1	1	1	0	0	0	1	0	0	0	0	0	0	0	0	0	0	0	0
49951	20	8	2021	2021-08-02	49951	45	1	1	16.11	2	4.84	0	0	F	1	1	1	0	0	1	1	0	1	0	1	1	0	0	0	1	1	1	1	1	0	0	0	0	0	0	0	0	0	0	0	0	0	0	0
49991	20	8	2021	2021-08-03	49991	30	1	1	11.28	3	0.29	0	0	F	1	1	0	0	0	1	0	0	0	0	0	1	0	0	0	1	1	0	0	1	0	0	0	0	0	0	0	0	0	0	0	0	0	0	0
49993	20	8	2021	2021-08-03	49993	37	1	1	9.21	3	NR	NR	NR	M	0	1	1	0	0	1	1	1	0	0	0	0	0	0	0	1	0	0	0	1	0	0	0	0	0	0	0	0	0	0	0	0	0	0	0
49998	20	8	2021	2021-08-03	49998	25	1	1	12.64	4	3.26	0	0	F	1	1	1	0	1	1	0	0	0	0	1	0	0	0	0	0	0	0	1	1	0	0	0	0	0	0	0	0	0	0	0	0	0	0	0
50017	20	8	2021	2021-08-03	50017	47	1	1	11.75	4	2.69	0	0	F	0	1	0	0	0	1	1	0	0	0	0	0	0	0	0	0	0	1	1	0	0	0	0	0	0	0	0	0	0	0	0	0	0	0	0
50024	20	8	2021	2021-08-03	50024	60	0	1	25.56	4	6.01	0	0	M	0	0	0	0	0	1	0	0	0	0	0	0	0	0	0	1	1	1	1	0	0	0	0	0	1	0	0	0	0	0	0	0	0	0	0
50034	20	8	2021	2021-08-03	50034	38	1	1	19.1	1	5.45	0	0	F	1	1	1	0	1	0	1	1	0	1	0	0	0	0	0	1	1	0	0	0	0	0	0	0	0	0	0	0	0	0	0	0	0	0	0
50038	20	8	2021	2021-08-03	50038	74	1	1	17.74	5	NR	NR	NR	F	1	1	0	0	0	1	1	1	0	0	1	0	0	0	0	1	1	0	0	0	0	0	0	0	0	0	0	0	0	0	0	0	0	0	0
50039	20	8	2021	2021-08-03	50039	56	1	1	16.06	0	6.69	0	0	F	0	0	1	0	0	0	0	0	0	0	0	0	0	0	0	0	0	0	0	0	0	0	0	0	0	0	0	0	0	0	0	0	0	0	0
50040	20	8	2021	2021-08-03	50040	24	1	1	13.34	3	5.99	0	0	M	1	0	1	0	0	1	0	0	1	1	1	0	0	0	0	0	0	0	0	0	0	0	0	0	0	0	0	0	0	0	0	0	0	0	0
50041	20	8	2021	2021-08-03	50041	26	1	1	17.85	6	6.48	0	0	M	1	0	1	0	0	1	1	0	0	0	1	0	0	0	0	0	0	0	0	0	0	0	0	0	0	0	0	0	0	0	0	0	0	0	0
50042	20	8	2021	2021-08-03	50042	43	1	1	18.13	5	3.53	0	0	M	1	1	0	0	0	0	0	0	1	0	0	0	0	0	0	0	1	0	0	0	0	0	1	0	0	0	0	0	0	0	0	0	0	0	0
50088	20	8	2021	2021-08-03	50088	22	0	1	30.32	7	6.7	0	0	F	0	0	1	0	1	1	1	1	0	0	0	0	0	0	0	0	0	1	0	0	0	0	0	0	0	0	0	0	0	0	0	0	0	0	0
50173	20	8	2021	2021-08-04	50173	66	1	1	16.17	6	4.63	0	0	F	0	1	1	0	0	1	1	0	0	0	1	0	0	0	0	0	0	1	1	0	0	0	1	0	0	0	0	0	0	0	0	0	0	0	0
50177	20	8	2021	2021-08-04	50177	39	1	1	13.37	2	3.55	0	0	M	1	1	0	0	0	0	1	0	0	0	0	0	0	0	0	0	0	0	0	1	0	0	1	0	0	0	0	0	0	0	0	0	0	0	0
50178	20	8	2021	2021-08-04	50178	41	1	1	19.72	8	3.3	0	0	F	0	1	0	1	0	1	1	0	1	1	1	1	0	0	0	1	0	1	1	0	0	0	0	0	0	0	0	0	0	0	0	0	0	0	0
50185	20	8	2021	2021-08-04	50185	59	1	1	17.1	3	3.46	0	0	F	0	1	0	0	0	1	1	0	0	0	1	0	0	0	0	0	0	0	1	0	0	0	1	0	0	0	0	0	0	0	0	0	0	0	0
50200	20	8	2021	2021-08-04	50200	26	1	1	13.81	2	0.35	0	0	M	1	0	0	0	0	1	0	0	0	1	0	1	0	0	0	0	0	0	0	0	0	0	0	0	0	0	0	0	0	0	0	0	0	0	0
50218	20	8	2021	2021-08-04	50218	47	1	1	32.49	9	5.59	0	0	M	0	0	0	0	0	0	1	0	1	0	1	0	0	0	0	0	0	0	0	0	0	0	1	0	0	0	0	0	0	0	0	0	0	0	0
50246	20	8	2021	2021-08-04	50246	37	1	1	22.57	4	5.23	0	0	M	0	1	0	0	0	0	1	0	0	0	1	0	0	0	0	0	1	1	1	0	0	0	0	0	0	0	0	0	0	0	0	0	0	0	0
50317	20	8	2021	2021-08-05	50317	38	1	1	17.56	4	5.95	0	0	F	0	1	0	0	0	1	1	0	0	0	1	1	0	0	0	0	0	0	0	0	0	0	0	0	0	0	0	0	0	0	0	0	0	0	0
50324	20	8	2021	2021-08-05	50324	28	1	1	21.54	5	0.38	0	0	F	1	1	1	0	0	1	1	0	1	0	1	1	1	0	0	0	1	1	1	1	0	0	0	0	0	0	0	0	0	0	0	0	0	0	0
50332	20	8	2021	2021-08-05	50332	39	1	1	25.57	13	5.4	0	0	F	0	1	1	1	0	1	1	1	0	1	1	1	0	0	1	1	0	1	1	0	0	0	1	0	0	1	0	0	0	0	0	0	0	0	0
50339	20	8	2021	2021-08-05	50339	29	0	1	31.69	4	0.34	0	0	M	1	1	0	1	1	1	0	1	0	0	0	0	0	0	0	1	1	0	0	0	0	0	0	0	0	0	0	0	0	0	0	0	0	0	0
50345	20	8	2021	2021-08-05	50345	52	1	1	20.46	2	1.58	0	0	F	1	1	1	1	1	1	1	1	1	1	1	0	0	0	0	1	1	1	1	0	0	0	0	0	0	0	0	0	0	0	0	0	0	0	0
50353	20	8	2021	2021-08-05	50353	43	1	1	20.9	12	5.23	0	0	F	0	0	0	0	0	1	1	0	1	0	1	0	0	0	0	1	1	0	0	0	0	0	0	0	0	0	0	0	0	0	0	0	0	0	0
50366	20	8	2021	2021-08-05	50366	29	0	1	19.88	5	4.66	0	0	M	1	1	1	0	0	1	1	1	1	1	1	1	0	0	0	0	1	1	1	0	0	0	0	0	0	0	0	0	0	0	0	0	0	0	0
50468	20	8	2021	2021-08-06	50468	40	1	1	22.45	4	2.42	0	0	F	0	0	1	0	1	1	1	0	1	1	1	1	0	0	0	1	0	1	1	0	0	0	0	0	0	0	0	0	0	0	0	0	0	0	0
50488	20	8	2021	2021-08-06	50488	22	1	1	16.04	4	3.54	0	0	M	1	1	1	0	0	1	1	1	0	0	1	0	0	0	0	1	0	0	0	0	0	0	0	0	0	0	0	0	0	0	0	0	0	0	0
50489	20	8	2021	2021-08-06	50489	35	1	1	19.95	3	5.1	0	0	M	1	1	0	0	0	0	1	1	0	0	1	0	0	0	0	0	0	1	0	0	0	0	0	0	1	0	0	0	0	0	0	0	0	0	0
50505	20	8	2021	2021-08-06	50505	72	1	1	12.03	2	1.49	0	0	M	0	1	0	0	0	0	0	0	0	1	0	1	0	0	0	1	1	0	0	0	0	0	0	0	0	0	0	0	0	0	0	0	0	0	0
50509	20	8	2021	2021-08-06	50509	57	1	1	15.96	3	0.69	0	0	M	1	1	1	0	1	1	0	1	0	1	1	0	0	0	0	1	0	0	0	1	1	0	0	0	0	0	0	0	0	0	0	0	0	0	0
50512	20	8	2021	2021-08-06	50512	23	1	1	18.86	3	0.29	0.81	0.67	F	1	1	1	0	0	1	0	1	0	0	1	0	1	0	0	1	0	0	0	0	0	0	0	0	0	0	0	0	0	0	0	0	0	0	0
50526	20	8	2021	2021-08-06	50526	60	1	1	15.17	2	1.81	0	0	M	1	1	0	0	0	1	1	1	0	0	0	0	0	0	0	0	0	0	0	0	0	0	1	0	0	0	0	0	0	0	0	0	0	0	0
50529	20	8	2021	2021-08-06	50529	28	1	1	16.79	9	0.35	0.46	0.44	M	1	1	1	0	0	1	1	1	0	1	1	0	0	0	0	1	0	0	0	0	0	0	0	0	0	0	0	0	0	0	0	0	0	0	0
50611	20	8	2021	2021-08-09	50611	45	1	1	22.57	2	3.13	0.63	0.66	M	0	0	1	0	0	1	1	0	0	0	1	0	0	0	0	1	0	0	0	0	0	0	0	0	0	0	0	0	0	0	0	0	0	0	0
50617	20	8	2021	2021-08-09	50617	23	1	1	22.68	5	5.04	0	0	F	1	1	1	0	0	0	1	0	0	0	1	0	0	0	1	1	0	1	0	0	0	0	0	0	0	0	0	0	0	0	0	0	0	0	0
50619	20	8	2021	2021-08-09	50619	42	1	1	20.25	6	4.79	0	0	M	1	1	0	0	0	1	1	1	0	1	1	0	0	0	0	1	0	1	0	0	0	0	0	0	0	0	0	0	0	0	0	0	0	0	0
50624	20	8	2021	2021-08-09	50624	26	0	1	21.49	8	5.4	0	0	F	1	1	0	0	0	0	1	1	0	0	1	1	0	0	1	1	0	1	0	0	0	0	0	0	0	0	0	0	0	0	0	0	0	0	0
50625	20	8	2021	2021-08-09	50625	27	1	1	11.91	4	4.75	0	0	M	1	1	1	0	0	1	1	1	0	1	1	0	0	0	0	1	1	1	1	1	0	0	0	0	0	0	0	0	0	0	0	0	0	0	0
50627	20	8	2021	2021-08-09	50627	35	1	1	21.43	2	4.96	0	0	F	0	1	1	0	0	1	1	1	0	0	1	0	1	0	0	0	1	0	0	0	0	0	0	0	0	0	0	0	0	0	0	0	0	0	0
50646	20	8	2021	2021-08-09	50646	53	0	1	32.59	4	5.23	0	0	F	0	1	1	0	0	1	1	0	0	1	0	0	0	0	0	1	0	0	0	0	0	0	0	0	0	0	0	0	0	0	0	0	0	0	0
50653	20	8	2021	2021-08-09	50653	26	1	1	19.13	2	0.31	0	0	M	1	1	1	1	0	1	1	1	1	1	1	1	1	0	0	1	1	1	0	0	1	0	0	0	0	0	0	0	0	0	0	0	0	0	0
50664	20	8	2021	2021-08-09	50664	35	0	1	28.73	8	5.49	0	0	F	0	1	1	1	1	1	1	1	0	0	1	1	0	0	1	1	1	0	0	0	0	0	0	0	0	0	0	0	0	0	0	0	0	0	0
50667	20	8	2021	2021-08-09	50667	32	1	1	21.09	8	0.82	0	0	M	1	1	0	0	0	0	0	0	0	1	1	0	0	0	0	1	1	0	1	0	0	0	0	0	0	0	0	0	0	0	0	0	0	0	0
50672	20	8	2021	2021-08-09	50672	33	1	1	17.11	6	0.54	0	0	M	1	1	0	0	1	1	0	1	1	1	1	1	0	1	1	0	1	0	1	0	0	0	0	1	0	0	0	0	0	0	0	0	0	0	0
50676	20	8	2021	2021-08-09	50676	24	1	1	13.67	5	2.96	0	0	F	1	1	0	1	0	1	0	1	0	0	1	0	0	0	0	0	0	1	1	0	0	0	0	0	0	0	0	0	0	0	0	0	0	0	0
50677	20	8	2021	2021-08-09	50677	48	1	1	13.67	3	2.4	0	0	F	0	0	0	0	0	1	0	1	0	0	1	1	1	0	0	0	1	1	1	0	0	0	0	0	0	0	0	0	0	0	0	0	0	0	0
50679	20	8	2021	2021-08-09	50679	34	1	1	12.95	2	2.57	0	0	F	1	1	1	0	0	1	0	1	0	1	1	0	0	0	0	0	1	0	0	0	0	0	0	0	0	0	0	0	0	0	0	0	0	0	0
50680	20	8	2021	2021-08-09	50680	23	1	1	15.74	6	1.1	0	0	M	1	1	0	0	0	1	1	0	0	1	0	0	0	0	0	1	1	0	1	0	0	0	0	0	0	0	0	0	0	0	0	0	0	0	0
50681	20	8	2021	2021-08-09	50681	34	1	1	11.86	4	0.41	0	0	M	1	1	0	0	0	1	0	0	0	0	1	0	0	0	0	1	1	0	0	0	0	0	0	0	0	0	0	0	0	0	0	0	0	0	0
50684	20	8	2021	2021-08-09	50684	31	1	1	14.41	2	2	0	0	F	0	1	1	0	0	1	0	0	0	0	0	0	1	0	0	0	0	0	0	0	0	0	0	0	0	0	0	0	0	0	0	0	0	0	0
50686	20	8	2021	2021-08-09	50686	45	1	1	26.25	4	5.16	0	0	F	0	1	1	0	0	1	1	1	1	1	1	1	1	0	0	1	1	1	1	0	0	0	1	0	0	0	0	0	0	0	0	0	0	0	0
50688	20	8	2021	2021-08-09	50688	30	1	1	22.17	5	4.03	0	0	F	1	1	1	0	0	1	1	0	0	0	1	0	0	0	1	1	1	1	0	0	0	0	0	0	0	0	0	0	0	0	0	0	0	0	0
50694	20	8	2021	2021-08-09	50694	28	0	1	33.95	0	1.99	0	0	F	0	1	0	0	0	1	0	0	0	0	0	0	0	0	0	1	0	0	0	0	0	0	0	0	0	0	0	0	0	0	0	0	0	0	0
50729	20	8	2021	2021-08-10	50729	34	1	1	25.34	5	2.51	0	0	M	1	1	1	0	0	0	1	1	0	0	1	1	0	0	0	0	1	1	1	0	0	0	0	0	0	0	0	0	0	0	0	0	0	0	0
50731	20	8	2021	2021-08-10	50731	32	1	1	17.61	4	0.31	0	0	M	1	1	0	0	1	1	1	1	0	1	0	1	0	0	0	1	1	0	0	0	0	0	1	0	0	0	0	0	0	0	0	0	0	0	0
50735	20	8	2021	2021-08-10	50735	29	1	1	24.07	7	2.92	0	0	F	1	1	0	0	1	1	1	1	1	1	1	0	0	0	0	1	1	0	0	1	1	0	0	0	0	0	0	0	0	0	0	0	0	0	0
50746	20	8	2021	2021-08-10	50746	53	1	1	16.79	4	3.23	0	0	F	0	1	0	0	0	1	0	0	0	0	0	0	0	0	0	0	0	0	0	0	0	0	1	0	0	0	0	0	0	0	0	0	0	0	0
50752	20	8	2021	2021-08-10	50752	25	1	1	17.6	3	3.92	1	1.29	F	0	1	1	0	1	1	0	0	0	0	1	0	0	0	0	1	1	0	0	0	0	0	0	0	0	0	0	0	0	0	0	0	0	0	0
50753	20	8	2021	2021-08-10	50753	43	1	1	14.34	5	1.98	0	0	F	0	1	1	0	0	1	1	0	1	0	1	1	0	0	0	0	1	0	0	1	0	0	0	0	0	0	0	0	0	0	0	0	0	0	0
50773	20	8	2021	2021-08-10	50773	65	1	1	18.07	3	1.5	0	0	F	0	1	0	1	1	0	1	1	1	1	1	1	0	0	0	1	1	1	1	1	0	0	1	0	1	0	0	0	0	0	0	0	0	0	0
50816	20	8	2021	2021-08-10	50816	19	1	1	30.57	3	4.32	0	0	F	1	0	1	0	0	0	1	0	0	1	1	0	0	0	0	0	1	1	1	0	0	0	0	0	0	1	0	0	0	0	0	0	0	0	0
50825	20	8	2021	2021-08-10	50825	49	1	1	28.24	3	4.62	0	0	M	1	1	0	0	1	1	1	1	1	1	1	0	0	1	0	1	0	0	1	0	0	0	0	0	1	0	0	0	0	0	0	0	0	0	0
50829	20	8	2021	2021-08-10	50829	50	1	1	16.97	3	2.91	0	0	F	1	1	1	0	0	1	0	0	0	0	1	0	0	0	0	0	0	0	0	0	0	0	0	0	0	0	0	0	0	0	0	0	0	0	0
50876	20	8	2021	2021-08-11	50876	62	1	1	16.58	4	3.74	0	0	M	1	1	0	0	0	1	1	1	0	1	0	0	0	0	0	1	1	1	1	0	0	0	0	0	0	0	0	0	0	0	0	0	0	0	0
50880	20	8	2021	2021-08-11	50880	46	1	1	16.4	2	4.2	0	0	F	0	1	1	0	0	1	1	0	1	0	1	0	0	0	0	1	1	0	0	0	0	0	0	0	1	0	0	0	0	0	0	0	0	0	0
50901	20	8	2021	2021-08-11	50901	25	1	1	17.75	3	4.03	0	0	F	0	1	0	0	0	1	1	1	1	0	1	0	0	0	0	1	0	1	1	0	0	0	0	0	0	0	0	0	0	0	0	0	0	0	0
50912	20	8	2021	2021-08-11	50912	30	1	1	13.98	5	3.98	0	0	M	1	0	0	0	1	1	1	1	0	0	1	0	0	0	0	1	1	1	1	0	0	0	0	0	0	0	0	0	0	0	0	0	0	0	0
50929	20	8	2021	2021-08-11	50929	37	1	1	15.44	2	3.64	0	0	M	1	1	1	0	0	1	0	0	1	0	0	0	0	0	0	0	1	0	0	1	0	0	0	0	0	0	0	0	0	0	0	0	0	0	0
50938	20	8	2021	2021-08-11	50938	40	1	1	15.22	4	4.57	0	0	F	1	1	1	1	0	1	1	0	1	0	1	0	0	0	0	1	1	0	0	0	0	0	0	0	0	0	0	0	0	0	0	0	0	0	0
50946	20	8	2021	2021-08-11	50946	38	0	1	33	2	3.37	0	0	F	0	1	1	0	0	1	1	0	0	1	1	0	0	0	0	1	0	0	0	0	0	0	0	0	0	0	0	0	0	0	0	0	0	0	0
50958	20	8	2021	2021-08-11	50958	69	0	1	29.96	5	4.73	0	0	M	1	1	1	0	0	1	0	1	0	1	1	1	0	0	0	0	1	0	0	0	0	0	0	0	0	0	0	0	0	0	0	0	0	0	0
50965	20	8	2021	2021-08-11	50965	33	1	1	23.7	5	4.37	0	0	F	1	1	1	0	0	1	1	0	0	0	0	0	0	0	0	0	0	1	1	1	0	0	0	0	0	0	0	0	0	0	0	0	0	0	0
50966	20	8	2021	2021-08-11	50966	64	1	1	15.4	5	4.31	0	0	F	0	1	0	0	0	1	1	1	0	0	1	0	0	0	0	0	1	0	0	1	0	0	0	0	0	0	0	0	0	0	0	0	0	0	0
50979	20	8	2021	2021-08-11	50979	50	1	1	17.52	6	0.47	0	0	F	0	1	1	1	0	1	1	1	0	1	1	0	0	0	0	1	1	1	1	1	1	0	1	0	0	0	0	0	0	0	0	0	0	0	0
50980	20	8	2021	2021-08-11	50980	18	1	1	15.87	3	1.15	0	0	F	1	1	0	1	0	1	1	1	0	0	1	0	0	0	0	0	1	0	0	0	0	0	0	0	0	0	0	0	0	0	0	0	0	0	0
50982	20	8	2021	2021-08-11	50982	71	1	1	16.92	5	1.62	0	0	M	0	1	0	0	0	1	1	1	0	1	1	0	0	0	0	0	1	0	0	0	0	0	0	0	0	0	0	0	0	0	0	0	0	0	0
51059	20	8	2021	2021-08-12	51059	51	1	1	18.17	3	5.24	0	0	M	0	0	1	0	0	1	0	1	0	0	0	0	0	0	0	0	1	0	0	0	0	0	0	0	0	0	0	0	0	0	0	0	0	0	0
51067	20	8	2021	2021-08-12	51067	23	1	1	14.24	5	0.6	0	0	F	1	1	1	1	1	1	1	1	1	1	1	0	1	0	0	1	0	0	0	0	0	0	0	0	0	0	0	0	0	0	0	0	0	0	0
51073	20	8	2021	2021-08-12	51073	32	1	1	11.84	3	3.47	0	0	F	0	1	1	0	0	1	1	0	0	0	1	1	0	0	0	1	1	0	0	0	0	0	0	0	0	0	0	0	0	0	0	0	0	0	0
51074	20	8	2021	2021-08-12	51074	41	1	1	11.5	8	4.07	0	0	M	1	1	1	0	0	1	1	0	1	1	1	1	0	0	0	1	0	0	0	0	0	0	0	0	0	0	0	0	0	0	0	0	0	0	0
51080	20	8	2021	2021-08-12	51080	21	1	1	27.17	11	4.31	0	0	M	1	0	1	0	0	1	1	1	0	1	1	0	1	0	0	0	0	1	1	0	0	0	0	0	0	0	0	0	0	0	0	0	0	0	0
51094	20	8	2021	2021-08-12	51094	39	1	1	14.19	5	0.36	0	0	M	1	1	1	0	0	1	1	1	1	0	1	1	1	0	0	1	1	0	0	0	0	0	0	0	0	0	0	0	0	0	0	0	0	0	0
51112	20	8	2021	2021-08-12	51112	59	1	1	13.46	3	2.02	0	0	F	1	1	0	0	0	1	1	1	1	1	1	0	0	0	0	1	0	1	1	1	0	0	0	0	0	0	0	0	0	0	0	0	0	0	0
51121	20	8	2021	2021-08-12	51121	57	1	1	17.42	5	4.68	0	0	F	0	1	1	0	0	1	1	0	0	1	1	0	1	0	0	0	0	1	1	1	0	0	1	0	1	0	0	0	0	0	0	0	0	0	0
51122	20	8	2021	2021-08-12	51122	21	1	1	13.54	2	0.45	0	0	#N/A
51124	20	8	2021	2021-08-12	51124	25	0	1	23.69	3	2.56	0	0	M	0	1	1	0	0	1	1	1	0	0	1	0	0	0	0	0	0	0	0	0	0	0	0	0	0	0	0	0	0	0	0	0	0	0	0
51127	20	8	2021	2021-08-12	51127	31	1	1	24.33	11	3.29	0	0	F	1	1	0	0	1	1	1	1	0	1	1	1	0	0	0	0	1	1	1	1	0	0	0	0	0	0	0	0	0	0	0	0	0	0	0
51129	20	8	2021	2021-08-12	51129	31	0	1	25.71	5	2.07	0	0	M	1	0	1	0	0	1	0	0	0	0	0	0	0	0	0	0	0	0	0	0	0	0	0	0	0	0	0	0	0	0	0	0	0	0	0
51139	20	8	2021	2021-08-12	51139	24	1	1	16.62	5	4.33	0	0	F	1	1	1	0	0	1	1	0	0	0	1	1	0	0	0	0	0	0	0	0	0	0	0	0	0	0	0	0	0	0	0	0	0	0	0
51141	20	8	2021	2021-08-12	51141	47	0	1	31.49	4	4.18	0	0	M	0	1	1	0	0	1	1	1	0	0	1	1	0	0	0	1	0	0	0	0	0	0	0	0	0	0	0	0	0	0	0	0	0	0	0
51212	20	8	2021	2021-08-13	51212	23	1	1	19.53	2	4.95	0	0	F	0	0	0	0	0	1	1	0	0	0	1	0	0	0	0	0	1	0	0	0	0	0	0	0	0	0	0	0	0	0	0	0	0	0	0
51243	20	8	2021	2021-08-13	51243	27	1	1	19.74	1	0.27	0	0	M	1	1	0	0	0	1	1	1	1	1	0	1	0	0	0	1	1	1	1	0	0	0	0	0	0	0	0	0	0	0	0	0	0	0	0
51246	20	8	2021	2021-08-13	51246	51	1	1	30	7	4.72	0	0	F	0	1	1	0	1	1	1	1	0	0	1	0	0	0	0	1	1	1	1	0	0	0	1	0	0	0	0	0	0	0	0	0	0	0	0
51249	20	8	2021	2021-08-13	51249	42	0	1	36.33	7	4.83	0	0	M	0	1	0	0	1	1	0	1	1	0	1	0	0	0	0	0	1	1	1	0	0	0	1	0	1	0	0	0	0	0	0	0	0	0	0
51262	20	8	2021	2021-08-13	51262	38	1	1	19.37	2	1.85	0	0	M	1	1	0	1	0	1	1	1	0	1	1	0	1	0	0	1	1	1	1	1	1	0	0	0	0	0	0	0	0	0	0	0	0	0	0
51268	20	8	2021	2021-08-13	51268	37	1	1	26.92	6	5.44	0	0	F	1	1	1	0	0	1	1	1	0	0	0	0	0	0	0	0	0	0	1	0	0	0	0	1	0	0	0	0	0	0	0	0	0	0	0
51271	20	8	2021	2021-08-13	51271	67	0	1	27.23	7	2.93	0	0	F	1	1	0	0	1	1	1	1	0	0	1	1	0	0	0	1	1	0	0	0	0	0	1	0	0	0	0	0	0	0	0	0	0	0	0
51275	20	8	2021	2021-08-13	51275	57	1	1	28.39	4	5.02	0	0	M	0	1	0	0	0	1	1	1	0	0	1	0	0	0	0	0	1	0	1	0	0	0	0	0	1	0	0	0	0	0	0	0	0	0	0
51279	20	8	2021	2021-08-13	51279	57	0	1	29.46	4	3.28	0	0	F	0	1	1	0	0	1	1	1	1	0	0	1	0	0	0	0	1	0	0	0	0	0	0	0	0	0	0	0	0	0	0	0	0	0	0
51280	20	8	2021	2021-08-13	51280	51	1	1	13.65	2	0.42	0	0	F	0	1	0	0	0	1	1	1	0	0	1	1	0	0	0	0	1	0	0	0	0	0	0	0	0	0	0	0	0	0	0	0	0	0	0
51281	20	8	2021	2021-08-13	51281	20	1	1	27.68	1	0.32	0	0	F	0	1	1	0	0	1	0	1	0	1	0	1	0	0	0	0	1	0	0	0	0	0	0	0	0	0	0	0	0	0	0	0	0	0	0
51282	20	8	2021	2021-08-13	51282	43	1	1	20.93	5	3.73	0	0	M	1	1	0	0	0	1	1	1	0	0	1	0	0	0	0	1	0	1	1	0	0	0	0	0	0	0	0	0	0	0	0	0	0	0	0
51290	20	8	2021	2021-08-13	51290	65	1	1	15.33	1	3	0	0	F	0	0	0	0	0	1	1	0	0	1	1	1	0	0	0	1	0	0	0	0	0	0	1	0	0	0	0	0	0	0	0	0	0	0	0
51292	20	8	2021	2021-08-13	51292	26	1	1	19.42	3	0	0	0	M	1	1	1	0	0	1	1	1	0	1	1	0	0	0	0	0	1	0	0	1	0	0	0	0	0	0	0	0	0	0	0	0	0	0	0
51344	20	8	2021	2021-08-16	51344	25	0	1	30.79	10	3.55	0	0	F	1	1	0	1	0	1	1	1	0	1	1	0	0	0	0	1	1	1	1	1	0	0	0	0	0	0	0	0	0	0	0	0	0	0	0
51345	20	8	2021	2021-08-16	51345	35	1	1	24.05	4	4.95	0	0	M	1	1	0	1	0	1	0	0	0	1	0	0	0	0	0	0	0	1	1	0	0	0	0	0	0	0	0	0	0	0	0	0	0	0	0
51346	20	8	2021	2021-08-16	51346	60	1	1	25.6	3	4.97	0	0	F	0	1	0	0	0	1	1	1	1	1	1	0	1	0	0	1	0	1	1	1	0	0	1	0	0	0	0	0	0	0	0	0	0	0	0
51350	20	8	2021	2021-08-16	51350	37	1	1	18.28	3	4.16	0	0	F	0	1	1	0	0	1	0	0	0	0	1	0	0	0	0	0	0	0	0	1	0	0	0	0	0	0	0	0	0	0	0	0	0	0	0
51360	20	8	2021	2021-08-16	51360	35	0	1	29.3	5	5.73	0	0	F	1	0	1	0	0	1	0	0	0	0	0	0	0	0	0	0	1	1	1	0	0	0	0	0	0	0	0	0	0	0	0	0	0	0	0
51372	20	8	2021	2021-08-16	51372	28	1	1	14.54	3	3.88	0	0	F	1	1	1	1	0	1	1	1	1	1	1	1	1	0	0	1	1	1	1	1	0	0	0	0	0	0	0	0	0	0	0	0	0	0	0
51375	20	8	2021	2021-08-16	51375	33	1	1	23.3	6	5.51	0	0	F	0	1	1	0	0	1	1	0	1	0	0	1	0	0	0	0	0	0	0	0	0	0	1	0	0	0	0	0	0	0	0	0	0	0	0
51384	20	8	2021	2021-08-16	51384	41	1	1	15.99	2	5.21	0	0	M	1	1	1	1	0	1	1	1	1	1	1	0	0	0	0	1	1	0	0	0	0	0	0	0	0	0	0	0	0	0	0	0	0	0	0
51385	20	8	2021	2021-08-16	51385	33	1	1	12.12	5	5.1	0	0	M	1	1	1	0	0	1	1	1	1	1	1	1	0	0	0	1	1	1	0	0	0	0	0	0	0	0	0	0	0	0	0	0	0	0	0
51390	20	8	2021	2021-08-16	51390	28	1	1	19.3	5	3.9	0	0	M	1	1	1	0	0	1	1	1	1	1	1	0	0	0	0	1	1	0	0	0	0	0	0	0	0	0	0	0	0	0	0	0	0	0	0
51397	20	8	2021	2021-08-16	51397	25	0	1	29.81	9	5.33	0	0	F	1	1	0	0	1	0	1	1	1	0	1	0	0	0	0	1	1	1	1	1	0	0	0	0	0	0	0	0	0	0	0	0	0	0	0
51399	20	8	2021	2021-08-16	51399	31	1	1	18.19	3	3.42	0	0	F	0	1	1	1	0	1	1	1	1	1	1	1	1	0	0	1	1	1	1	0	0	0	0	0	0	0	0	0	0	0	0	0	0	0	0
51400	20	8	2021	2021-08-16	51400	20	1	1	25.8	4	5.41	0	0	M	0	1	0	0	0	1	1	1	0	0	0	0	0	0	0	0	0	1	1	0	0	0	0	0	0	0	0	0	0	0	0	0	0	0	0
51401	20	8	2021	2021-08-16	51401	30	1	1	19.36	6	2.4	0	0	F	1	1	1	1	0	0	1	1	0	0	1	0	0	0	0	1	1	1	1	0	0	0	0	0	0	0	0	0	0	0	0	0	0	0	0
51407	20	8	2021	2021-08-16	51407	45	1	1	18.43	6	2.08	0	0	M	1	0	1	0	1	1	1	1	1	1	1	1	0	0	0	1	1	1	0	0	0	0	0	0	0	0	0	0	0	0	0	0	0	0	0
51408	20	8	2021	2021-08-16	51408	34	1	1	17.28	4	1.86	0	0	F	0	1	0	0	0	1	1	0	0	0	1	0	0	0	0	1	1	0	0	0	0	0	0	0	0	0	0	0	0	0	0	0	0	0	0
51412	20	8	2021	2021-08-16	51412	41	1	1	16.74	6	NR	NR	NR	M	1	1	1	0	1	1	1	1	1	1	1	0	0	0	0	0	1	1	1	0	0	0	0	0	0	0	0	0	0	0	0	0	0	0	0
51425	20	8	2021	2021-08-16	51425	30	1	1	26.71	9	2.6	0	0	M	1	1	1	0	0	1	0	1	0	1	1	1	0	0	0	0	0	1	1	0	0	0	0	0	0	0	0	0	0	0	0	0	0	0	0
51427	20	8	2021	2021-08-16	51427	56	1	1	32.44	5	4.17	0	0	F	0	1	0	0	1	0	1	1	1	0	1	0	0	0	0	0	0	1	1	0	0	0	0	0	0	0	0	0	0	0	0	0	0	0	0
51431	20	8	2021	2021-08-16	51431	54	1	1	15.53	3	1.84	0	0	M	0	1	0	0	0	1	1	0	1	1	1	0	0	0	0	1	1	1	0	0	0	0	0	0	0	0	0	0	0	0	0	0	0	0	0
51432	20	8	2021	2021-08-16	51432	51	1	1	16.3	5	4.34	0	0	F	1	1	1	1	1	1	1	1	1	0	1	1	0	0	0	1	1	0	0	0	0	0	0	0	0	0	0	0	0	0	0	0	0	0	0
51476	20	8	2021	2021-08-17	51476	33	1	1	16.5	4	2.16	0	0	F	1	1	0	0	0	0	1	1	1	1	1	0	0	0	0	1	1	0	0	0	0	0	0	0	0	0	0	0	0	0	0	0	0	0	0
51489	20	8	2021	2021-08-17	51489	49	1	1	19.6	11	2.02	0	0	F	0	0	0	0	0	1	1	0	1	0	0	1	0	0	0	1	0	1	0	0	0	0	0	0	0	0	0	0	0	0	0	0	0	0	0
51502	20	8	2021	2021-08-17	51502	55	1	1	20.46	5	4.98	0	0	F	1	1	1	0	0	0	1	0	0	0	0	0	0	0	0	0	0	0	0	0	0	0	0	0	0	0	0	0	0	0	0	0	0	0	0
51508	20	8	2021	2021-08-17	51508	34	1	1	16.56	2	5.28	0	0	F	0	0	0	0	0	1	1	0	0	1	1	0	0	0	0	1	0	0	0	0	0	0	0	1	0	0	0	0	0	0	0	0	0	0	0
51518	20	8	2021	2021-08-17	51518	61	1	1	12.91	13	3.95	0	0	F	1	1	0	1	1	1	1	1	0	1	1	1	0	0	0	0	0	0	0	0	0	0	1	1	1	0	0	0	0	0	0	0	0	0	0
51521	20	8	2021	2021-08-17	51521	31	1	1	17.84	4	4.38	0	0	F	1	1	1	0	1	1	1	1	0	1	1	0	1	0	0	1	1	1	1	1	0	0	0	0	0	0	0	0	0	0	0	0	0	0	0
51541	20	8	2021	2021-08-17	51541	24	0	1	23.47	5	4.91	0	0	M	0	1	1	0	1	1	1	0	0	0	0	0	0	0	0	0	0	1	1	1	0	0	0	0	0	0	0	0	0	0	0	0	0	0	0
51564	20	8	2021	2021-08-17	51564	27	0	1	20.09	9	5.37	0	0	M	1	0	0	0	0	0	1	0	0	0	0	0	0	0	0	0	1	1	1	0	0	0	0	0	0	0	0	0	0	0	0	0	1	0	0
51565	20	8	2021	2021-08-17	51565	35	0	1	26.1	7	4.22	0	0	#N/A
51672	20	8	2021	2021-08-18	51672	27	1	1	16.7	2	3.85	0	0	F	1	1	1	0	0	1	1	0	0	0	1	0	0	0	0	0	0	1	1	0	0	0	0	0	0	0	0	0	0	0	0	0	0	0	0
51676	20	8	2021	2021-08-18	51676	25	1	1	17.98	4	1.87	0	0	F	0	1	0	0	0	1	1	1	0	0	0	0	0	0	0	1	1	1	1	0	1	0	0	0	0	0	0	0	0	0	0	0	0	0	0
51677	20	8	2021	2021-08-18	51677	40	0	1	29.93	12	5.56	0	0	F	0	1	1	1	1	1	1	0	0	0	1	0	1	0	0	0	1	0	1	0	0	0	0	0	0	0	0	0	0	0	0	0	0	0	0
51681	20	8	2021	2021-08-18	51681	37	1	1	17.07	5	4.73	0	0	M	1	1	1	0	1	1	1	0	1	1	1	1	0	0	0	1	1	1	1	0	0	0	0	0	0	0	0	0	0	0	0	0	0	0	0
51689	20	8	2021	2021-08-18	51689	34	1	1	20.35	6	3.26	0	0	F	1	1	0	0	0	1	1	1	1	1	1	1	1	0	0	1	1	1	1	0	0	0	1	0	0	0	0	0	0	0	0	0	0	0	0
51708	20	8	2021	2021-08-18	51708	21	1	1	17.49	2	4.11	0	0	M	1	1	1	0	0	1	0	1	1	1	1	0	0	0	0	0	0	1	0	0	0	0	0	0	0	0	0	0	0	0	0	0	0	0	0
51713	20	8	2021	2021-08-18	51713	69	1	1	8.78	2	1.35	0	0	M	0	1	0	0	0	1	0	0	0	0	1	0	0	0	0	0	1	0	0	0	0	0	1	0	0	0	0	0	0	0	0	0	0	0	0
51719	20	8	2021	2021-08-18	51719	24	1	1	12.58	2	4.65	0	0	F	1	0	1	1	0	1	1	0	0	1	1	0	0	0	0	1	0	0	0	1	0	0	0	0	0	0	0	0	0	0	0	0	0	0	0
51730	20	8	2021	2021-08-18	51730	41	1	1	19.73	5	5.38	0	0	F	1	1	1	1	1	1	1	1	1	1	1	0	0	0	0	1	1	0	1	1	0	0	0	0	0	0	0	0	0	0	0	0	0	0	0
51760	20	8	2021	2021-08-18	51760	25	1	1	14.23	4	2.28	0	0	M	0	1	1	0	0	1	1	0	0	0	1	0	0	0	0	0	1	1	1	0	0	0	0	0	0	0	0	0	0	0	0	0	0	0	0
51850	20	8	2021	2021-08-19	51850	43	1	1	16.4	6	3.57	0	0	#N/A
51907	20	8	2021	2021-08-19	51907	22	1	1	16.02	5	5.43	0	0	F	0	1	0	0	0	0	1	1	1	0	1	0	0	0	0	1	0	1	1	0	0	0	0	0	0	0	0	0	0	0	0	0	0	0	0
51914	20	8	2021	2021-08-19	51914	33	1	1	20.54	4	4.66	0	0	M	1	1	1	0	0	1	1	0	1	0	1	1	0	0	0	1	0	0	0	0	0	0	0	0	0	0	0	0	0	0	0	0	0	0	0
51916	20	8	2021	2021-08-19	51916	44	1	1	19.65	3	4.71	0	0	M	0	1	1	0	0	1	1	1	1	0	1	1	0	0	0	1	1	1	0	0	0	0	0	0	0	0	0	0	0	0	0	0	0	0	0
51918	20	8	2021	2021-08-19	51918	53	1	1	20.71	10	6.23	0	0	#N/A
51919	20	8	2021	2021-08-19	51919	24	1	1	18.53	4	4.94	0	0	#N/A
51920	20	8	2021	2021-08-19	51920	63	1	1	15.95	4	4.83	0	0	#N/A
51922	20	8	2021	2021-08-19	51922	43	1	1	15.44	2	2.81	0	0	M	1	1	1	0	0	1	0	1	0	1	0	0	0	0	0	0	1	0	0	0	0	0	0	0	0	0	0	0	0	0	0	0	0	0	0
52009	20	8	2021	2021-08-20	52009	69	1	1	19.08	4	2.43	0	0	F	0	1	1	0	0	1	1	0	1	0	1	0	0	0	0	0	0	0	0	0	0	0	1	0	0	0	0	0	0	0	0	0	0	0	0
52023	20	8	2021	2021-08-20	52023	45	1	1	13.29	3	4.64	0	0	M	1	1	0	0	0	0	1	1	1	0	1	0	0	0	0	1	1	1	1	0	0	0	0	0	0	0	0	0	0	0	0	0	0	0	0
52025	20	8	2021	2021-08-20	52025	36	1	1	14.95	3	5.43	0	0	M	1	1	0	1	0	1	0	1	0	1	1	0	0	0	0	1	0	1	1	0	0	0	0	0	0	0	0	0	0	0	0	0	0	0	0
52030	20	8	2021	2021-08-20	52030	40	1	1	11.34	1	3.97	0	0	M	1	1	0	1	0	1	1	0	0	1	0	0	0	0	0	1	1	1	0	0	0	0	0	0	0	0	0	0	0	0	0	0	0	0	0
52034	20	8	2021	2021-08-20	52034	52	1	1	23.66	5	NR	NR	NR	F	1	1	1	0	0	1	1	1	1	1	1	0	0	0	0	1	1	1	1	0	0	0	0	0	0	0	0	0	0	0	0	0	0	0	0
52041	20	8	2021	2021-08-20	52041	73	1	1	13.7	3	4.19	0	0	M	0	1	1	0	0	0	1	0	1	0	1	1	0	0	0	1	0	1	1	0	0	0	0	0	0	0	0	0	0	0	0	0	0	0	0
52056	20	8	2021	2021-08-20	52056	47	1	1	16.45	4	2.99	0	0	M	1	1	1	1	0	1	1	1	0	1	0	1	0	0	0	1	1	1	0	1	0	0	0	0	0	0	0	0	0	0	0	0	0	0	0
52073	20	8	2021	2021-08-20	52073	32	1	1	19.67	1	4.78	0	0	F	1	1	1	0	1	1	1	0	0	1	1	1	0	0	0	1	0	0	0	0	0	0	0	0	0	0	0	0	0	0	0	0	0	0	0
52074	20	8	2021	2021-08-20	52074	58	0	1	19.13	4	5.58	0	0	M	1	1	1	1	1	1	1	1	1	1	1	1	0	0	0	1	0	1	1	1	0	0	0	0	0	0	0	0	0	0	0	0	0	0	0
52083	20	8	2021	2021-08-20	52083	43	1	1	20.92	2	2.01	0	0	F	1	1	0	1	1	1	1	1	1	1	1	1	0	0	0	1	1	0	0	1	0	0	0	0	0	0	0	0	0	0	0	0	0	0	0
52218	20	8	2021	2021-08-23	52218	47	1	1	20.64	1	4.1	0	0	F	1	1	1	0	0	1	1	1	0	0	1	0	0	0	0	1	1	1	1	0	0	0	0	0	0	0	0	0	0	0	0	0	0	0	0
52222	20	8	2021	2021-08-23	52222	23	1	1	24.97	4	4.38	0	0	M	0	0	0	0	0	1	0	1	0	0	1	0	0	0	0	0	1	1	1	0	0	0	0	0	0	0	0	0	0	0	0	0	0	0	0
52226	20	8	2021	2021-08-23	52226	40	1	1	24.46	4	NR	NR	NR	M	0	1	0	0	0	0	1	0	0	0	1	0	0	0	0	1	1	1	0	0	0	0	0	0	0	0	0	0	0	0	0	0	0	0	0
52240	20	8	2021	2021-08-23	52240	59	1	1	18.59	1	2.31	0	0	F	1	1	1	0	0	1	1	1	1	1	1	0	0	0	0	1	1	0	0	0	0	0	0	0	0	0	0	0	0	0	0	0	0	0	0
52241	20	8	2021	2021-08-23	52241	53	1	1	26.3	3	5.55	0	0	F	1	1	1	1	0	1	1	1	0	0	1	0	1	0	1	1	1	1	1	0	0	0	0	0	0	0	0	0	0	0	0	0	0	0	0
52262	20	8	2021	2021-08-23	52262	41	1	1	10.67	2	4.57	0	0	M	0	1	0	0	0	1	1	1	0	1	1	0	1	0	0	1	0	1	1	0	0	0	0	0	0	0	0	0	0	0	0	0	0	0	0
52263	20	8	2021	2021-08-23	52263	23	1	1	27.5	3	6.63	0	0	F	0	0	0	0	0	1	1	0	0	0	0	0	0	0	0	0	0	1	0	0	0	0	0	0	0	0	0	0	0	0	0	0	0	0	0
52264	20	8	2021	2021-08-23	52264	24	1	1	19.58	5	5.4	0	0	F	1	1	1	1	0	1	1	1	0	1	1	0	1	0	0	1	1	1	1	0	0	0	0	0	0	0	0	0	0	0	0	0	0	0	0
52270	20	8	2021	2021-08-23	52270	51	1	1	19.16	2	1.83	0	0	M	1	1	0	0	0	1	0	1	1	1	0	0	0	0	0	0	0	0	0	1	0	0	1	0	0	0	0	0	0	0	0	0	0	0	0
52274	20	8	2021	2021-08-23	52274	56	1	1	11.34	3	3.58	0	0	F	1	1	0	0	0	0	1	1	0	1	1	0	0	0	0	1	0	0	0	1	0	0	1	0	0	0	0	0	0	0	0	0	0	0	0
52278	20	8	2021	2021-08-23	52278	43	1	1	15.76	3	6.24	0	0	F	0	0	1	0	0	1	1	1	0	1	1	1	0	0	0	1	1	1	1	0	0	0	0	0	0	0	0	0	0	0	0	0	0	0	0
52320	20	8	2021	2021-08-23	52320	29	1	1	28.69	6	3.59	0	0	M	1	1	0	0	0	1	0	0	1	1	1	0	0	0	0	0	0	0	0	0	0	0	0	0	0	0	0	0	0	0	0	0	0	0	0
52339	20	8	2021	2021-08-23	52339	65	1	1	18.68	4	4.8	0	0	F	1	1	0	1	0	0	1	1	0	1	1	1	0	0	0	1	0	1	1	0	0	0	0	0	0	0	0	0	0	0	0	0	0	0	0
52407	20	8	2021	2021-08-24	52407	58	1	1	15.54	4	NR	NR	NR	M	0	0	0	0	0	1	0	1	0	0	1	0	0	0	0	0	1	0	0	0	0	0	0	0	0	0	0	0	0	0	0	0	0	0	0
52435	20	8	2021	2021-08-24	52435	57	1	1	12.82	2	3.34	0	0	F	1	1	1	0	0	0	0	0	0	0	1	0	0	0	0	0	0	0	0	0	0	0	0	0	0	0	0	0	0	0	0	0	0	0	0
52436	20	8	2021	2021-08-24	52436	25	1	1	11.47	3	0.47	0	0	M	1	0	1	0	0	1	1	1	1	1	0	1	0	0	0	0	1	0	0	0	0	0	0	0	0	0	0	0	0	0	0	0	0	0	0
52438	20	8	2021	2021-08-24	52438	39	1	1	16	3	4.06	0	0	F	1	1	0	0	1	1	1	0	0	0	0	0	0	0	1	1	0	1	1	0	0	0	0	0	0	0	0	0	0	0	0	0	0	0	0
52470	20	8	2021	2021-08-24	52470	72	1	1	21.71	8	5.89	0	0	M	0	1	0	0	0	0	1	0	0	1	1	1	0	0	0	1	1	0	0	0	0	0	1	0	0	0	0	0	0	0	0	0	0	0	0
52472	20	8	2021	2021-08-24	52472	68	1	1	10.89	4	2.89	0	0	F	0	1	1	0	0	1	1	0	0	0	1	0	0	0	0	1	1	0	0	1	0	0	1	0	1	0	0	0	0	0	0	0	0	0	0
52473	20	8	2021	2021-08-24	52473	60	0	1	25.47	1	5.79	0	0	M	1	0	0	0	0	1	0	1	0	1	1	1	0	0	0	0	1	0	0	0	0	0	1	0	0	0	0	0	0	0	0	0	0	0	0
52475	20	8	2021	2021-08-24	52475	37	1	1	10.51	4	2.17	0	0	M	0	1	0	0	0	0	1	0	1	0	0	0	0	0	0	0	0	0	0	0	0	0	0	0	0	0	0	0	0	0	0	0	0	0	0
53014	20	8	2021	2021-08-27	53014	25	1	1	14.95	4	3.26	0	0	F	1	1	0	0	0	1	1	1	1	1	1	1	0	0	0	1	0	1	1	1	0	0	0	0	0	0	0	0	0	0	0	0	0	0	0
53027	20	8	2021	2021-08-27	53027	23	0	1	34.09	3	5.28	0	0	M	0	0	1	0	0	0	1	0	0	0	1	0	0	0	0	1	0	0	0	0	0	0	0	0	0	0	0	0	0	0	0	0	0	0	0
53032	20	8	2021	2021-08-27	53032	26	1	1	11.96	2	4.63	0	0	F	1	1	1	0	0	1	1	1	1	1	1	1	0	0	0	1	1	0	0	1	1	0	0	0	0	0	0	0	0	0	0	0	0	0	0
53036	20	8	2021	2021-08-27	53036	47	1	1	18.72	2	1.52	0	0	F	1	1	0	0	0	0	0	0	0	1	1	0	0	0	0	1	1	0	0	1	0	0	0	0	0	0	0	0	0	0	0	0	0	0	0
53134	20	8	2021	2021-08-30	53134	44	1	1	16.35	5	4.26	0	0	F	1	1	1	1	0	0	1	0	1	0	1	1	1	0	0	1	0	1	1	0	0	0	0	0	0	0	0	0	0	0	0	0	0	0	0
53149	20	8	2021	2021-08-30	53149	56	1	1	23.1	3	5.24	0	0	F	0	1	1	0	0	1	1	1	0	1	1	0	0	0	0	1	0	1	1	0	0	0	0	0	0	0	0	0	0	0	0	0	0	0	0
53162	20	8	2021	2021-08-30	53162	32	1	1	26.48	4	0.35	0	0	F	1	1	1	0	1	1	1	0	1	1	1	0	0	0	0	1	1	1	0	0	0	0	0	0	0	0	0	0	0	0	0	0	0	0	0
53163	20	8	2021	2021-08-30	53163	41	0	1	25.24	8	4.77	0	0	F	0	0	0	0	0	1	0	0	0	0	0	0	0	0	0	0	0	0	0	0	0	0	0	0	0	0	0	0	0	0	0	0	0	0	0
53164	20	8	2021	2021-08-30	53164	37	1	1	21.1	5	0.69	0	0	M	1	1	0	0	1	1	1	1	1	1	1	1	0	0	0	1	1	1	0	0	0	0	0	0	0	0	0	0	0	0	0	0	0	0	0
53194	20	8	2021	2021-08-30	53194	49	1	1	22.72	9	5.03	0	0	M	0	1	0	0	0	1	0	1	0	0	1	0	0	0	1	0	1	1	0	0	0	0	1	0	0	0	0	0	0	0	0	0	0	0	0
53195	20	8	2021	2021-08-30	53195	53	1	1	18.36	4	5.33	0	0	F	0	1	0	0	0	1	1	1	1	1	1	0	0	0	0	1	1	1	1	0	0	0	0	0	0	0	0	0	0	0	0	0	0	0	0
53213	20	8	2021	2021-08-30	53213	24	1	1	20.9	2	1.75	0	0	F	1	1	0	1	0	1	1	0	1	1	1	1	1	0	0	1	0	0	0	1	0	0	0	0	0	0	0	0	0	0	0	0	0	0	0
53214	20	8	2021	2021-08-30	53214	49	0	1	27.54	4	5.24	0	0	F	0	1	1	0	0	1	1	0	1	0	1	0	1	0	0	1	1	1	1	0	0	0	1	0	0	0	0	0	0	0	0	0	0	0	0
53273	20	8	2021	2021-08-31	53273	20	0	1	33.6	3	5.79	0	0	F	1	1	1	0	0	1	1	1	0	0	1	0	0	0	0	1	1	0	0	0	0	0	0	0	0	0	0	0	0	0	0	0	0	0	0
53318	20	8	2021	2021-08-31	53318	54	0	1	35.61	5	6.19	0	0	F	1	1	1	1	0	1	1	1	1	1	1	0	0	0	0	1	1	0	0	1	0	0	0	0	0	0	0	0	0	0	0	0	0	0	0
53319	20	8	2021	2021-08-31	53319	74	1	1	12.4	5	4.99	0	0	F	0	1	0	0	0	0	1	0	1	1	1	0	0	0	0	1	0	1	0	0	0	0	1	0	0	0	0	0	0	0	0	0	0	0	0
53329	20	8	2021	2021-08-31	53329	38	1	1	10.49	2	1.65	0	0	F	0	1	1	0	0	1	1	1	0	0	0	0	0	0	0	1	0	0	0	0	0	0	0	0	0	0	0	0	0	0	0	0	0	0	0
53488	21	9	2021	2021-09-01	53488	27	1	1	17.83	5	5.73	0	0	M	1	1	0	1	1	1	1	1	0	1	1	0	0	0	0	1	1	1	1	0	0	0	0	0	0	0	0	0	0	0	0	0	0	0	0
53506	21	9	2021	2021-09-01	53506	22	0	1	30.75	1	5.54	0	0	M	0	0	0	0	0	1	0	0	0	0	0	0	0	0	0	0	0	0	0	0	0	0	0	0	0	0	0	0	0	0	0	0	0	0	0
53510	21	9	2021	2021-09-01	53510	75	1	1	9.62	2	4.34	0	0	F	1	1	1	0	0	1	1	0	0	0	1	0	0	0	0	1	1	0	0	1	0	0	1	0	0	0	0	0	0	0	0	0	0	0	0
53525	21	9	2021	2021-09-01	53525	37	1	1	17.05	4	NR	NR	NR	F	0	1	1	0	0	1	0	0	0	0	1	0	0	0	0	0	1	0	0	1	0	0	0	0	0	0	0	0	0	0	0	0	0	0	0
53534	21	9	2021	2021-09-01	53534	48	1	1	10.5	2	2.27	0	0	F	1	1	1	0	0	1	0	1	1	0	1	0	0	0	0	1	1	1	0	0	0	0	0	0	0	0	0	0	0	0	0	0	0	0	0
53544	21	9	2021	2021-09-01	53544	42	1	1	14.81	4	5.4	0	0	M	0	1	1	0	0	1	1	1	0	1	1	0	0	0	0	1	1	0	1	0	0	0	0	0	0	0	0	0	0	0	0	0	0	0	0
53647	21	9	2021	2021-09-02	53647	36	1	1	17.95	4	2.6	0	0	M	1	1	1	0	0	1	1	1	0	1	1	0	0	0	0	1	1	0	0	0	0	0	0	0	0	0	0	0	0	0	0	0	0	0	0
53658	21	9	2021	2021-09-02	53658	26	1	1	17.55	5	4.3	0	0	F	0	1	1	0	0	1	1	0	0	0	1	0	0	0	0	1	0	1	0	0	0	0	0	0	0	0	0	0	0	0	0	0	0	0	0
53660	21	9	2021	2021-09-02	53660	35	1	1	20.35	3	3.56	0	0	M	0	0	0	0	0	0	0	0	0	0	1	0	0	0	0	1	0	0	0	0	0	0	0	0	0	0	0	0	0	0	0	0	0	0	0
53662	21	9	2021	2021-09-02	53662	30	1	1	16.78	4	3.45	0	0	M	1	1	1	0	0	0	1	1	0	0	1	0	0	0	0	0	0	0	0	0	0	0	0	0	0	0	0	0	0	0	0	0	0	0	0
53664	21	9	2021	2021-09-02	53664	46	1	1	16.42	3	1.08	0	0	F	1	0	0	0	1	0	1	1	0	1	1	1	0	0	0	1	1	0	0	0	0	0	0	0	0	0	0	0	0	0	0	0	0	0	0
53696	21	9	2021	2021-09-02	53696	32	1	1	14.43	6	3.85	0	0	M	1	1	1	1	1	1	0	1	1	0	1	0	0	0	0	1	1	1	0	0	1	0	0	0	0	0	0	0	0	0	0	0	0	0	0
53724	21	9	2021	2021-09-02	53724	66	1	1	22.08	6	5.13	0	0	M	1	1	0	0	1	0	0	1	1	0	0	0	0	0	0	0	0	0	0	1	0	0	1	0	0	0	0	0	0	0	0	0	0	0	0
53782	21	9	2021	2021-09-03	53782	28	1	1	11.82	7	0.27	0	0	M	1	1	0	0	1	1	1	1	0	0	1	0	0	0	0	1	1	0	0	1	1	0	0	0	0	0	0	0	0	0	0	0	0	0	0
53790	21	9	2021	2021-09-03	53790	27	0	1	29.05	4	4.4	0	0	F	0	1	1	0	0	1	0	1	1	1	0	0	0	0	0	0	1	0	0	0	0	0	0	0	0	0	0	0	0	0	0	0	0	0	0
53792	21	9	2021	2021-09-03	53792	51	1	1	18.49	4	5.3	0	0	M	0	1	0	0	0	1	1	1	1	0	1	0	0	0	0	1	1	0	0	1	0	0	0	0	0	0	0	0	0	0	0	0	0	0	0
53796	21	9	2021	2021-09-03	53796	35	0	1	34.8	4	3.44	0	0	M	0	0	1	0	0	0	1	1	0	0	1	1	1	0	0	1	1	0	0	0	0	0	0	0	0	0	0	0	0	0	0	0	0	0	0
53797	21	9	2021	2021-09-03	53797	43	1	1	14.84	1	1.73	0	0	F	0	1	0	0	0	1	1	1	0	1	1	0	0	0	0	1	1	0	0	0	0	0	0	0	0	0	0	0	0	0	0	0	0	0	0
53889	21	9	2021	2021-09-08	53889	21	1	1	23.9	6	6.58	0	0	F	1	0	1	0	0	0	1	1	0	0	1	0	0	0	0	1	0	1	1	0	0	0	0	0	0	0	0	0	0	0	0	0	0	0	0
53890	21	9	2021	2021-09-08	53890	56	1	1	14.61	4	5.1	0	0	F	1	1	1	0	0	1	1	0	0	0	1	1	0	0	0	0	1	1	1	0	0	0	0	0	0	0	0	0	0	0	0	0	0	0	0
53895	21	9	2021	2021-09-08	53895	54	1	1	17.13	7	5.14	0	0	#N/A
53900	21	9	2021	2021-09-08	53900	25	1	1	12.33	3	5.32	0	0	M	0	1	1	0	0	1	1	1	0	0	1	0	0	0	0	0	1	1	0	0	0	0	0	0	0	0	0	0	0	0	0	0	0	0	0
53902	21	9	2021	2021-09-08	53902	26	0	1	34.55	1	3.84	0	0	F	0	0	0	0	1	1	0	0	0	0	0	0	0	0	0	0	0	0	0	0	0	0	0	0	0	0	0	0	0	0	0	0	0	0	0
53913	21	9	2021	2021-09-08	53913	45	1	1	20.01	4	4.99	0	0	F	0	1	0	0	0	0	0	1	1	0	0	0	0	0	0	0	0	1	0	0	0	0	1	0	0	0	0	0	0	0	0	0	0	0	0
53945	21	9	2021	2021-09-08	53945	29	1	1	28.4	6	5.4	0	0	F	1	0	1	0	0	1	1	1	0	0	1	0	0	0	0	0	1	1	1	0	0	0	0	0	0	0	0	0	0	0	0	0	0	0	0
53947	21	9	2021	2021-09-08	53947	57	1	1	19.36	4	5.35	0	0	M	1	1	1	0	0	1	1	1	1	1	1	0	0	0	0	1	0	0	0	0	0	0	1	0	1	0	0	0	0	0	0	0	0	0	0
53952	21	9	2021	2021-09-08	53952	25	1	1	11.43	6	3.54	0	0	F	1	1	1	1	0	1	1	1	1	1	1	1	1	0	0	1	1	0	0	1	0	0	0	0	0	0	0	0	0	0	0	0	0	0	0
54019	21	9	2021	2021-09-09	54019	25	1	1	16.76	1	2.81	0	0	F	0	0	1	0	0	1	0	0	0	0	0	0	0	0	0	0	0	0	0	0	0	0	0	0	0	0	0	0	0	0	0	0	0	0	0
54027	21	9	2021	2021-09-09	54027	36	1	1	15.74	3	4.04	0	0	F	1	1	1	0	0	1	1	1	0	0	0	1	1	0	0	1	1	0	0	0	0	0	0	0	0	0	0	0	0	0	0	0	0	0	0
54047	21	9	2021	2021-09-09	54047	47	1	1	16.94	3	5.25	0	0	F	1	0	0	0	0	1	1	0	0	1	1	0	0	0	0	0	1	0	0	1	0	0	1	0	0	0	0	0	0	0	0	0	0	0	0
54055	21	9	2021	2021-09-09	54055	38	1	1	18.63	4	1.44	0	0	M	1	1	1	0	1	1	1	0	0	1	1	0	0	0	0	1	1	0	0	1	0	0	0	0	0	0	0	0	0	0	0	0	0	0	0
54061	21	9	2021	2021-09-09	54061	62	1	1	18.44	4	3.49	0	0	F	1	0	0	0	1	1	1	1	0	1	1	0	0	0	0	0	1	0	0	1	0	0	0	0	0	0	0	0	0	0	0	0	0	0	0
54075	21	9	2021	2021-09-09	54075	63	0	1	14.9	5	6.62	0	0	M	1	1	1	0	0	1	1	1	1	1	0	1	0	0	0	1	1	1	1	1	0	0	1	0	1	0	1	0	0	0	0	0	0	0	0
54077	21	9	2021	2021-09-09	54077	27	1	1	14.95	2	NR	NR	NR	M	0	1	1	0	0	1	1	1	0	1	1	0	0	0	0	1	0	0	0	0	0	0	0	0	0	0	0	0	0	0	0	0	0	0	0
54142	21	9	2021	2021-09-10	54142	46	1	1	15	3	2.99	0	0	M	0	1	1	0	0	1	1	1	0	0	0	0	0	0	0	1	0	0	1	0	0	0	0	0	1	0	0	0	0	0	0	0	0	0	0
54160	21	9	2021	2021-09-10	54160	23	0	1	28.36	6	6.39	0	0	F	0	1	1	0	1	1	1	0	0	1	1	0	1	0	1	1	1	0	0	1	0	0	0	0	0	0	0	0	0	0	0	0	0	0	0
54167	21	9	2021	2021-09-10	54167	35	1	1	15.41	7	4.19	0	0	M	0	1	0	0	0	1	0	0	0	0	0	0	0	0	0	1	0	1	1	0	0	0	0	0	0	0	0	0	0	0	0	0	0	0	0
54171	21	9	2021	2021-09-10	54171	59	1	1	16.78	5	1.06	0	0	M	1	1	1	0	1	0	1	0	1	0	1	0	0	0	0	1	0	0	0	1	0	0	0	0	0	0	0	0	0	0	0	0	0	0	0
54178	21	9	2021	2021-09-10	54178	72	1	1	15.58	5	5.62	0	0	M	0	1	0	0	0	0	0	1	0	1	0	0	0	0	0	1	0	1	1	0	0	0	0	0	0	0	0	0	0	0	0	0	0	0	0
54257	21	9	2021	2021-09-13	54257	46	1	1	18.42	4	4.3	0	0	#N/A
54306	21	9	2021	2021-09-14	54306	24	0	1	26.76	5	5.56	0	0	F	1	1	1	1	0	1	1	1	1	0	1	0	1	0	0	1	0	1	1	0	0	0	0	0	0	0	0	0	0	0	0	0	0	0	0
54317	21	9	2021	2021-09-14	54317	43	1	1	18.23	5	5.4	0	0	F	0	1	0	1	0	1	0	1	0	0	1	1	0	0	0	1	0	1	1	0	0	0	0	0	0	0	0	0	0	0	0	0	0	0	0
54325	21	9	2021	2021-09-14	54325	26	1	1	24.59	4	3.18	0	0	M	1	1	0	0	0	1	0	0	1	1	1	1	0	0	0	0	1	0	0	0	0	0	0	0	0	0	0	0	0	0	0	0	0	0	0
54328	21	9	2021	2021-09-14	54328	39	0	1	34.72	2	4.91	0	0	F	0	1	0	0	0	1	0	0	0	0	0	0	0	0	0	0	0	0	0	0	0	0	0	0	0	0	0	0	0	0	0	0	0	0	0
54330	21	9	2021	2021-09-14	54330	36	0	1	36.5	3	5.32	0	0	M	0	0	1	0	0	1	0	0	0	0	0	0	0	0	0	0	0	0	0	0	0	0	0	0	0	0	0	0	0	0	0	0	0	0	0
54356	21	9	2021	2021-09-14	54356	23	1	1	25.13	3	5.19	0	0	F	0	0	0	1	0	1	1	1	0	0	1	0	0	0	0	1	0	1	1	1	1	0	0	0	0	0	0	0	0	0	0	0	0	0	0
54394	21	9	2021	2021-09-15	54394	66	1	1	21.05	3	6.07	0	0	M	1	1	0	0	0	0	1	1	1	1	0	0	0	0	0	0	1	1	1	1	0	0	1	0	1	0	0	0	0	0	0	0	0	0	0
54403	21	9	2021	2021-09-15	54403	28	0	1	34.05	2	6.39	0	0	M	0	1	0	0	1	1	1	1	1	0	1	0	0	0	0	1	1	0	0	0	0	0	0	0	0	0	0	0	0	0	0	0	0	0	0
54419	21	9	2021	2021-09-15	54419	35	1	1	19.8	4	5.47	0	0	F	0	1	1	0	0	1	1	1	0	0	1	0	0	0	0	1	1	0	0	0	0	0	0	0	0	0	0	0	0	0	0	0	0	0	0
54421	21	9	2021	2021-09-15	54421	47	1	1	19.12	1	3.68	0	0	F	0	1	0	0	0	1	0	1	0	0	1	0	0	0	0	1	1	0	0	0	0	0	0	0	0	0	0	0	0	0	0	0	0	0	0
54389	21	9	2021	2021-09-15	54389	31	1	1	25.59	0	2.26	0	0	F	0	0	1	0	0	0	0	0	0	0	0	0	0	0	0	0	0	0	0	0	0	0	0	0	0	0	0	0	0	0	0	0	0	0	0
54491	21	9	2021	2021-09-16	54491	22	1	1	16.97	2	3.72	0	0	F	0	1	1	0	0	1	1	0	0	0	1	0	1	0	0	1	1	0	0	0	0	0	0	0	0	0	0	0	0	0	0	0	0	0	0
54493	21	9	2021	2021-09-16	54493	62	1	1	10.81	4	0.26	0	0	M	1	0	1	0	0	0	1	1	0	0	1	0	0	0	0	1	0	0	0	0	0	0	0	0	0	0	1	0	0	0	0	0	0	0	0
54494	21	9	2021	2021-09-16	54494	56	1	1	16.11	1	2.98	0	0	F	0	1	1	0	0	1	1	1	0	0	1	0	0	0	0	1	1	0	0	0	0	0	0	0	0	0	0	0	0	0	0	0	0	0	0
54506	21	9	2021	2021-09-16	54506	56	1	1	16.49	2	1.36	0	0	M	1	1	0	0	1	0	1	1	1	0	1	0	0	0	0	0	1	1	1	1	0	0	0	0	0	0	0	0	0	0	0	0	1	0	0
54560	21	9	2021	2021-09-16	54560	76	1	1	10.51	3	1.48	0	0	M	1	0	1	1	0	1	1	1	1	1	1	0	0	0	0	1	0	1	0	1	0	0	1	0	0	0	0	0	0	0	0	0	0	0	0
54590	21	9	2021	2021-09-17	54590	27	1	1	10.27	2	1.56	0	0	M	1	1	1	0	0	1	1	0	0	1	1	1	0	0	0	1	0	0	0	0	0	0	0	0	0	0	0	0	0	0	0	0	0	0	0
54605	21	9	2021	2021-09-17	54605	46	1	1	13.86	2	4.47	0	0	M	0	1	0	1	0	1	1	1	0	0	1	0	0	1	0	0	1	0	0	1	0	0	1	0	0	0	0	0	0	0	0	0	0	0	0
54615	21	9	2021	2021-09-17	54615	40	1	1	15.82	2	5.16	0	0	M	1	1	0	0	0	1	1	1	1	1	1	1	0	0	0	1	1	0	0	0	0	0	0	0	0	0	0	0	0	0	0	0	0	0	0
54620	21	9	2021	2021-09-17	54620	35	0	1	27	11	6	0	0	F	1	1	1	0	0	1	1	1	1	0	0	0	0	0	0	0	1	1	1	0	0	0	0	0	0	0	0	0	0	0	0	0	0	0	0
54621	21	9	2021	2021-09-17	54621	58	1	1	15.13	3	4.05	0	0	F	0	0	1	0	0	0	1	1	1	0	1	0	0	0	0	1	0	0	0	0	0	0	1	0	1	0	0	0	0	0	0	0	0	0	0
54654	21	9	2021	2021-09-20	54654	43	0	1	29.93	3	4.04	0	0	M	1	1	0	0	1	1	0	1	0	1	0	1	0	0	0	0	1	0	0	0	0	0	1	0	0	0	0	0	0	0	0	0	0	0	0
54669	21	9	2021	2021-09-20	54669	61	1	1	18.5	3	5.32	0	0	M	0	1	0	0	0	1	0	0	0	0	0	1	0	0	0	0	0	0	0	0	0	0	0	0	0	0	0	0	0	0	0	0	0	0	0
54672	21	9	2021	2021-09-20	54672	35	1	1	17.07	5	0	0	0	F	0	1	1	1	1	1	1	1	1	0	1	0	0	0	1	1	1	1	1	1	0	0	0	0	0	0	0	0	0	0	0	0	0	0	0
54677	21	9	2021	2021-09-20	54677	47	0	1	34.9	3	6.4	0	0	M	0	1	1	0	0	1	1	0	0	0	0	0	0	0	0	0	1	0	0	0	0	0	0	0	0	1	0	0	0	0	0	0	0	0	0
54678	21	9	2021	2021-09-20	54678	46	1	1	17.9	3	2.76	0	0	F	0	1	1	0	1	1	1	1	1	0	1	1	0	0	0	1	0	1	1	0	0	0	0	0	0	1	0	0	0	0	0	0	0	0	0
54679	21	9	2021	2021-09-20	54679	25	1	1	19.65	3	3.97	0	0	M	0	1	1	1	0	0	1	1	0	0	1	1	0	0	0	1	1	1	1	0	0	0	0	0	0	0	0	0	0	0	0	0	0	0	0
54743	21	9	2021	2021-09-21	54743	26	1	1	13.43	3	1.13	0	0	M	1	1	1	0	1	1	1	0	1	1	1	0	1	0	0	1	0	0	0	0	0	0	0	0	0	0	0	0	0	0	0	0	0	0	0
54747	21	9	2021	2021-09-21	54747	29	1	1	15.53	5	5.39	0	0	F	1	1	0	0	0	1	1	0	0	1	1	0	0	0	0	1	1	0	0	1	0	0	0	0	0	0	0	0	0	0	0	0	0	0	0
54752	21	9	2021	2021-09-21	54752	52	1	1	19.1	3	3.44	0	0	F	1	1	1	0	1	1	1	1	0	1	1	1	0	0	0	0	0	1	1	0	0	0	0	0	0	0	0	0	0	0	0	0	0	0	0
54853	21	9	2021	2021-09-23	54853	40	1	1	18.29	3	1.61	0	0	F	1	1	0	0	0	1	1	0	0	0	0	1	0	0	0	1	1	1	1	0	0	0	0	0	0	0	0	0	0	0	0	0	0	0	0
54898	21	9	2021	2021-09-23	54898	67	1	1	13.3	1	3.36	0	0	F	1	1	0	0	0	1	1	0	0	0	1	0	0	0	0	0	1	0	0	0	0	0	0	0	1	0	0	0	0	0	0	0	0	0	0
55002	21	9	2021	2021-09-24	55002	23	0	1	24.37	5	3.75	0	0	M	1	1	0	0	1	1	1	1	1	0	0	0	0	0	0	0	1	1	1	0	0	0	0	0	0	0	0	0	0	0	0	0	0	0	0
55129	21	9	2021	2021-09-28	55129	46	1	1	16.21	3	0.34	0	0	M	1	1	1	1	0	1	1	1	1	0	1	1	0	0	0	1	1	1	1	0	0	0	1	0	0	0	0	0	0	0	0	0	0	0	0
55138	21	9	2021	2021-09-28	55138	47	1	1	18.88	6	5.74	0	0	F	0	1	1	0	0	1	1	0	0	0	1	0	0	0	0	1	0	0	0	0	0	0	0	0	0	0	0	0	0	0	0	0	0	0	0
55215	21	9	2021	2021-09-29	55215	30	1	1	15.61	3	4.12	0	0	M	1	1	1	0	0	1	1	1	0	1	1	0	0	0	0	0	1	0	0	0	0	0	0	0	0	0	0	0	0	0	0	0	0	0	0
55228	21	9	2021	2021-09-29	55228	23	1	1	19.22	2	1.92	0	0	M	0	1	1	0	0	1	0	0	0	0	1	0	0	0	0	0	0	0	0	0	0	0	0	0	0	0	0	0	0	0	0	0	0	0	0
55231	21	9	2021	2021-09-29	55231	49	1	1	22.6	5	5.61	0	0	F	0	1	1	1	0	1	1	1	1	1	1	0	0	0	0	1	1	1	0	0	0	0	0	0	0	0	0	0	0	0	0	0	0	0	0
55319	21	9	2021	2021-09-30	55319	27	1	1	22.19	3	5.53	0	0	F	0	0	1	0	0	1	1	1	0	0	1	0	0	0	0	0	0	1	1	1	0	0	0	0	0	0	0	0	0	0	0	0	0	0	0
55352	22	10	2021	2021-10-01	55352	63	1	1	13.9	5	5.47	0	0	M	0	1	1	0	0	0	1	0	1	0	0	0	0	0	0	1	1	0	1	0	0	0	0	0	0	0	0	0	0	0	0	0	0	0	0
55353	22	10	2021	2021-10-01	55353	44	1	1	26.45	1	4.59	0	0	F	1	1	1	0	0	1	1	0	0	1	0	1	0	0	0	0	1	0	1	1	0	0	0	0	0	0	0	0	0	0	0	0	0	0	0
55383	22	10	2021	2021-10-01	55383	45	1	1	20.14	3	5.31	0	0	F	0	0	1	0	0	0	1	0	0	0	0	0	0	0	0	0	0	0	0	0	0	0	1	0	0	0	0	0	0	0	0	0	0	0	0
55384	22	10	2021	2021-10-01	55384	30	1	1	22.73	3	NR	NR	NR	F	0	0	1	0	0	0	1	1	0	1	1	0	0	0	0	1	0	0	0	0	0	0	0	0	0	0	0	0	0	0	0	0	0	0	0
[truncated: 7 more columns]

## Sheet: Discordants
Register	Continuous month	Month	Year	Date	Register	Age	Ag nasopharinge	PCR_Result	N1	DSSO	IgG-S	IgM-S	IgA-S	Sex	Fever	Cough	Sore Throat	Dyspnea	Diarrhea	Headache	Runny nose	Adynamia	Sputum	Chills	Nasal congestion	Conjuntival congestion	Difficult swallou	Rash	Lymphadenopathy	Sneezing	Myalgia	Anosmia	Ageusia	Nausea	Vomiting	Inapetence	Hypertension	Heart disease	Diabetes_Contr	Diabetes_notContr	Liver disease	Renal disease	Neuropathy	Lung disease	Neo_Solid tumor	Neo_Hemato	HIV	Immunodeficiency	Autoimmune disease
17360	8	8	2020	2020-08-10	17360	44	0	1	21.46	5	2.68	0	0	F	1	0	0	1	1	1	0	1	0	1	1	0	0	1	0	0	1	1	0	1	0	0	0	0	0	0	0	0	0	0	0	0	0	0	0
17575	8	8	2020	2020-08-11	17575	27	0	1	33.67	6	2.74	0	0	M	0	0	0	0	1	1	1	0	0	0	1	0	0	0	0	1	0	1	0	0	0	0	0	0	0	0	0	0	0	0	0	0	0	0	0
17905	8	8	2020	2020-08-14	17905	51	0	1	29.46	11	3.53	0	0	M	0	1	0	1	1	1	0	1	1	1	0	0	0	0	0	1	0	0	0	0	0	0	0	0	0	0	0	0	0	1	0	0	0	1	1
18454	8	8	2020	2020-08-19	18454	39	0	1	22.48	3	0.72	0	0	F	0	0	1	0	0	1	0	0	0	0	0	0	0	0	0	0	0	0	0	0	0	0	0	0	0	0	0	0	0	0	0	0	0	0	0
18709	8	8	2020	2020-08-21	18709	29	0	1	30.23	5	1.84	0	0	F	1	1	1	0	0	1	0	0	0	1	1	0	1	0	0	0	1	0	1	1	0	0	0	0	0	0	0	0	0	0	0	0	0	0	0
18720	8	8	2020	2020-08-21	18720	29	0	1	24.23	3	0.29	0	0	M	1	0	0	0	0	1	0	1	0	0	0	0	0	0	0	0	1	0	0	0	0	0	0	0	0	0	0	0	0	0	0	0	0	0	0
19849	9	9	2020	2020-09-04	19849	34	0	1	27.15	6	2.64	0	0	F	1	1	1	1	0	1	1	1	0	0	0	0	0	0	0	0	1	1	1	0	0	0	0	0	0	0	0	0	0	0	0	0	0	0	0
20751	9	9	2020	2020-09-18	20751	22	0	1	36.88	7	0.53	0	0	F	0	1	1	0	0	1	1	0	1	0	1	0	0	0	0	1	1	0	0	1	0	0	0	0	0	0	0	0	0	0	0	0	0	0	0
20767	9	9	2020	2020-09-18	20767	30	0	1	35.75	2	3.48	0	0	M	0	1	1	0	1	1	0	0	0	0	0	0	0	0	0	0	1	0	0	0	0	0	0	0	0	0	0	0	0	0	0	0	0	0	0
20856	9	9	2020	2020-09-21	20856	59	0	1	24.49	6	3.7	0	0	F	0	0	0	0	1	1	0	0	0	0	0	0	0	0	0	1	0	1	1	0	0	0	1	0	0	0	0	0	0	0	0	0	0	0	0
20882	9	9	2020	2020-09-21	20882	28	0	1	31.07	12	3.22	0	0	M	1	1	1	0	1	0	1	1	1	0	1	1	1	0	0	1	1	1	0	0	0	0	0	0	0	0	0	0	0	0	0	0	0	0	0
20883	9	9	2020	2020-09-21	20883	48	0	1	29.9	8	3.39	0	0	F	1	0	0	0	0	1	0	1	0	1	0	0	0	0	0	0	0	0	0	1	0	0	1	0	0	0	0	0	0	0	0	0	0	0	0
20956	9	9	2020	2020-09-22	20956	20	0	1	27.28	7	2.6	0	0	F	1	1	0	0	1	1	1	1	0	0	1	0	0	0	0	1	1	1	1	0	0	0	0	0	0	0	0	0	0	0	0	0	0	0	0
21035	9	9	2020	2020-09-23	21035	52	0	1	35.99	10	3.73	0	0	M	0	1	0	0	0	0	0	1	0	0	0	0	0	0	0	0	0	0	1	0	0	0	0	0	0	0	0	0	0	0	0	0	0	0	0
21052	9	9	2020	2020-09-23	21052	33	0	1	36.16	8	3.71	0	0	F	1	1	1	1	0	1	0	1	0	1	0	0	0	0	0	1	1	1	0	1	0	0	0	0	0	0	0	0	0	0	0	0	0	0	0
21060	9	9	2020	2020-09-23	21060	18	0	1	28.89	10	3.72	0	0	F	0	0	0	0	0	1	0	1	0	0	0	0	0	0	0	1	0	1	1	1	0	0	0	0	0	0	0	0	0	0	0	0	0	0	0
21234	9	9	2020	2020-09-25	21234	27	0	1	32.77	6	1.31	0	0	F	0	0	1	0	0	1	1	0	0	0	0	0	0	0	0	0	1	0	0	0	0	0	0	0	0	0	0	0	0	0	0	0	0	0	0
21875	10	10	2020	2020-10-05	21875	31	0	1	27.3	10	3.16	0	0	M	0	0	1	0	1	1	0	1	1	0	1	1	0	1	0	0	0	1	1	0	0	0	0	0	0	0	0	0	0	0	0	0	0	0	0
22014	10	10	2020	2020-10-07	22014	21	0	1	27.63	11	2.07	0	0	F	0	1	0	1	0	1	1	0	0	0	1	1	0	0	0	0	1	0	0	1	1	0	0	0	0	0	0	0	0	0	0	0	0	0	0
22335	10	10	2020	2020-10-13	22335	42	0	1	30.5	12	3.64	0	0	M	1	0	1	1	1	1	1	1	1	1	1	1	1	0	0	1	1	1	1	0	0	0	0	0	0	0	0	0	0	0	0	0	0	0	0
22540	10	10	2020	2020-10-15	22540	18	0	1	36.95	9	2.19	0	0	F	0	0	1	0	1	1	1	0	0	0	1	0	0	0	1	0	0	1	1	0	0	0	0	0	0	0	0	0	0	0	0	0	0	0	0
22647	10	10	2020	2020-10-16	22647	50	0	1	33.06	12	3.16	0	0	F	1	1	0	1	1	0	0	1	0	1	0	0	0	0	0	0	1	1	1	1	0	0	1	0	0	0	0	0	0	0	0	0	0	0	0
22669	10	10	2020	2020-10-16	22669	32	0	1	29.81	12	3.33	0	0	M	0	1	0	1	0	1	0	1	0	0	1	1	0	0	0	0	1	1	1	0	0	0	0	0	0	0	0	0	0	0	0	0	0	0	0
22954	10	10	2020	2020-10-21	22954	68	0	1	25.6	10	3.16	0	0	M	0	0	0	0	1	0	0	1	0	0	0	0	0	0	0	0	0	0	0	0	0	0	0	0	0	0	0	0	0	0	0	0	0	0	0
23005	10	10	2020	2020-10-21	23005	36	0	1	31.35	11	1.44	0	0	F	0	1	0	0	0	1	1	1	0	1	1	0	0	0	0	1	0	1	0	0	0	0	1	0	0	0	0	0	0	0	0	0	0	0	0
23081	10	10	2020	2020-10-22	23081	35	0	1	31.24	13	2.08	0	0	M	1	1	1	0	1	1	1	1	0	1	1	0	0	0	0	1	1	1	1	1	1	0	0	0	0	0	0	0	0	0	0	0	0	0	0
23168	10	10	2020	2020-10-23	23168	28	0	1	32.74	10	1.5	0	0	F	1	0	0	0	0	1	0	1	0	1	0	1	0	0	0	1	1	0	0	0	0	0	0	0	0	0	0	0	0	0	0	0	0	0	0
23597	10	10	2020	2020-10-30	23597	52	0	1	36.5	7	2.82	0	0	F	0	1	0	0	1	1	0	1	1	0	0	0	0	0	0	0	1	0	0	0	0	0	0	0	0	0	0	0	0	0	0	0	0	0	0
23647	11	11	2020	2020-11-03	23647	40	0	1	25.85	9	3.45	0	0	F	0	1	1	1	0	1	0	1	0	0	1	0	1	0	0	0	1	1	1	1	0	0	0	0	0	0	0	0	0	0	0	0	0	0	0
23665	11	11	2020	2020-11-03	23665	31	0	1	35.77	3	3.38	1.73	5.89	F	1	1	1	0	1	1	0	1	0	0	0	0	0	1	0	1	0	1	1	0	0	0	0	0	0	0	0	0	0	0	0	0	0	0	0
23688	11	11	2020	2020-11-03	23688	23	0	1	29.93	13	2.16	0	0	F	1	0	0	1	0	1	1	1	0	0	1	0	0	0	0	1	1	1	1	0	0	0	0	0	0	0	0	0	0	0	0	0	0	0	0
23781	11	11	2020	2020-11-04	23781	29	0	1	36.77	5	1.42	0	0	F	0	1	0	0	0	1	1	0	0	0	1	0	0	0	0	0	1	1	1	1	0	0	0	0	0	0	0	0	0	0	0	0	0	0	0
23833	11	11	2020	2020-11-04	23833	31	0	1	36.55	11	2.56	0	0	M	1	1	1	0	1	1	0	1	0	1	0	0	0	0	0	1	1	0	0	0	0	0	0	0	0	0	0	0	0	0	0	0	0	0	0
23850	11	11	2020	2020-11-04	23850	43	0	1	29.1	6	1.33	0	0	F	1	1	1	1	1	1	0	1	0	0	1	1	0	0	0	0	1	0	0	1	1	0	0	0	0	0	0	0	0	0	0	0	0	0	0
23912	11	11	2020	2020-11-05	23912	43	0	1	29.47	7	3.21	0	0	M	0	0	0	0	1	1	0	1	0	0	0	0	0	0	0	0	1	1	1	1	0	0	0	0	0	0	0	0	0	0	0	0	0	0	0
23929	11	11	2020	2020-11-05	23929	48	0	1	31.08	10	3.33	0	0	M	1	1	0	1	1	1	0	1	0	0	1	1	1	0	0	0	0	0	1	0	0	0	0	0	0	0	0	0	0	0	0	0	0	0	0
23955	11	11	2020	2020-11-05	23955	72	0	1	30.23	2	0.44	0	0	F	0	1	1	0	0	1	0	1	1	0	0	0	0	0	0	1	0	0	0	0	0	0	1	0	0	0	0	0	0	0	0	0	0	0	0
23985	11	11	2020	2020-11-05	23985	40	0	1	31.69	3	0.76	0	0	M	1	1	1	0	0	1	1	1	0	0	1	1	0	0	0	1	1	1	0	0	0	0	1	0	0	0	0	0	0	0	0	0	0	0	0
23988	11	11	2020	2020-11-05	23988	31	0	1	28.21	8	1.63	0	0	F	0	1	0	1	1	1	1	1	1	0	1	1	0	0	0	1	0	1	1	1	0	0	0	0	0	0	0	0	0	0	0	0	0	0	0
24069	11	11	2020	2020-11-06	24069	51	0	1	25.95	3	0.3	0	0	F	0	1	0	0	1	1	0	1	0	0	0	0	0	0	0	0	0	0	0	0	0	0	0	0	0	0	0	0	0	0	0	0	0	0	0
24312	11	11	2020	2020-11-10	24312	31	0	1	30.05	12	2.78	0	0	M	1	1	1	1	1	1	1	1	0	1	1	1	0	0	0	1	1	1	1	1	0	0	0	0	0	0	0	0	0	0	0	0	0	0	0
24356	11	11	2020	2020-11-10	24356	39	0	1	29.09	10	1.65	0	0	M	1	1	0	1	0	1	0	1	0	0	1	0	0	0	0	1	1	1	1	0	0	0	0	0	0	0	0	0	0	0	0	0	0	0	0
24402	11	11	2020	2020-11-10	24402	25	0	1	26.46	6	2.78	6.07	11.31	F	0	1	1	0	0	1	1	1	1	0	1	0	0	0	1	1	1	1	1	1	0	0	0	0	0	0	0	0	0	0	0	0	0	0	0
24485	11	11	2020	2020-11-11	24485	22	0	1	29.05	13	1.63	0	0	F	0	1	0	1	1	1	0	0	1	1	0	0	0	0	0	0	0	0	0	1	0	0	0	0	0	0	0	0	0	0	0	0	0	0	0
24519	11	11	2020	2020-11-11	24519	28	0	1	33.16	3	0.4	0	0	M	0	0	0	0	0	0	0	0	0	0	0	0	0	0	0	0	0	1	1	0	0	0	0	0	0	0	0	0	0	0	0	0	0	0	0
24529	11	11	2020	2020-11-11	24529	35	0	1	31.68	5	2.94	0	0	F	0	1	1	0	0	1	1	1	1	1	0	0	1	0	0	0	1	0	1	0	0	0	0	0	0	0	0	0	0	0	0	0	0	0	0
24545	11	11	2020	2020-11-11	24545	23	0	1	31.15	4	2.28	0	0	M	1	1	0	0	0	1	0	1	0	1	1	0	0	0	0	1	1	1	1	0	0	0	0	0	0	0	0	0	0	0	0	0	0	0	0
24680	11	11	2020	2020-11-12	24680	27	0	1	26.05	5	0.41	0	0	M	0	1	0	0	0	0	0	1	0	0	1	0	0	0	0	0	1	1	1	0	0	0	0	0	0	0	0	0	0	0	0	0	0	0	0
25005	11	11	2020	2020-11-16	25005	56	0	1	30.59	6	1.29	0	0	M	1	0	0	0	0	0	0	1	0	0	0	1	0	0	0	0	1	0	0	0	0	0	1	0	0	0	0	0	0	0	0	0	0	0	0
25057	11	11	2020	2020-11-16	25057	41	0	1	22.03	5	0.64	0	0	M	1	1	1	1	1	0	0	1	0	0	0	0	1	0	0	0	1	0	0	1	0	0	0	0	0	0	0	0	0	0	0	0	0	0	0
25154	11	11	2020	2020-11-17	25154	25	0	1	19.73	9	1.45	0	0	F	0	0	0	1	1	1	1	1	0	0	0	0	0	0	0	1	1	1	1	0	0	0	0	0	0	0	0	0	0	0	0	0	0	0	0
25171	11	11	2020	2020-11-17	25171	35	0	1	34.31	12	2.09	0	0	M	1	0	1	1	0	0	0	0	0	0	1	0	0	0	0	1	1	1	1	0	0	0	0	0	0	0	0	0	0	0	0	0	0	0	0
25178	11	11	2020	2020-11-17	25178	39	0	1	26.81	4	3.47	0	0	F	0	0	0	0	0	1	1	0	0	0	1	0	0	0	0	0	0	0	0	0	0	0	0	0	0	0	0	0	0	0	0	0	0	0	0
25356	11	11	2020	2020-11-18	25356	26	0	1	35.07	13	2.02	0	0	M
25396	11	11	2020	2020-11-18	25396	45	0	1	29.9	5	0.25	0	0	M	1	1	1	0	1	1	1	1	1	0	0	0	1	0	0	1	1	1	1	0	0	0	0	0	0	0	0	0	0	0	0	0	0	0	0
25501	11	11	2020	2020-11-19	25501	24	0	1	24.9	6	0.77	0.96	1.79	M	0	0	1	1	0	1	1	1	1	0	1	0	0	0	0	1	0	1	0	0	0	0	0	0	0	0	0	0	0	0	0	0	0	0	0
25515	11	11	2020	2020-11-19	25515	25	0	1	23.94	10	1.57	0	0	M	0	0	1	0	0	0	0	1	0	0	1	0	0	0	0	1	0	1	1	0	0	0	0	0	0	0	0	0	0	0	0	0	0	0	0
25518	11	11	2020	2020-11-19	25518	52	0	1	27.66	7	4.95	3.8	10.31	F	1	1	1	0	1	1	0	1	0	0	1	0	0	0	0	0	1	1	1	0	0	0	1	0	1	0	0	0	0	0	0	0	0	0	0
25530	11	11	2020	2020-11-19	25530	29	0	1	34.67	9	1.96	0	0	F	0	1	1	0	1	1	1	0	1	0	0	1	0	0	0	0	0	1	0	0	0	0	0	0	0	0	0	0	0	0	0	0	0	0	0
25568	11	11	2020	2020-11-19	25568	25	0	1	36.76	2	0.25	0	0	M	1	0	1	0	1	1	0	1	0	1	0	0	0	0	0	0	0	0	0	0	0	0	0	0	0	0	0	0	0	0	0	0	0	0	0
25609	11	11	2020	2020-11-23	25609	32	0	1	28.48	7	2.94	0	0	M	1	1	0	1	1	0	1	1	0	1	0	0	0	0	0	1	0	1	1	0	0	0	0	0	0	0	0	0	0	0	0	0	0	0	0
25652	11	11	2020	2020-11-23	25652	35	0	1	25.01	2	0.32	0	0	M	0	0	1	0	0	1	1	1	1	0	1	0	0	0	0	1	1	0	0	1	0	0	0	0	0	0	0	0	0	0	0	0	0	0	0
25664	11	11	2020	2020-11-23	25664	36	0	1	33.67	12	2.19	0	0	M	1	0	1	1	0	1	0	1	0	0	1	0	0	0	1	0	0	1	1	0	0	0	0	0	0	0	0	0	0	0	0	0	0	0	0
25689	11	11	2020	2020-11-23	25689	24	0	1	36.4	7	1.64	0	0	M	0	0	0	1	1	0	0	1	0	0	0	0	0	0	0	0	0	1	1	1	0	0	0	0	0	0	0	0	0	0	0	0	0	0	0
25742	11	11	2020	2020-11-23	25742	50	0	1	32.99	2	1.88	0	0	F	0	0	0	0	0	1	0	0	0	0	0	0	0	0	0	0	0	0	0	0	0	0	0	0	0	0	0	0	0	0	0	0	0	0	0
25758	11	11	2020	2020-11-23	25758	56	0	1	22.98	6	2.91	0	0	F	0	1	0	0	0	1	0	1	0	0	1	0	0	0	0	1	1	0	0	0	0	0	0	0	0	0	0	0	0	0	0	0	0	0	0
25788	11	11	2020	2020-11-23	25788	53	0	1	32.09	4	0.66	0	0	M	0	1	1	0	0	0	1	0	0	0	0	0	0	0	0	0	0	0	0	0	0	0	1	0	0	0	0	0	0	0	0	0	0	0	0
26055	11	11	2020	2020-11-24	26055	34	0	1	34.03	3	0.72	0	0	F	0	1	1	0	0	1	1	1	1	1	1	1	0	0	0	1	1	0	0	0	0	0	0	0	0	0	0	0	0	0	0	0	0	0	0
26126	11	11	2020	2020-11-25	26126	63	0	1	30.69	3	2.41	0	0	F	0	1	1	0	0	1	1	0	0	1	1	1	0	1	0	1	0	0	0	1	0	0	1	0	0	0	0	0	0	0	0	0	0	0	0
26136	11	11	2020	2020-11-25	26136	52	0	1	32.45	7	1.98	0	0	F	1	0	1	1	1	1	0	1	0	1	1	1	1	0	1	0	1	1	1	1	0	0	0	0	0	0	0	0	0	0	0	0	0	0	0
26140	11	11	2020	2020-11-25	26140	50	0	1	23.71	7	3.01	0	0	M	0	1	1	1	0	1	0	0	1	0	0	0	1	0	1	0	1	1	1	1	0	0	0	0	0	0	0	0	0	0	0	0	0	0	0
26145	11	11	2020	2020-11-25	26145	40	0	1	31.62	10	3.49	0	0	M	1	1	0	0	0	1	1	1	0	1	0	1	0	0	0	0	1	1	1	1	0	0	0	0	0	0	0	0	0	0	0	0	0	0	0
26152	11	11	2020	2020-11-25	26152	27	0	1	30.75	10	3.47	0	0	F	0	1	0	0	1	1	1	1	0	0	1	0	0	0	0	0	0	1	1	0	0	0	0	0	0	0	0	0	0	0	0	0	0	0	0
26227	11	11	2020	2020-11-25	26227	24	0	1	30.93	5	4.01	0	0	F	1	1	1	1	1	1	0	1	1	0	0	1	1	1	0	1	1	1	1	1	0	0	0	0	0	0	0	0	0	0	0	0	0	0	0
26246	11	11	2020	2020-11-25	26246	45	0	1	34.33	2	3.77	0	0	F	1	0	1	0	0	1	0	0	0	1	1	1	0	0	0	1	0	0	0	0	0	0	0	0	0	0	0	0	0	0	0	0	0	0	0
26253	11	11	2020	2020-11-25	26253	23	0	1	33.31	9	1.51	0	0	F	1	1	1	1	0	1	1	1	1	1	1	1	1	0	0	1	1	1	1	1	0	0	0	0	0	0	0	0	0	0	0	0	0	0	0
26365	11	11	2020	2020-11-26	26365	28	0	1	30.53	9	4.1	0	0	M	1	1	0	1	0	1	1	1	0	0	1	0	0	0	0	1	1	1	1	0	0	0	0	0	0	0	0	0	0	0	0	0	0	0	0
26398	11	11	2020	2020-11-26	26398	25	0	1	15.59	1	0.38	0.84	0.44	F	0	0	0	0	0	0	0	1	0	0	0	0	0	0	0	0	0	0	0	0	0	0	0	0	0	0	0	0	0	0	0	0	0	0	0
26415	11	11	2020	2020-11-26	26415	54	0	1	29.11	3	0.24	0	0	F	0	1	0	0	0	1	1	1	0	0	1	1	0	0	0	1	1	0	0	0	0	0	0	0	0	0	0	0	0	0	0	0	0	0	0
26420	11	11	2020	2020-11-26	26420	53	0	1	25.57	9	2.28	0	0	F	1	1	0	0	1	1	1	1	0	1	1	1	0	0	0	0	1	1	1	0	0	0	0	0	0	0	0	0	0	0	0	0	0	0	0
26433	11	11	2020	2020-11-26	26433	39	0	1	16.91	9	2.91	0	0	M	1	1	0	1	0	1	0	0	0	1	0	0	0	0	0	0	1	1	1	0	0	0	0	0	0	0	0	0	0	0	0	0	0	0	0
26457	11	11	2020	2020-11-26	26457	49	0	1	32.34	4	3.31	0	0	F	0	1	0	0	1	0	0	0	0	0	1	0	0	0	0	1	1	0	0	1	0	0	0	0	0	0	0	0	0	0	0	0	0	0	0
26537	11	11	2020	2020-11-27	26537	42	0	1	28.97	11	2.01	0	0	F	1	0	0	0	0	1	0	0	0	0	1	0	0	0	0	0	1	1	1	0	0	0	0	0	0	0	0	0	0	0	0	0	0	0	0
26553	11	11	2020	2020-11-27	26553	39	0	1	34.2	11	4.18	0	0	F	1	1	1	1	0	1	0	1	1	1	0	0	0	0	0	1	0	1	0	0	0	0	0	0	0	0	0	0	0	0	0	0	0	0	0
26598	11	11	2020	2020-11-27	26598	57	0	1	18.69	12	2.42	0	0	F	1	1	1	0	1	1	0	1	1	0	1	0	0	0	0	0	1	1	1	0	0	0	1	0	0	0	0	0	0	0	0	0	0	0	0
26672	11	11	2020	2020-11-27	26672	26	0	1	25.59	5	4.08	0	0	F	0	0	0	0	0	0	0	0	0	0	0	0	0	0	0	1	0	0	0	0	0	0	0	0	0	0	0	0	0	0	0	0	0	0	0
26760	11	11	2020	2020-11-30	26760	60	0	1	19.73	9	0.24	0.39	0.49	F
26819	11	11	2020	2020-11-30	26819	34	0	1	29.83	7	2.97	0	0	F	0	1	0	0	1	1	0	1	0	1	0	0	0	0	0	0	1	1	0	0	0	0	1	0	0	0	0	0	0	0	0	0	0	0	0
26832	11	11	2020	2020-11-30	26832	66	0	1	33.92	6	3.43	0	0	F	1	1	0	1	0	1	0	1	1	1	0	1	0	0	0	0	1	1	1	0	0	0	1	0	0	0	0	0	0	0	0	0	0	0	0
27376	12	12	2020	2020-12-03	27376	46	0	1	31.26	3	0.25	0.69	0.41	F	0	0	1	0	0	1	1	0	0	0	0	0	0	0	0	0	0	0	0	0	0	0	0	0	0	0	0	0	0	0	0	0	0	0	0
27775	12	12	2020	2020-12-07	27775	66	0	1	33.31	7	0.33	0	0	F	0	0	1	1	1	1	1	1	0	1	0	0	0	1	0	1	1	0	0	1	0	0	1	0	0	0	0	0	0	0	0	0	0	0	0
27776	12	12	2020	2020-12-07	27776	26	0	1	36.1	3	0.29	0	0	F	1	0	1	0	0	1	1	1	1	0	1	0	1	0	0	1	1	0	0	1	0	0	0	0	0	0	0	0	0	0	0	0	0	0	0
27777	12	12	2020	2020-12-07	27777	59	0	1	23.7	6	4.23	0	0	M	0	0	1	0	1	1	0	0	0	0	0	0	0	0	0	0	1	1	1	0	0	0	1	0	1	0	0	0	0	0	0	0	0	0	0
27781	12	12	2020	2020-12-07	27781	24	0	1	26.98	2	0.38	0	0	F	0	0	0	0	0	0	0	0	0	0	0	0	0	0	0	0	0	1	0	0	0	0	0	0	0	0	0	0	0	0	0	0	0	0	0
28020	12	12	2020	2020-12-08	28020	57	0	1	34.68	12	3.35	0	0	F	0	1	0	0	0	1	1	1	0	1	0	0	0	0	0	1	1	0	0	1	0	0	0	0	0	0	0	0	0	0	0	0	0	0	0
28441	12	12	2020	2020-12-09	28441	61	0	1	31.2	13	2.37	0	0	M	0	1	1	1	1	1	1	1	1	0	0	0	0	0	0	0	0	0	0	0	0	0	0	0	0	1	0	0	0	0	0	0	0	0	0
28608	12	12	2020	2020-12-10	28608	53	0	1	36.51	3	0.58	0	0	F	0	1	1	0	0	1	1	1	0	0	0	0	0	0	0	0	0	0	0	0	0	0	0	0	0	0	0	0	0	0	0	0	0	0	0
28628	12	12	2020	2020-12-10	28628	48	0	1	36.3	5	4.88	0	0	F	1	1	0	0	0	1	1	1	0	1	0	0	1	0	0	1	1	0	0	0	0	0	0	0	0	0	0	0	0	0	0	0	0	0	0
28692	12	12	2020	2020-12-10	28692	40	0	1	24.23	3	0.23	0.91	0.57	M	0	1	0	0	0	1	0	0	0	0	0	0	0	0	0	0	0	0	0	0	0	0	0	0	0	0	0	0	0	0	0	0	0	0	0
28710	12	12	2020	2020-12-11	28710	22	0	1	28.95	11	2.2	0	0	F	0	1	1	0	1	1	0	0	1	0	1	0	0	0	0	1	1	1	0	0	0	0	0	0	0	0	0	0	0	0	0	0	0	0	0
28767	12	12	2020	2020-12-11	28767	39	0	1	36.79	2	0.39	0	0	F	1	0	1	0	0	1	1	1	1	1	1	1	0	0	0	1	1	0	1	1	0	0	0	0	0	0	0	0	0	0	0	0	0	0	0
28777	12	12	2020	2020-12-11	28777	25	0	1	36.31	3	4.51	0	0	F	0	1	1	0	0	0	1	0	0	0	1	0	0	0	0	1	0	0	0	0	0	0	0	0	0	0	0	0	0	0	0	0	0	0	0
28973	12	12	2020	2020-12-14	28973	23	0	1	24.89	6	0.32	1.22	0.55	F	0	1	1	1	0	1	1	1	0	0	0	0	0	0	0	1	0	1	0	0	0	0	0	0	0	0	0	0	0	0	0	0	0	0	0
29012	12	12	2020	2020-12-14	29012	37	0	1	25.17	9	0.68	0	0	M	0	0	0	0	1	1	1	0	0	0	0	0	0	0	1	1	1	0	0	1	0	0	0	0	0	0	0	0	0	0	0	0	1	0	0
29027	12	12	2020	2020-12-14	29027	58	0	1	31.59	5	0.55	0	0	F	1	1	1	0	0	1	0	1	0	0	0	1	0	0	0	1	1	0	0	1	0	0	1	0	0	0	0	0	0	0	0	0	0	0	0
29132	12	12	2020	2020-12-14	29132	34	0	1	34.41	5	2.85	0	0	F	0	1	1	0	0	1	1	1	0	1	1	0	0	0	0	0	1	1	1	0	0	0	0	0	0	0	0	0	0	0	0	0	0	0	0
29139	12	12	2020	2020-12-14	29139	35	0	1	28.59	8	3.62	0	0	F	1	0	1	1	1	1	1	1	0	1	1	1	1	0	1	0	1	1	1	1	0	0	0	0	1	0	0	0	0	0	0	0	0	0	0
29140	12	12	2020	2020-12-14	29140	62	0	1	30.69	6	4	0	0	F	1	1	1	0	0	1	0	0	0	0	0	0	0	0	0	1	0	0	0	0	0	0	1	0	0	0	0	0	0	0	0	0	0	0	0
29198	12	12	2020	2020-12-15	29198	60	0	1	31.72	6	0.38	0	0	F	1	1	1	0	1	1	1	1	1	1	1	1	0	0	0	0	1	0	0	1	0	0	1	0	0	1	0	0	0	0	0	0	0	0	0
29273	12	12	2020	2020-12-15	29273	26	0	1	29.99	10	3.61	0	0	M	1	1	0	1	0	1	0	1	0	1	0	0	0	0	0	0	1	1	1	0	0	0	0	0	0	0	0	0	0	0	0	0	0	0	0
29316	12	12	2020	2020-12-15	29316	45	0	1	31.01	7	3.59	0	0	F	0	1	0	0	0	0	1	0	0	0	1	0	0	0	0	1	0	0	0	0	0	0	0	0	0	0	0	0	0	0	0	0	0	0	0
29510	12	12	2020	2020-12-17	29510	53	0	1	31.64	6	3.22	0	0	F	0	1	1	0	0	1	1	0	0	0	1	1	0	0	0	1	0	1	1	0	0	0	0	0	0	0	0	0	0	1	0	0	0	1	1
29803	12	12	2020	2020-12-18	29803	43	0	1	32.73	2	0.21	0	0	M	0	0	0	0	1	1	0	1	0	1	1	0	0	0	0	0	0	0	0	1	0	0	0	0	0	0	0	0	0	0	0	0	0	0	0
29932	12	12	2020	2020-12-21	29932	27	0	1	30.19	7	4.01	0	0	M	0	0	0	0	0	0	1	1	1	0	1	0	0	0	0	0	1	1	1	0	0	0	0	0	0	0	0	0	0	0	0	0	0	0	0
29955	12	12	2020	2020-12-21	29955	37	0	1	18.81	2	0.3	0	0	F	0	1	0	0	0	1	1	0	1	0	0	0	0	0	0	1	0	0	0	0	0	0	0	0	0	0	0	0	0	0	0	0	0	0	0
29994	12	12	2020	2020-12-21	29994	25	0	1	35.33	13	3.84	0	0	F
30064	12	12	2020	2020-12-21	30064	22	0	1	21.68	2	0.22	0	0	F	1	1	1	0	1	1	1	1	0	0	1	1	1	0	0	1	1	0	0	1	0	0	0	0	0	0	0	0	0	0	0	0	0	0	0
30162	12	12	2020	2020-12-22	30162	23	0	1	30.46	13	2.99	0	0	F	1	0	1	0	1	1	1	1	0	1	1	1	1	0	1	1	0	1	1	1	0	0	0	0	0	0	0	0	0	0	0	0	0	0	0
30165	12	12	2020	2020-12-22	30165	36	0	1	26.45	1	0.22	0	0	F	0	1	1	0	0	1	1	1	0	0	1	0	0	0	0	1	0	0	0	1	0	0	0	0	0	0	0	0	0	0	0	0	0	0	0
30325	13	1	2021	2021-01-04	30325	26	0	1	31.94	5	2.19	2.6	7.52	M	0	1	0	0	1	0	1	1	0	0	0	0	0	0	0	0	0	0	0	1	0	0	0	0	0	0	0	0	0	0	0	0	0	0	0
30329	13	1	2021	2021-01-04	30329	28	0	1	29.35	6	2.17	0	0	F	0	1	1	0	1	1	1	1	0	0	1	0	0	0	0	1	1	1	1	1	0	0	0	0	0	0	0	0	0	0	0	0	0	0	0
30347	13	1	2021	2021-01-04	30347	25	0	1	36.51	12	2.84	0	0	M	0	1	0	1	0	1	1	1	1	0	1	1	0	0	0	1	1	1	1	0	0	0	0	0	0	0	0	0	0	0	0	0	0	0	0
30462	13	1	2021	2021-01-05	30462	26	0	1	34.37	5	0.56	0	0	F	1	0	0	1	1	1	0	1	0	1	1	0	0	0	0	1	0	1	1	0	1	0	0	0	0	0	0	0	0	0	0	0	0	0	0
30497	13	1	2021	2021-01-05	30497	40	0	1	31.9	9	3.02	0	0	F	0	0	1	0	1	0	1	0	0	1	1	0	0	0	0	1	1	1	1	0	0	0	0	0	0	0	0	0	0	0	0	0	0	0	0
30668	13	1	2021	2021-01-07	30668	23	0	1	28.33	4	2.84	0	0	F	0	0	1	0	0	1	0	1	0	0	1	0	0	0	0	0	1	1	1	0	0	0	0	0	0	0	0	0	0	0	0	0	0	0	0
30673	13	1	2021	2021-01-07	30673	50	0	1	24.29	4	3.43	0	0	F	0	1	0	0	1	1	1	1	0	1	0	0	0	0	0	0	0	1	1	0	0	0	0	0	0	0	0	0	0	0	0	0	0	0	0
30707	13	1	2021	2021-01-07	30707	43	0	1	34.52	3	2.5	0	0	F	0	0	0	1	0	1	0	0	0	0	0	0	0	0	0	0	0	0	0	0	0	0	0	0	0	0	0	0	0	0	0	0	0	0	0
30839	13	1	2021	2021-01-08	30839	21	0	1	32.31	5	0.29	0	0	F	0	1	0	0	0	1	1	0	1	0	1	0	0	0	0	0	0	1	0	0	0	0	0	0	0	0	0	0	0	0	0	0	0	0	0
31025	13	1	2021	2021-01-12	31025	51	0	1	31.12	6	2.97	0	0	M	0	1	1	0	0	0	1	1	1	1	1	1	0	0	0	1	1	0	1	0	0	0	0	0	1	0	0	0	0	0	0	0	0	0	0
31034	13	1	2021	2021-01-12	31034	21	0	1	31.43	7	0.08	0	0	M
31136	13	1	2021	2021-01-13	31136	25	0	1	34.14	11	3.55	0	0	M	0	1	0	0	0	1	1	1	0	0	0	1	0	0	0	1	1	0	0	0	0	0	1	0	0	0	0	0	0	0	0	0	0	0	0
31221	13	1	2021	2021-01-14	31221	35	0	1	28.04	9	0.54	0	0	F	0	1	0	0	1	1	0	0	1	0	0	1	0	0	0	1	0	0	0	1	0	0	0	0	0	0	0	0	0	0	0	0	0	0	0
32118	13	1	2021	2021-01-28	32118	34	0	1	33.61	7	3.53	0	0	F	1	0	1	1	0	1	1	1	0	1	1	1	1	0	0	1	0	1	1	1	0	0	0	0	0	0	0	0	0	0	0	0	0	0	0
32674	14	2	2021	2021-02-04	32674	39	0	1	26	5	0.19	0	0	M	1	1	1	1	0	1	1	1	1	1	1	0	0	0	0	0	0	0	1	1	0	0	0	0	0	0	0	0	0	0	0	0	0	0	0
32983	14	2	2021	2021-02-10	32983	46	0	1	32.03	12	3.24	0	0	M	1	1	1	1	1	1	0	1	0	1	0	1	1	0	0	1	1	0	0	1	1	0	0	0	0	0	0	0	0	0	0	0	0	0	0
32988	14	2	2021	2021-02-10	32988	54	0	1	26.31	6	1.31	0	0	F	1	1	1	0	0	1	1	1	1	0	1	1	0	0	0	1	0	1	1	0	0	0	0	0	0	0	0	0	0	0	0	0	0	0	0
33223	14	2	2021	2021-02-18	33223	27	0	1	31.86	11	3.69	0	0	F	1	1	1	0	0	1	0	1	0	0	1	0	0	0	0	1	0	1	1	0	0	0	0	0	0	0	0	0	0	0	0	0	0	0	0
33283	14	2	2021	2021-02-18	33283	59	0	1	27.66	2	3.15	0	0	M	0	1	0	0	1	1	0	1	0	0	0	0	0	0	0	0	1	1	1	0	0	0	1	0	0	0	0	0	0	0	0	0	0	0	0
33663	14	2	2021	2021-02-22	33663	39	0	1	33.94	3	NR	NR	NR	F	1	0	1	0	1	0	0	0	0	0	0	0	0	0	0	0	1	0	0	0	0	0	1	0	0	0	0	0	0	0	0	0	0	0	0
33885	14	2	2021	2021-02-23	33885	48	0	1	32.07	7	3.38	0	0	F	0	0	0	0	1	1	0	1	0	1	0	0	0	1	0	0	1	0	0	1	0	0	0	0	0	0	0	0	0	0	0	0	0	0	0
35178	15	3	2021	2021-03-08	35178	42	0	1	26.43	8	3.67	0	0	F	1	1	0	0	1	0	1	1	0	1	0	0	0	0	0	1	1	1	0	1	0	0	1	0	0	0	0	0	0	0	0	0	0	0	0
35266	15	3	2021	2021-03-09	35266	32	0	1	26.45	4	2.68	0	0	M	1	0	0	0	0	1	1	1	1	1	1	0	1	0	0	1	1	0	0	0	0	0	0	0	0	0	0	0	0	0	0	0	0	0	0
35512	15	3	2021	2021-03-12	35512	33	0	1	32.58	8	4.5	0	0	F	0	0	0	0	0	1	1	1	0	0	1	0	0	0	0	0	1	0	0	0	0	0	0	0	0	0	0	0	0	0	0	0	0	0	0
35634	15	3	2021	2021-03-15	35634	41	0	1	26.52	3	2.68	0	0	F	1	1	1	1	0	1	1	0	0	0	1	0	0	0	0	1	1	1	1	1	1	0	0	0	0	0	0	0	0	0	0	0	0	0	0
36099	15	3	2021	2021-03-19	36099	39	0	1	28.94	4	0.64	0	0	F	0	1	0	0	0	1	0	1	0	1	1	0	0	0	0	1	0	0	0	1	0	0	0	0	0	0	0	0	0	0	0	0	0	0	0
36232	15	3	2021	2021-03-22	36232	27	0	1	28.72	3	4.2	0	0	F	0	0	0	0	1	1	0	1	0	0	0	0	0	0	0	0	0	0	0	1	0	0	0	0	0	0	0	0	0	0	0	0	0	0	0
36255	15	3	2021	2021-03-22	36255	20	0	1	22.02	4	4.23	0	0	M	1	0	1	1	0	1	1	1	1	0	1	1	0	0	0	1	1	1	1	0	1	0	0	0	0	0	0	0	0	0	0	0	0	0	0
36630	15	3	2021	2021-03-24	36630	26	0	1	30.8	10	3.34	0	0	M	1	1	0	1	1	1	1	1	0	1	1	0	0	1	1	1	1	1	1	1	0	0	0	0	0	0	0	0	0	0	0	0	0	0	0
37135	15	3	2021	2021-03-29	37135	42	0	1	31.28	8	3.62	0	0	F	0	1	0	0	0	1	1	1	0	0	1	1	0	0	0	1	0	1	1	0	0	0	1	0	0	0	0	0	0	0	0	0	0	0	0
37220	15	3	2021	2021-03-30	37220	61	0	1	35.45	11	4.22	0	0	M	1	1	0	0	0	0	1	1	0	0	1	1	0	0	0	1	0	0	0	0	0	0	0	0	0	0	0	0	0	0	0	0	0	0	0
37222	15	3	2021	2021-03-30	37222	37	0	1	26.45	8	3.45	0	0	F	1	1	1	0	0	1	1	1	0	0	1	0	0	0	0	1	1	1	1	1	0	0	0	0	0	0	0	0	0	0	0	0	0	0	0
37230	15	3	2021	2021-03-30	37230	48	0	1	23.53	7	2.92	0	0	M	1	1	0	0	1	1	1	1	0	0	0	0	1	0	0	1	1	0	0	0	0	0	1	0	0	0	0	0	0	0	0	0	0	0	0
37376	15	3	2021	2021-03-31	37376	52	0	1	21.1	2	0.35	0	0	M	0	1	0	0	0	0	0	0	0	0	0	1	0	0	0	0	0	0	0	0	0	0	1	1	1	0	0	0	0	0	0	0	0	0	0
37377	15	3	2021	2021-03-31	37377	44	0	1	32.08	2	1.64	0	0	F	0	0	1	0	1	1	1	0	0	0	0	0	0	0	0	1	0	0	0	0	0	0	0	0	0	0	0	0	0	0	0	0	0	0	0
37478	16	4	2021	2021-04-05	37478	26	0	1	27.85	10	2.79	1.96	6.12	M	1	1	0	0	1	0	0	0	0	0	0	0	0	0	0	0	1	0	0	0	0	0	1	0	0	0	0	0	0	0	0	0	0	0	0
37500	16	4	2021	2021-04-05	37500	24	0	1	30.9	6	4.38	0	0	F	1	0	0	1	0	1	1	1	0	0	1	1	0	0	0	1	1	1	1	1	1	0	0	0	0	0	0	0	0	0	0	0	0	0	0
37506	16	4	2021	2021-04-05	37506	54	0	1	31.8	4	4.36	0	0	F	0	1	1	1	0	1	1	1	0	1	1	0	0	0	0	1	1	0	0	1	0	0	0	0	0	0	0	0	0	0	0	0	0	0	0
37507	16	4	2021	2021-04-05	37507	19	0	1	27.46	13	3.67	0	0	F	0	1	1	0	0	1	0	0	0	0	0	0	0	0	0	0	1	1	1	1	1	0	0	0	0	0	0	0	0	0	0	0	0	0	0
37811	16	4	2021	2021-04-07	37811	61	0	1	25.54	2	2.73	0	0	F	1	1	0	0	1	1	0	1	0	0	0	0	0	0	0	1	1	0	0	0	0	0	0	0	0	0	0	0	0	0	0	0	0	0	0
37865	16	4	2021	2021-04-08	37865	32	0	1	33.68	2	4	0	0	F	1	0	0	0	0	1	0	1	0	1	0	1	0	0	0	0	1	1	1	0	0	0	0	0	0	0	0	0	0	0	0	0	0	0	0
37871	16	4	2021	2021-04-08	37871	46	0	1	21.55	11	2.93	0	0	M	1	1	1	0	1	1	1	1	1	0	0	0	0	0	0	1	1	1	1	0	0	0	0	0	0	0	0	0	0	0	0	0	0	0	0
37883	16	4	2021	2021-04-08	37883	23	0	1	33.98	10	2.32	0	0	M	0	1	1	1	1	1	0	1	0	0	1	0	0	0	0	1	1	0	0	0	0	0	0	0	0	0	0	0	0	0	0	0	0	0	0
37950	16	4	2021	2021-04-08	37950	25	0	1	36.66	10	2.26	0	0	M	1	1	0	0	0	1	1	1	0	0	1	1	0	1	1	1	0	1	1	0	0	0	0	0	0	0	0	0	0	0	0	0	0	0	0
38257	16	4	2021	2021-04-12	38257	26	0	1	34.12	3	0.32	0	0	F	1	1	0	1	1	1	1	1	0	0	0	1	0	0	0	1	1	0	0	1	0	0	0	0	1	0	0	0	0	0	0	0	0	0	0
38690	16	4	2021	2021-04-16	38690	25	0	1	18.37	4	0.32	0	0	F	1	1	0	1	0	1	0	1	0	1	0	0	0	0	0	1	1	0	0	1	0	0	0	0	0	0	0	0	0	0	0	0	0	0	0
38708	16	4	2021	2021-04-16	38708	62	0	1	29.09	12	3.87	0	0	M	0	1	0	0	0	0	1	1	1	0	0	0	0	0	0	0	1	0	0	0	0	0	1	0	0	0	0	0	0	0	0	0	0	0	0
38876	16	4	2021	2021-04-19	38876	69	0	1	31.56	3	3.23	0	0	M	0	1	0	0	0	0	1	0	1	0	1	0	0	0	0	1	1	0	0	0	0	0	0	0	0	0	0	0	0	0	0	0	0	0	0
38893	16	4	2021	2021-04-19	38893	39	0	1	31.87	13	3.21	0	0	F	0	1	0	0	0	1	0	0	0	1	1	0	0	0	0	1	0	0	0	0	0	0	0	0	0	0	0	0	0	0	0	0	0	0	0
38976	16	4	2021	2021-04-20	38976	56	0	1	30.65	8	5.24	0	0	F	0	1	1	0	1	1	1	1	0	0	1	0	0	0	0	1	1	1	1	1	0	0	0	0	0	0	0	0	0	0	0	0	0	0	0
39031	16	4	2021	2021-04-20	39031	31	0	1	31.19	3	1.87	0	0	M	0	0	0	0	0	0	1	0	0	0	0	0	0	0	0	0	1	0	0	0	0	0	0	0	0	0	0	0	0	0	0	0	0	0	0
39058	16	4	2021	2021-04-20	39058	23	0	1	22.6	13	4.12	0	0	F	1	1	1	0	0	1	0	1	0	1	1	0	0	0	0	1	1	1	1	1	0	0	0	0	0	0	0	0	0	0	0	0	0	0	0
39201	16	4	2021	2021-04-22	39201	54	0	1	28.73	5	4.23	0	0	M	0	1	0	1	0	0	0	1	0	0	1	0	0	0	0	1	1	0	0	0	0	0	0	0	0	0	0	0	0	0	0	0	0	0	0
39205	16	4	2021	2021-04-22	39205	65	0	1	29	9	6.31	0	0	F	0	0	1	0	0	0	1	0	1	0	1	0	0	0	1	1	0	0	1	0	0	0	0	0	0	0	0	0	0	0	0	0	0	0	0
39207	16	4	2021	2021-04-22	39207	34	0	1	26.98	4	5.41	0	0	M	1	1	0	1	0	1	1	1	0	0	1	0	0	0	0	1	1	1	1	1	0	0	0	0	0	0	0	0	0	0	0	0	0	0	0
39613	16	4	2021	2021-04-27	39613	39	0	1	27.97	5	3.95	0	0	M	1	0	1	0	0	0	1	0	0	1	1	0	0	0	0	0	0	1	1	0	0	0	0	0	0	0	0	0	0	0	0	0	0	0	0
39679	16	4	2021	2021-04-27	39679	24	0	1	29.73	9	3.87	0	0	F	1	1	1	1	0	1	1	1	0	1	1	0	1	0	1	1	1	1	1	1	1	0	0	0	0	0	0	0	0	0	0	0	0	0	0
40672	17	5	2021	2021-05-04	40672	44	0	1	22.49	7	3.78	0	0	F	0	1	0	0	0	1	0	1	0	0	0	0	0	0	0	0	0	1	1	0	0	0	1	0	0	0	0	0	0	0	0	0	0	0	0
40872	17	5	2021	2021-05-06	40872	43	0	1	32.82	6	4.3	0	0	M	1	1	0	1	1	1	1	1	1	0	0	0	0	0	0	1	1	0	0	0	0	0	1	0	0	0	0	0	0	0	0	0	0	0	0
41606	17	5	2021	2021-05-13	41606	25	0	1	15.39	2	0.8	0	0	F	1	0	1	0	0	1	1	0	0	0	0	0	0	0	0	0	0	0	0	0	0	0	0	0	0	0	0	0	0	0	0	0	0	0	0
41628	17	5	2021	2021-05-13	41628	59	0	1	34.58	5	5.04	0	0	F	0	1	0	0	0	1	1	0	0	0	1	0	0	0	0	0	0	0	0	0	0	0	1	0	1	0	0	0	0	0	0	0	0	0	0
41631	17	5	2021	2021-05-13	41631	46	0	1	24.49	7	2.98	0	0	M	1	1	0	0	1	1	0	1	0	1	1	0	0	0	0	0	1	1	1	0	0	0	0	0	0	0	0	0	1	0	0	0	0	0	0
41731	17	5	2021	2021-05-14	41731	39	0	1	31.65	3	4.83	0	0	F
41775	17	5	2021	2021-05-14	41775	42	0	1	29.65	9	5.08	0	0	M	0	0	1	0	0	0	0	0	0	0	0	0	0	0	0	0	0	0	1	0	0	0	0	0	0	0	0	0	0	0	0	0	0	0	0
41917	17	5	2021	2021-05-17	41917	60	0	1	33.87	10	3.56	0	0	F	1	1	0	0	1	0	1	1	0	1	1	0	0	0	0	0	0	0	0	1	0	0	1	0	0	0	0	0	0	0	0	0	0	0	0
41942	17	5	2021	2021-05-17	41942	39	0	1	32.41	4	3.28	0	0	M	1	0	0	0	0	1	1	0	1	1	1	0	0	0	0	0	0	0	0	0	0	0	0	0	0	0	0	0	0	0	0	0	0	0	0
42388	17	5	2021	2021-05-19	42388	30	0	1	31.14	5	1.03	0	0	F	1	0	1	0	0	1	1	1	0	1	1	1	0	0	0	0	1	1	1	1	1	0	0	0	0	0	0	0	0	0	0	0	0	0	0
42441	17	5	2021	2021-05-19	42441	52	0	1	28	7	2.76	0	0	F	0	1	1	1	1	0	1	0	0	0	1	0	0	0	0	0	1	0	0	0	0	0	1	0	0	0	0	0	0	0	0	0	0	0	0
42952	17	5	2021	2021-05-24	42952	71	0	1	23.61	1	2.01	0	0	M	0	1	0	0	0	1	0	0	0	0	0	0	0	0	0	0	0	0	0	0	0	0	0	0	1	0	0	0	0	0	0	0	0	0	0
43055	17	5	2021	2021-05-25	43055	40	0	1	35.47	11	3.44	0	0	M	1	1	1	0	0	1	1	1	0	1	1	1	0	0	0	1	0	0	0	0	0	0	0	0	0	0	0	0	0	0	0	0	0	0	0
43431	17	5	2021	2021-05-27	43431	37	0	1	27.21	8	2.2	0	0	F	0	1	1	0	0	0	0	0	0	0	1	0	0	0	0	1	0	0	0	0	0	0	0	0	0	0	0	0	0	0	0	0	0	0	0
43867	17	5	2021	2021-05-31	43867	22	0	1	33.19	5	4.21	0	0	M	1	1	1	0	0	1	0	1	1	1	0	0	0	0	0	1	1	0	0	0	0	0	0	0	0	0	0	0	0	0	0	0	0	0	0
43870	17	5	2021	2021-05-31	43870	20	0	1	28.14	8	2.66	0	0	F	1	0	1	0	0	1	0	0	1	0	1	0	0	0	0	0	1	0	0	0	0	0	0	0	0	0	0	0	0	0	0	0	0	0	0
43888	17	5	2021	2021-05-31	43888	32	0	1	32.15	2	4.58	0	0	F	0	0	0	0	0	1	1	0	0	0	1	0	0	0	0	0	1	1	1	0	0	0	0	0	0	0	0	0	0	0	0	0	0	0	0
44033	18	6	2021	2021-06-01	44033	23	0	1	31.71	7	3	0	0	F	0	1	1	1	0	0	1	1	1	1	0	0	0	0	0	1	0	0	0	0	0	0	0	0	0	0	0	0	0	1	0	0	0	1	1
44034	18	6	2021	2021-06-01	44034	44	0	1	22.15	12	0.88	0	0	F	1	1	0	0	0	1	1	1	0	1	1	0	0	0	0	1	1	0	0	0	0	0	0	0	0	0	0	0	0	0	0	0	0	0	0
44040	18	6	2021	2021-06-01	44040	39	0	1	34.23	7	0.36	0	0	F	0	1	1	0	0	0	1	1	0	0	1	0	1	0	1	1	0	0	0	0	0	0	0	0	0	0	0	0	0	0	0	0	0	0	0
44041	18	6	2021	2021-06-01	44041	24	0	1	26.99	2	2.19	0.85	0.63	M	0	1	1	0	0	0	1	0	1	0	1	0	0	0	0	1	0	0	0	0	0	0	0	0	0	0	0	0	0	0	0	0	0	0	0
44052	18	6	2021	2021-06-01	44052	34	0	1	28.74	4	3.44	7.23	0	F	1	0	0	0	1	1	0	0	0	0	0	0	0	0	0	0	0	0	0	0	0	0	0	0	0	0	0	0	0	0	0	0	0	0	0
44059	18	6	2021	2021-06-01	44059	40	0	1	23.32	4	3.71	0	0	F	0	1	0	0	0	1	0	0	0	0	0	0	0	0	0	0	0	0	0	0	0	0	0	0	0	0	0	0	0	0	0	0	0	0	0
44060	18	6	2021	2021-06-01	44060	42	0	1	36.55	3	3.97	0	0	M	0	1	0	0	0	1	0	0	0	0	0	0	0	0	0	0	0	0	0	0	0	0	0	0	0	0	0	0	0	0	0	0	0	0	0
44091	18	6	2021	2021-06-01	44091	39	0	1	25.86	13	4.31	0	0	F	0	1	1	0	1	0	1	1	0	1	1	0	1	0	0	0	1	1	1	0	0	0	0	0	0	0	0	0	0	0	0	0	0	0	0
44105	18	6	2021	2021-06-01	44105	30	0	1	33.87	4	0.45	0	0	F	1	0	1	1	0	1	0	1	0	1	0	0	0	0	0	0	1	0	0	0	0	0	0	0	0	0	0	0	0	0	0	0	0	0	0
44355	18	6	2021	2021-06-02	44355	52	0	1	28.76	4	0.32	0.67	0.64	M	1	1	1	1	0	1	1	1	0	1	1	1	0	0	0	1	1	0	0	0	0	0	0	0	0	0	0	0	0	0	0	0	0	0	0
44562	18	6	2021	2021-06-07	44562	33	0	1	36.89	2	4.47	0	0	F	1	1	1	0	1	1	0	0	0	0	1	0	0	0	0	1	1	0	0	1	0	0	0	0	0	0	0	0	0	0	0	0	0	0	0
46694	18	6	2021	2021-06-29	46694	36	0	1	31.7	6	5.39	0	0	M	0	0	0	0	0	1	0	1	0	0	0	0	0	0	0	0	1	0	0	0	0	0	0	0	0	0	0	0	0	0	0	0	0	0	0
46915	19	7	2021	2021-07-01	46915	28	0	1	30.02	6	0.31	0	0	M	1	1	1	0	0	1	0	1	1	0	1	0	0	0	0	1	0	0	0	1	0	0	0	0	0	0	0	0	0	0	0	0	0	0	0
46916	19	7	2021	2021-07-01	46916	25	0	1	26.37	6	4.72	0	0	M	1	1	1	0	0	1	1	0	0	1	1	0	0	0	0	1	1	1	1	0	0	0	0	0	0	0	0	0	0	0	0	0	0	0	0
46948	19	7	2021	2021-07-01	46948	32	0	1	24.64	9	5.41	0	0	M	1	1	0	0	0	0	0	1	0	0	1	0	1	0	0	1	1	1	1	0	0	0	1	0	0	0	0	0	0	0	0	0	0	0	0
47142	19	7	2021	2021-07-05	47142	51	0	1	31.42	5	5.14	0	0	M	0	1	0	0	0	0	0	0	0	0	0	0	0	0	0	0	0	1	1	0	0	0	1	0	0	0	0	0	0	0	0	0	0	0	0
47172	19	7	2021	2021-07-05	47172	34	0	1	28.14	9	5.19	0	0	M	0	1	1	0	0	0	1	0	0	0	1	0	0	0	0	1	0	1	1	1	0	0	0	0	0	0	0	0	0	0	0	0	0	0	0
47409	19	7	2021	2021-07-07	47409	36	0	1	23.94	3	4.74	0	0	F	1	1	0	0	1	0	0	1	0	1	0	0	0	0	0	0	1	0	0	1	1	0	0	0	0	0	0	0	0	0	0	0	0	0	0
47588	19	7	2021	2021-07-09	47588	25	0	1	31.27	2	5.27	0	0	F	0	0	0	0	0	1	0	0	0	0	0	0	0	0	0	0	0	0	0	1	1	0	0	0	0	0	0	0	0	0	0	0	0	0	0
47593	19	7	2021	2021-07-09	47593	55	0	1	31.94	5	4.96	0	0	M	1	1	1	0	0	1	1	1	1	1	1	1	0	0	1	1	0	0	0	0	0	0	1	0	0	0	0	0	0	0	0	0	0	0	0
47793	19	7	2021	2021-07-13	47793	32	0	1	30.78	10	4.02	0	0	M	1	1	1	1	0	1	1	0	1	1	1	0	0	0	0	1	1	0	0	0	0	0	0	0	1	0	0	0	0	0	0	0	0	0	0
47860	19	7	2021	2021-07-13	47860	29	0	1	34.27	2	5.01	0	0	M	0	0	1	0	0	1	1	0	0	0	1	0	0	0	0	0	0	0	0	0	0	0	0	0	0	0	0	0	0	0	0	0	0	0	0
48098	19	7	2021	2021-07-15	48098	41	0	1	30.49	10	5.73	0	0	F	0	1	1	1	1	1	1	1	0	1	0	0	0	0	0	1	1	0	0	0	0	0	0	0	0	0	0	0	0	0	0	0	0	0	0
48103	19	7	2021	2021-07-15	48103	30	0	1	29.38	9	5.52	0	0	M	1	1	0	0	1	1	1	1	0	0	0	0	0	0	0	1	1	1	1	0	0	0	0	0	0	0	0	0	0	0	0	0	0	0	0
48225	19	7	2021	2021-07-16	48225	61	0	1	35.97	11	6.24	0	0	M	0	1	1	0	0	1	1	0	0	0	1	0	0	0	0	0	0	1	1	0	0	0	0	0	0	0	0	0	0	0	0	0	0	0	0
48237	19	7	2021	2021-07-16	48237	20	0	1	25.63	9	4.84	0	0	M	1	1	0	0	0	0	1	1	0	0	1	0	0	0	0	0	1	1	0	0	0	0	0	0	0	0	0	0	0	0	0	0	0	0	0
48329	19	7	2021	2021-07-19	48329	38	0	1	23.12	2	5.34	0	0	F	0	1	1	0	0	0	1	0	0	0	1	1	0	0	0	1	0	0	0	0	0	0	0	0	0	0	0	0	0	0	0	0	0	0	0
48365	19	7	2021	2021-07-19	48365	60	0	1	26.74	9	6.9	0	0	F	0	1	0	0	1	0	1	1	1	0	1	0	0	0	0	1	1	1	0	0	0	0	0	0	0	0	0	0	0	0	0	0	0	0	0
48465	19	7	2021	2021-07-20	48465	73	0	1	21.24	13	5.71	0	0	F	1	1	0	0	1	1	1	1	1	0	1	0	0	0	0	1	0	0	0	1	0	0	0	0	0	0	0	0	0	0	0	0	0	0	0
48630	19	7	2021	2021-07-21	48630	39	0	1	34.42	6	6.22	0	0	F	1	1	1	0	0	1	1	0	0	1	1	1	0	0	0	1	1	0	0	0	0	0	0	0	0	0	0	0	0	0	0	0	0	0	0
48649	19	7	2021	2021-07-21	48649	31	0	1	35.43	3	5.45	0	0	F	1	1	1	1	0	0	1	0	0	1	1	0	0	0	0	0	0	0	0	0	0	0	0	0	0	0	0	0	0	0	0	0	0	0	0
48827	19	7	2021	2021-07-22	48827	34	0	1	24.87	3	5.33	0	0	M	0	0	0	0	0	0	1	0	0	0	1	0	0	0	0	1	0	0	0	0	0	0	0	0	0	0	0	0	0	0	0	0	0	0	0
49189	19	7	2021	2021-07-26	49189	30	0	1	36.78	2	2.34	0	0	M	0	1	1	0	0	0	1	0	0	0	0	0	0	0	0	1	0	0	0	0	0	0	0	0	0	0	0	0	0	0	0	0	0	0	0
49230	19	7	2021	2021-07-26	49230	59	0	1	30.62	6	4.02	0	0	F	0	1	1	0	0	1	1	1	1	1	1	1	0	0	1	1	1	0	0	1	0	0	0	0	0	0	0	0	0	0	0	0	0	0	0
49303	19	7	2021	2021-07-27	49303	68	0	1	28.8	6	5.74	0	0	F	0	1	0	1	0	0	1	1	0	1	1	1	0	0	0	0	0	1	1	0	0	0	0	0	0	0	0	0	0	0	0	0	0	0	0
49345	19	7	2021	2021-07-27	49345	21	0	1	30.34	6	3.84	0	0	F	0	1	0	0	0	0	0	0	0	0	0	0	0	0	0	0	0	0	0	0	0	0	0	0	0	0	0	0	0	0	0	0	0	0	0
49458	19	7	2021	2021-07-28	49458	54	0	1	28.09	7	5.79	0	0	F	0	1	0	0	0	1	1	0	1	0	1	0	0	0	0	1	0	1	0	0	0	0	1	0	0	0	0	0	0	0	0	0	0	0	0
49768	19	7	2021	2021-07-30	49768	31	0	1	27.29	3	4.2	0	0	F	0	1	1	0	0	1	1	0	1	0	0	1	0	0	0	1	1	0	0	0	0	0	0	0	0	0	0	0	0	0	0	0	0	0	0
49879	20	8	2021	2021-08-02	49879	56	0	1	25.99	5	6.01	0	0	F	0	0	0	0	0	0	1	0	0	0	1	0	0	0	0	0	0	1	1	0	0	0	0	0	0	0	0	0	0	0	0	0	0	0	0
49892	20	8	2021	2021-08-02	49892	33	0	1	30.07	3	3.51	0	0	M	1	1	0	0	0	1	1	1	1	0	1	0	0	0	0	1	0	0	0	0	0	0	0	0	0	0	0	0	0	0	0	0	0	0	0
49921	20	8	2021	2021-08-02	49921	35	0	1	28.31	7	5.04	0	0	M	0	1	1	0	0	1	1	0	0	1	1	0	0	1	0	1	0	0	0	0	0	0	1	0	0	0	0	0	0	0	0	0	0	0	0
50024	20	8	2021	2021-08-03	50024	60	0	1	25.56	4	6.01	0	0	M	0	0	0	0	0	1	0	0	0	0	0	0	0	0	0	1	1	1	1	0	0	0	0	0	1	0	0	0	0	0	0	0	0	0	0
50088	20	8	2021	2021-08-03	50088	22	0	1	30.32	7	6.7	0	0	F	0	0	1	0	1	1	1	1	0	0	0	0	0	0	0	0	0	1	0	0	0	0	0	0	0	0	0	0	0	0	0	0	0	0	0
50339	20	8	2021	2021-08-05	50339	29	0	1	31.69	4	0.34	0	0	M	1	1	0	1	1	1	0	1	0	0	0	0	0	0	0	1	1	0	0	0	0	0	0	0	0	0	0	0	0	0	0	0	0	0	0
50366	20	8	2021	2021-08-05	50366	29	0	1	19.88	5	4.66	0	0	M	1	1	1	0	0	1	1	1	1	1	1	1	0	0	0	0	1	1	1	0	0	0	0	0	0	0	0	0	0	0	0	0	0	0	0
50624	20	8	2021	2021-08-09	50624	26	0	1	21.49	8	5.4	0	0	F	1	1	0	0	0	0	1	1	0	0	1	1	0	0	1	1	0	1	0	0	0	0	0	0	0	0	0	0	0	0	0	0	0	0	0
50646	20	8	2021	2021-08-09	50646	53	0	1	32.59	4	5.23	0	0	F	0	1	1	0	0	1	1	0	0	1	0	0	0	0	0	1	0	0	0	0	0	0	0	0	0	0	0	0	0	0	0	0	0	0	0
50664	20	8	2021	2021-08-09	50664	35	0	1	28.73	8	5.49	0	0	F	0	1	1	1	1	1	1	1	0	0	1	1	0	0	1	1	1	0	0	0	0	0	0	0	0	0	0	0	0	0	0	0	0	0	0
50694	20	8	2021	2021-08-09	50694	28	0	1	33.95	0	1.99	0	0	F	0	1	0	0	0	1	0	0	0	0	0	0	0	0	0	1	0	0	0	0	0	0	0	0	0	0	0	0	0	0	0	0	0	0	0
50946	20	8	2021	2021-08-11	50946	38	0	1	33	2	3.37	0	0	F	0	1	1	0	0	1	1	0	0	1	1	0	0	0	0	1	0	0	0	0	0	0	0	0	0	0	0	0	0	0	0	0	0	0	0
50958	20	8	2021	2021-08-11	50958	69	0	1	29.96	5	4.73	0	0	M	1	1	1	0	0	1	0	1	0	1	1	1	0	0	0	0	1	0	0	0	0	0	0	0	0	0	0	0	0	0	0	0	0	0	0
51124	20	8	2021	2021-08-12	51124	25	0	1	23.69	3	2.56	0	0	M	0	1	1	0	0	1	1	1	0	0	1	0	0	0	0	0	0	0	0	0	0	0	0	0	0	0	0	0	0	0	0	0	0	0	0
51129	20	8	2021	2021-08-12	51129	31	0	1	25.71	5	2.07	0	0	M	1	0	1	0	0	1	0	0	0	0	0	0	0	0	0	0	0	0	0	0	0	0	0	0	0	0	0	0	0	0	0	0	0	0	0
51141	20	8	2021	2021-08-12	51141	47	0	1	31.49	4	4.18	0	0	M	0	1	1	0	0	1	1	1	0	0	1	1	0	0	0	1	0	0	0	0	0	0	0	0	0	0	0	0	0	0	0	0	0	0	0
51249	20	8	2021	2021-08-13	51249	42	0	1	36.33	7	4.83	0	0	M	0	1	0	0	1	1	0	1	1	0	1	0	0	0	0	0	1	1	1	0	0	0	1	0	1	0	0	0	0	0	0	0	0	0	0
51271	20	8	2021	2021-08-13	51271	67	0	1	27.23	7	2.93	0	0	F	1	1	0	0	1	1	1	1	0	0	1	1	0	0	0	1	1	0	0	0	0	0	1	0	0	0	0	0	0	0	0	0	0	0	0
51279	20	8	2021	2021-08-13	51279	57	0	1	29.46	4	3.28	0	0	F	0	1	1	0	0	1	1	1	1	0	0	1	0	0	0	0	1	0	0	0	0	0	0	0	0	0	0	0	0	0	0	0	0	0	0
51344	20	8	2021	2021-08-16	51344	25	0	1	30.79	10	3.55	0	0	F	1	1	0	1	0	1	1	1	0	1	1	0	0	0	0	1	1	1	1	1	0	0	0	0	0	0	0	0	0	0	0	0	0	0	0
51360	20	8	2021	2021-08-16	51360	35	0	1	29.3	5	5.73	0	0	F	1	0	1	0	0	1	0	0	0	0	0	0	0	0	0	0	1	1	1	0	0	0	0	0	0	0	0	0	0	0	0	0	0	0	0
51397	20	8	2021	2021-08-16	51397	25	0	1	29.81	9	5.33	0	0	F	1	1	0	0	1	0	1	1	1	0	1	0	0	0	0	1	1	1	1	1	0	0	0	0	0	0	0	0	0	0	0	0	0	0	0
51541	20	8	2021	2021-08-17	51541	24	0	1	23.47	5	4.91	0	0	M	0	1	1	0	1	1	1	0	0	0	0	0	0	0	0	0	0	1	1	1	0	0	0	0	0	0	0	0	0	0	0	0	0	0	0
51564	20	8	2021	2021-08-17	51564	27	0	1	20.09	9	5.37	0	0	M	1	0	0	0	0	0	1	0	0	0	0	0	0	0	0	0	1	1	1	0	0	0	0	0	0	0	0	0	0	0	0	0	1	0	0
51565	20	8	2021	2021-08-17	51565	35	0	1	26.1	7	4.22	0	0	M
51677	20	8	2021	2021-08-18	51677	40	0	1	29.93	12	5.56	0	0	F	0	1	1	1	1	1	1	0	0	0	1	0	1	0	0	0	1	0	1	0	0	0	0	0	0	0	0	0	0	0	0	0	0	0	0
52074	20	8	2021	2021-08-20	52074	58	0	1	19.13	4	5.58	0	0	M	1	1	1	1	1	1	1	1	1	1	1	1	0	0	0	1	0	1	1	1	0	0	0	0	0	0	0	0	0	0	0	0	0	0	0
52473	20	8	2021	2021-08-24	52473	60	0	1	25.47	1	5.79	0	0	M	1	0	0	0	0	1	0	1	0	1	1	1	0	0	0	0	1	0	0	0	0	0	1	0	0	0	0	0	0	0	0	0	0	0	0
53027	20	8	2021	2021-08-27	53027	23	0	1	34.09	3	5.28	0	0	M	0	0	1	0	0	0	1	0	0	0	1	0	0	0	0	1	0	0	0	0	0	0	0	0	0	0	0	0	0	0	0	0	0	0	0
53163	20	8	2021	2021-08-30	53163	41	0	1	25.24	8	4.77	0	0	F	0	0	0	0	0	1	0	0	0	0	0	0	0	0	0	0	0	0	0	0	0	0	0	0	0	0	0	0	0	0	0	0	0	0	0
53214	20	8	2021	2021-08-30	53214	49	0	1	27.54	4	5.24	0	0	F	0	1	1	0	0	1	1	0	1	0	1	0	1	0	0	1	1	1	1	0	0	0	1	0	0	0	0	0	0	0	0	0	0	0	0
53273	20	8	2021	2021-08-31	53273	20	0	1	33.6	3	5.79	0	0	F	1	1	1	0	0	1	1	1	0	0	1	0	0	0	0	1	1	0	0	0	0	0	0	0	0	0	0	0	0	0	0	0	0	0	0
53318	20	8	2021	2021-08-31	53318	54	0	1	35.61	5	6.19	0	0	F	1	1	1	1	0	1	1	1	1	1	1	0	0	0	0	1	1	0	0	1	0	0	0	0	0	0	0	0	0	0	0	0	0	0	0
53506	21	9	2021	2021-09-01	53506	22	0	1	30.75	1	5.54	0	0	M	0	0	0	0	0	1	0	0	0	0	0	0	0	0	0	0	0	0	0	0	0	0	0	0	0	0	0	0	0	0	0	0	0	0	0
53790	21	9	2021	2021-09-03	53790	27	0	1	29.05	4	4.4	0	0	F	0	1	1	0	0	1	0	1	1	1	0	0	0	0	0	0	1	0	0	0	0	0	0	0	0	0	0	0	0	0	0	0	0	0	0
53796	21	9	2021	2021-09-03	53796	35	0	1	34.8	4	3.44	0	0	M	0	0	1	0	0	0	1	1	0	0	1	1	1	0	0	1	1	0	0	0	0	0	0	0	0	0	0	0	0	0	0	0	0	0	0
53902	21	9	2021	2021-09-08	53902	26	0	1	34.55	1	3.84	0	0	F	0	0	0	0	1	1	0	0	0	0	0	0	0	0	0	0	0	0	0	0	0	0	0	0	0	0	0	0	0	0	0	0	0	0	0
54075	21	9	2021	2021-09-09	54075	63	0	1	14.9	5	6.62	0	0	M	1	1	1	0	0	1	1	1	1	1	0	1	0	0	0	1	1	1	1	1	0	0	1	0	1	0	1	0	0	0	0	0	0	0	0
54160	21	9	2021	2021-09-10	54160	23	0	1	28.36	6	6.39	0	0	F	0	1	1	0	1	1	1	0	0	1	1	0	1	0	1	1	1	0	0	1	0	0	0	0	0	0	0	0	0	0	0	0	0	0	0
54306	21	9	2021	2021-09-14	54306	24	0	1	26.76	5	5.56	0	0	F	1	1	1	1	0	1	1	1	1	0	1	0	1	0	0	1	0	1	1	0	0	0	0	0	0	0	0	0	0	0	0	0	0	0	0
54328	21	9	2021	2021-09-14	54328	39	0	1	34.72	2	4.91	0	0	F	0	1	0	0	0	1	0	0	0	0	0	0	0	0	0	0	0	0	0	0	0	0	0	0	0	0	0	0	0	0	0	0	0	0	0
54330	21	9	2021	2021-09-14	54330	36	0	1	36.5	3	5.32	0	0	M	0	0	1	0	0	1	0	0	0	0	0	0	0	0	0	0	0	0	0	0	0	0	0	0	0	0	0	0	0	0	0	0	0	0	0
54403	21	9	2021	2021-09-15	54403	28	0	1	34.05	2	6.39	0	0	M	0	1	0	0	1	1	1	1	1	0	1	0	0	0	0	1	1	0	0	0	0	0	0	0	0	0	0	0	0	0	0	0	0	0	0
54620	21	9	2021	2021-09-17	54620	35	0	1	27	11	6	0	0	F	1	1	1	0	0	1	1	1	1	0	0	0	0	0	0	0	1	1	1	0	0	0	0	0	0	0	0	0	0	0	0	0	0	0	0
54654	21	9	2021	2021-09-20	54654	43	0	1	29.93	3	4.04	0	0	M	1	1	0	0	1	1	0	1	0	1	0	1	0	0	0	0	1	0	0	0	0	0	1	0	0	0	0	0	0	0	0	0	0	0	0
54677	21	9	2021	2021-09-20	54677	47	0	1	34.9	3	6.4	0	0	M	0	1	1	0	0	1	1	0	0	0	0	0	0	0	0	0	1	0	0	0	0	0	0	0	0	1	0	0	0	0	0	0	0	0	0
55002	21	9	2021	2021-09-24	55002	23	0	1	24.37	5	3.75	0	0	M	1	1	0	0	1	1	1	1	1	0	0	0	0	0	0	0	1	1	1	0	0	0	0	0	0	0	0	0	0	0	0	0	0	0	0
						38.3777
						18							F	162	123	187	139	69	95	212	156	173	69	90	151	66	30	10	18	145	154	121	111	77	13	0	43	1	12	3	1	0	1	3	0	0	2	3	3
						73							M	116
						13.2718
[truncated: 7 more columns]

## Sheet: Concordants
Register	Continuous month	Month	Year	Date	Register	Age	Ag nasopharinge	PCR_Result	N1	DSSO	IgG-S	IgM-S	IgA-S	Sex	Fever	Cough	Sore Throat	Dyspnea	Diarrhea	Headache	Runny nose	Adynamia	Sputum	Chills	Nasal congestion	Conjuntival congestion	Difficult swallou	Rash	Lymphadenopathy	Sneezing	Myalgia	Anosmia	Ageusia	Nausea	Vomiting	Inapetence	Hypertension	Heart disease	Diabetes_Contr	Diabetes_notContr	Liver disease	Renal disease	Neuropathy	Lung disease	Neo_Solid tumor	Neo_Hemato	HIV	Immunodeficiency	Autoimmune disease
17067	8	8	2020	2020-08-05	17067	59	1	1	16.36	8	0.43	0	0	F	1	1	1	0	0	1	1	1	1	1	1	1	0	1	0	1	1	1	1	1	0	0	1	0	0	0	0	0	0	0	0	0	0	0	0
17214	8	8	2020	2020-08-05	17214	42	1	1	20.61	3	NR	NR	NR	F	1	1	1	0	0	1	0	1	1	1	0	0	1	0	0	0	1	0	0	1	0	0	1	1	0	0	0	0	0	0	0	0	0	0	0
17358	8	8	2020	2020-08-10	17358	55	1	1	22.96	5	3.12	0	0	F	0	1	1	0	0	1	1	0	0	0	1	1	0	0	0	1	0	0	0	0	0	0	0	0	0	0	0	0	0	0	0	0	0	0	0
17359	8	8	2020	2020-08-10	17359	54	1	1	18.85	3	0.62	0.82	0.39	F	0	1	0	0	0	1	0	1	0	1	0	0	0	0	0	1	1	1	1	1	0	0	0	0	1	0	0	0	0	0	0	0	0	0	0
17368	8	8	2020	2020-08-10	17368	29	1	1	28.3	5	0.9	0	0	M	0	1	0	0	0	1	1	1	0	1	1	1	0	0	0	1	0	1	1	0	0	0	0	0	0	0	0	0	0	0	0	0	0	0	0
17373	8	8	2020	2020-08-10	17373	51	1	1	22.45	5	0.47	0	0	M	1	0	1	0	1	1	1	0	0	1	1	0	0	0	0	0	1	0	0	0	0	0	0	0	0	0	0	0	0	0	0	0	0	0	0
17379	8	8	2020	2020-08-10	17379	49	1	1	17.55	2	0.3	0.64	0.54	F	1	1	0	0	1	1	1	1	1	0	1	0	0	0	1	0	1	0	0	0	0	0	1	0	0	0	0	0	0	0	0	0	0	0	0
17550	8	8	2020	2020-08-11	17550	45	1	1	18.98	3	0.27	0	0	F	1	1	0	0	1	1	1	1	0	1	0	1	0	0	0	1	1	1	1	1	0	0	0	0	0	0	0	0	0	0	0	0	0	0	0
17553	8	8	2020	2020-08-11	17553	28	1	1	18.21	4	0.24	0	0	F	1	1	0	0	0	1	1	1	0	1	1	0	0	0	0	0	1	0	0	0	0	0	0	0	1	0	0	0	0	0	0	0	0	0	0
17554	8	8	2020	2020-08-11	17554	24	1	1	29.22	2	1.27	0	0	F	0	0	0	0	0	0	0	0	0	0	0	0	0	0	0	0	0	1	1	0	0	0	0	0	0	0	0	0	0	0	0	0	0	0	0
17562	8	8	2020	2020-08-11	17562	72	1	1	15.5	3	0.3	0.18	0.66	F	0	1	0	0	0	0	1	1	0	0	0	0	0	0	0	0	1	0	0	0	0	0	1	0	0	0	0	0	0	0	0	0	0	0	0
17566	8	8	2020	2020-08-11	17566	62	1	1	21.92	4	0.4	0	0	M	1	1	0	0	0	1	1	1	0	1	1	1	1	1	0	1	1	0	1	1	1	0	0	0	0	0	0	0	0	0	0	0	0	0	0
17570	8	8	2020	2020-08-11	17570	17	1	1	18.79	8	1.01	0	0	F	0	1	0	0	0	1	1	0	0	0	1	0	0	0	0	0	0	0	0	0	0	0	0	0	0	0	0	0	0	0	0	0	0	0	0
17579	8	8	2020	2020-08-11	17579	36	1	1	18.08	3	1.1	0	0	M	1	1	1	0	1	1	1	1	0	1	1	0	0	0	0	1	1	0	0	0	0	0	0	0	0	0	0	0	0	0	0	0	0	0	0
17645	8	8	2020	2020-08-12	17645	51	1	1	30.49	8	2.08	0	0	F	1	1	1	0	1	1	1	0	0	1	1	0	0	0	0	1	1	1	1	1	0	0	0	0	0	0	0	0	0	0	0	0	0	0	0
17648	8	8	2020	2020-08-12	17648	43	1	1	23.67	6	0.24	0.37	0.5	F	0	1	1	0	0	1	1	1	1	1	1	0	0	0	0	0	1	1	1	1	0	0	1	0	0	0	0	0	0	0	0	0	0	0	0
17652	8	8	2020	2020-08-12	17652	50	1	1	20.32	5	3.12	0	0	M	1	1	1	1	1	1	1	1	1	1	1	1	0	0	0	0	1	1	1	1	1	0	0	0	0	0	0	0	0	0	0	0	0	0	0
17654	8	8	2020	2020-08-12	17654	47	1	1	17.5	3	0.34	0	0	F	1	1	1	0	1	1	1	1	0	0	1	0	0	0	0	0	1	0	0	0	0	0	1	0	0	0	0	0	0	0	0	0	0	0	0
17653	8	8	2020	2020-08-12	17653	50	1	1	24.71	2	0.32	0.43	0.57	M	1	1	0	0	0	1	1	0	0	1	1	0	0	0	0	1	1	0	0	0	0	0	1	0	0	0	0	0	0	0	0	0	0	0	0
17655	8	8	2020	2020-08-12	17655	43	1	1	24.41	8	1.8	1.17	1.28	F	1	0	0	0	1	1	0	1	0	1	1	1	0	1	0	0	1	1	1	0	0	0	0	0	0	0	0	0	0	0	0	0	0	0	0
17664	8	8	2020	2020-08-12	17664	25	1	1	21.69	4	0.59	0	0	F	0	1	0	0	1	1	1	1	0	1	1	0	0	0	0	1	0	1	1	1	1	0	0	0	0	0	0	0	0	0	0	0	0	0	0
17669	8	8	2020	2020-08-12	17669	49	1	1	19.08	4	0.56	0	0	M	1	1	0	0	0	1	1	1	0	1	1	1	0	0	0	1	1	0	0	0	0	0	0	0	0	0	0	0	0	0	0	0	0	0	0
17674	8	8	2020	2020-08-12	17674	30	1	1	19.66	1	0.26	0.49	0.45	F	1	1	0	0	0	1	1	1	0	1	1	0	0	0	0	1	1	0	0	0	0	0	1	0	0	0	0	0	0	0	0	0	0	0	0
17675	8	8	2020	2020-08-12	17675	18	1	1	20.82	6	1.35	0	0	F	0	0	0	0	0	0	1	0	0	0	1	0	0	0	0	1	1	1	1	0	0	0	0	0	0	0	0	0	0	0	0	0	0	0	0
17676	8	8	2020	2020-08-12	17676	21	1	1	17.77	5	0.38	0	0	M	0	1	1	0	0	0	1	0	1	0	1	0	1	0	0	1	0	0	0	0	0	0	0	0	0	0	0	0	0	0	0	0	0	0	0
17759	8	8	2020	2020-08-13	17759	43	1	1	19.81	6	0.48	0.72	0.75	M	1	1	1	1	1	1	1	1	1	1	0	1	1	0	0	1	1	1	1	1	1	0	0	0	0	0	0	0	0	0	0	0	0	0	0
17766	8	8	2020	2020-08-13	17766	31	1	1	26.7	8	0.5	0.61	0.57	F	0	1	1	1	0	1	0	1	0	0	0	0	0	0	0	1	0	1	0	0	0	0	0	0	0	0	0	0	0	0	0	0	0	0	0
17782	8	8	2020	2020-08-13	17782	32	1	1	18.07	6	0.38	0	0	M	1	1	0	0	1	1	1	1	0	1	1	0	0	0	0	0	1	1	0	0	0	0	0	0	0	0	0	0	0	0	0	0	0	0	0
17789	8	8	2020	2020-08-13	17789	27	1	1	17.68	5	0.45	0	0	F	0	1	1	0	1	1	1	1	0	1	1	0	1	0	0	0	1	1	1	0	0	0	0	0	0	0	0	0	0	0	0	0	0	0	0
17793	8	8	2020	2020-08-13	17793	46	1	1	23.08	6	1.13	0	0	F	1	1	0	0	0	1	1	1	0	1	1	1	0	0	0	1	1	0	1	0	0	0	0	0	0	0	0	0	0	0	0	0	0	0	0
17887	8	8	2020	2020-08-14	17887	46	1	1	20.31	4	0.51	0	0	M	1	1	1	0	1	1	1	1	1	1	1	1	0	0	0	1	1	1	1	0	0	0	0	0	0	0	0	0	0	0	0	0	0	0	0
17908	8	8	2020	2020-08-14	17908	64	1	1	18.36	6	0.35	0.58	0.6	M	0	0	0	1	0	1	0	1	0	0	0	0	0	0	0	1	0	1	0	0	0	0	1	0	0	0	0	0	0	0	0	0	0	0	0
17968	8	8	2020	2020-08-17	17968	26	1	1	16.58	6	0.96	2.67	0.87	F	0	1	0	0	1	0	1	1	0	1	1	0	0	0	0	1	1	1	1	1	0	0	0	0	0	0	0	0	0	0	0	0	0	0	0
17978	8	8	2020	2020-08-17	17978	24	1	1	19.95	9	0.64	0	0	M	0	0	0	0	1	0	1	0	0	0	0	0	0	0	0	0	0	0	1	0	0	0	0	0	0	0	0	0	0	0	0	0	0	0	0
17979	8	8	2020	2020-08-17	17979	26	1	1	31.29	7	3.61	0	0	M	0	0	0	0	0	0	0	0	0	0	1	0	0	0	0	0	0	1	1	0	0	0	0	0	0	0	0	0	0	0	0	0	0	0	0
17982	8	8	2020	2020-08-17	17982	55	1	1	21.58	6	0.23	0	0	M	1	1	0	1	1	1	1	0	0	0	1	0	0	0	1	1	1	1	1	0	0	0	1	0	0	0	1	0	0	0	0	0	0	0	0
18052	8	8	2020	2020-08-17	18052	40	1	1	20.99	6	0.36	0	0	F	1	1	1	1	1	1	1	1	0	0	1	0	0	0	0	1	1	0	0	0	0	0	0	0	0	0	0	0	0	0	0	0	0	0	0
18053	8	8	2020	2020-08-17	18053	24	1	1	23.3	5	0.6	0	0	M	0	1	0	0	0	0	0	1	0	0	0	0	0	0	0	0	0	1	1	0	0	0	0	0	0	0	0	0	0	0	0	0	0	0	0
18055	8	8	2020	2020-08-17	18055	35	1	1	17.99	4	0.6	0	0	F	1	1	1	1	1	1	1	1	1	1	1	1	0	1	0	1	1	1	1	1	0	0	0	0	0	0	0	0	0	0	0	0	0	0	0
18059	8	8	2020	2020-08-17	18059	32	1	1	23.73	5	0.3	0.75	0.77	F	1	1	1	0	1	1	1	0	1	1	1	0	0	0	0	1	1	1	1	0	0	0	0	0	0	0	0	0	0	0	0	0	0	0	0
18073	8	8	2020	2020-08-17	18073	34	1	1	21.31	4	0.3	0	0	F	1	0	0	0	1	1	1	1	0	1	1	0	0	0	0	0	1	1	0	1	0	0	0	0	0	0	0	0	0	0	0	0	0	0	0
18076	8	8	2020	2020-08-17	18076	45	1	1	26.83	7	3.04	0	0	M	1	0	0	0	0	1	1	0	0	0	0	0	0	0	0	1	1	0	0	1	1	0	0	0	0	0	0	0	0	0	0	0	0	0	0
18082	8	8	2020	2020-08-17	18082	28	1	1	19.45	3	0.31	1.37	0.59	M	1	0	0	0	0	1	0	1	0	1	1	1	0	0	0	1	1	0	0	0	0	0	0	0	0	0	0	0	0	0	0	0	0	0	0
18086	8	8	2020	2020-08-17	18086	29	1	1	14.83	3	0.5	0	0	M	0	1	0	0	0	1	1	1	1	1	0	0	0	0	0	0	1	1	0	0	0	0	0	0	0	0	0	0	0	0	0	0	0	0	0
18314	8	8	2020	2020-08-18	18314	40	1	1	17.76	5	0.16	0	0	F	1	1	1	0	0	1	0	1	0	1	0	0	0	0	0	1	1	0	0	1	1	0	0	0	0	0	0	0	0	0	0	0	0	0	0
18317	8	8	2020	2020-08-18	18317	20	1	1	25.74	5	0.66	0	0	F	1	1	1	1	0	1	0	1	1	1	0	0	0	0	0	0	1	1	0	0	1	0	0	0	0	0	0	0	0	0	0	0	0	0	0
18324	8	8	2020	2020-08-18	18324	50	1	1	25.83	5	0.61	0	0	M	1	1	0	0	1	0	1	1	1	0	1	0	0	0	0	1	1	1	0	0	0	0	1	0	0	0	0	0	0	0	0	0	0	0	0
18451	8	8	2020	2020-08-19	18451	49	1	1	16.88	7	0.63	0	0	F	1	0	1	0	0	1	0	1	0	0	0	0	0	0	0	0	0	1	1	1	1	0	0	0	0	0	0	0	0	0	0	0	0	0	0
18490	8	8	2020	2020-08-19	18490	41	1	1	18.38	5	1.33	0	0	M	1	1	0	0	1	1	0	0	0	0	0	1	0	0	0	0	1	0	0	1	0	0	0	0	0	0	0	0	0	0	0	0	0	0	0
18488	8	8	2020	2020-08-19	18488	42	1	1	25.88	7	1.31	0	0	F	0	1	0	0	1	1	1	1	0	1	1	0	0	0	0	1	1	1	0	1	0	0	0	0	0	0	0	0	0	0	0	0	0	0	0
18492	8	8	2020	2020-08-19	18492	77	1	1	20.5	8	0.67	0	0	F	0	1	0	0	1	1	1	0	0	0	1	1	0	0	0	1	1	0	0	1	0	0	1	1	0	0	0	0	0	0	0	0	0	0	0
18590	8	8	2020	2020-08-20	18590	28	1	1	17.7	3	0.32	0	0	M	1	1	0	1	0	1	1	1	0	0	1	0	0	0	0	1	1	1	1	0	0	0	0	0	0	0	0	0	0	0	0	0	0	0	0
18602	8	8	2020	2020-08-20	18602	26	1	1	18.83	4	0.25	0	0	M	1	1	1	0	0	1	1	1	1	1	1	1	0	0	0	1	1	0	0	0	0	0	0	0	0	0	0	0	0	1	0	0	0	1	1
18609	8	8	2020	2020-08-20	18609	48	1	1	28.32	9	2.7	0	0	F	1	1	0	0	0	1	0	0	0	0	0	0	0	0	0	0	0	1	0	0	0	0	0	0	0	0	0	0	0	0	0	0	0	0	0
18612	8	8	2020	2020-08-20	18612	22	1	1	24.11	7	0.78	0	0	F	1	0	1	0	0	1	0	1	0	0	1	0	0	0	0	0	0	0	0	0	0	0	0	0	0	0	0	0	0	0	0	0	0	0	0
18613	8	8	2020	2020-08-20	18613	23	1	1	22.22	7	0.62	0	0	F	0	0	0	0	0	1	1	1	0	0	1	0	0	0	0	0	0	0	0	0	0	0	0	0	0	0	0	0	0	0	0	0	0	0	0
18718	8	8	2020	2020-08-21	18718	47	1	1	20.62	3	0.38	0.93	0.79	M	1	1	0	1	0	0	0	1	0	1	1	0	0	1	0	0	1	0	0	0	0	0	0	0	0	0	0	0	0	0	0	0	0	0	0
18717	8	8	2020	2020-08-21	18717	25	1	1	19.16	3	0.35	0.73	0.47	M	1	1	0	0	0	1	1	0	1	0	1	0	0	0	0	0	1	0	0	0	0	0	0	0	0	0	0	0	0	0	0	0	0	0	0
18727	8	8	2020	2020-08-21	18727	28	1	1	28.54	6	0.91	0	0	M	1	0	0	0	1	1	1	1	0	1	1	0	0	0	0	1	1	1	1	1	0	0	0	0	0	0	0	0	0	0	0	0	0	0	0
18728	8	8	2020	2020-08-21	18728	29	1	1	17.74	5	1.97	0	0	M	1	1	0	0	0	1	0	1	0	1	0	0	0	0	0	0	0	0	1	0	0	0	0	0	0	0	0	0	0	0	0	0	0	0	0
18731	8	8	2020	2020-08-21	18731	30	1	1	23.04	5	0.61	0	0	M	1	1	1	0	0	1	0	1	0	1	1	0	1	0	0	0	1	1	1	0	0	0	0	0	0	0	0	0	0	0	0	0	0	0	0
18763	8	8	2020	2020-08-21	18763	28	1	1	21.23	5	0.24	0	0	M	1	0	1	0	0	1	0	1	0	1	0	1	1	0	0	0	1	0	0	0	0	0	0	0	0	0	0	0	0	0	0	0	0	0	0
18735	8	8	2020	2020-08-21	18735	30	1	1	23.76	5	0.43	0	0	M	1	0	0	0	0	0	1	1	0	1	1	0	0	0	0	0	1	1	1	0	0	0	0	0	0	0	0	0	0	0	0	0	0	0	0
18738	8	8	2020	2020-08-21	18738	47	1	1	20	2	0.31	0.25	0.9	F	1	0	0	0	0	1	0	0	0	1	0	0	0	0	0	0	0	0	0	0	0	0	0	0	0	1	0	0	0	0	0	0	0	0	0
18736	8	8	2020	2020-08-21	18736	56	1	1	23.62	2	0.51	0	0	M	1	1	0	0	0	1	0	1	0	1	1	0	0	0	0	1	1	0	0	1	0	0	1	0	0	0	0	0	0	0	0	0	0	0	0
18767	8	8	2020	2020-08-21	18767	27	1	1	25.52	2	3.77	2.15	2.35	M	1	1	1	0	0	1	0	1	0	0	0	0	0	0	0	0	0	0	0	0	0	0	0	0	0	0	0	0	0	0	0	0	0	0	0
18881	8	8	2020	2020-08-24	18881	28	1	1	19.24	5	0.7	0	0	M	0	1	0	0	0	1	1	1	0	0	0	0	0	0	0	0	0	1	1	0	0	0	1	0	0	0	0	0	0	0	0	0	0	0	0
19674	9	9	2020	2020-09-03	19674	37	1	1	26.14	7	1.07	0	0	F	0	1	1	1	1	1	1	1	0	1	1	1	1	0	0	0	1	0	0	0	0	0	1	0	0	0	0	0	0	0	0	0	0	0	0
19703	9	9	2020	2020-09-03	19703	41	1	1	26.25	5	2.04	0	0	M	1	1	1	1	1	1	1	1	0	1	0	1	0	0	0	1	1	1	1	1	0	0	0	0	0	0	0	0	0	0	0	0	0	0	0
19679	9	9	2020	2020-09-03	19679	21	1	1	20.82	4	0.7	0	0	F	1	0	0	1	0	1	1	0	0	0	1	0	0	0	0	1	1	1	1	0	0	0	0	0	0	0	0	0	0	0	0	0	0	0	0
19702	9	9	2020	2020-09-03	19702	29	1	1	20.64	6	0.34	0	0	F	1	0	1	0	0	1	1	1	0	1	1	0	0	0	0	1	1	1	1	1	0	0	0	0	0	0	0	0	0	0	0	0	0	0	0
19681	9	9	2020	2020-09-03	19681	34	1	1	19.18	5	0.5	0	0	M	1	0	1	0	1	0	1	1	0	0	1	0	0	0	0	0	1	0	0	0	0	0	0	0	0	0	0	0	0	0	0	0	0	0	0
19749	9	9	2020	2020-09-03	19749	35	1	1	23.91	4	0.81	0	0	F	0	1	1	0	0	1	1	1	1	1	1	0	0	0	0	1	0	1	1	1	0	0	0	0	0	0	0	0	0	0	0	0	0	0	0
19863	9	9	2020	2020-09-04	19863	48	1	1	22.02	4	1.05	0	0	F	0	0	0	0	0	1	0	1	0	0	1	0	0	0	0	0	1	1	0	0	0	0	1	0	0	0	0	0	0	0	0	0	0	0	0
19872	9	9	2020	2020-09-04	19872	34	1	1	22.7	4	3	0	0	F	1	0	0	0	0	1	0	0	0	0	1	0	0	1	0	0	1	1	0	0	0	0	0	0	0	0	0	0	0	0	0	0	0	0	0
20742	9	9	2020	2020-09-18	20742	44	1	1	15.72	2	1.21	0	0	F	0	1	1	0	0	1	0	1	0	1	1	0	0	0	0	1	1	1	1	1	0	0	0	0	0	0	0	0	0	0	0	0	0	0	0
20748	9	9	2020	2020-09-18	20748	24	1	1	24.45	7	2.42	0	0	M	1	1	1	0	0	1	1	1	0	1	1	1	0	0	0	1	1	0	0	0	0	0	0	0	0	0	0	0	0	0	0	0	0	0	0
20752	9	9	2020	2020-09-18	20752	58	1	1	19.99	4	0.75	0	0	M	1	1	0	0	0	1	0	1	0	1	0	0	0	0	0	1	1	0	0	0	0	0	0	0	0	0	0	0	0	0	0	0	0	0	0
20762	9	9	2020	2020-09-18	20762	38	1	1	27.93	8	0.51	0	0	F	1	1	0	0	0	1	0	0	0	0	1	0	0	0	0	0	0	0	0	0	0	0	0	0	0	0	0	0	0	0	0	0	0	0	0
20763	9	9	2020	2020-09-18	20763	72	1	1	16.81	3	0.47	0	0	M	0	1	0	0	0	0	1	1	0	0	0	0	0	0	0	0	1	0	0	0	0	0	1	0	0	0	0	0	0	0	0	0	0	0	0
20787	9	9	2020	2020-09-18	20787	29	1	1	34.16	7	0.65	0	0	M	0	1	0	1	0	0	1	1	1	1	1	0	0	0	0	0	0	1	1	0	0	0	0	0	0	0	0	0	0	0	0	0	0	0	0
20877	9	9	2020	2020-09-21	20877	51	1	1	17.82	2	0.82	0	0	F	1	1	0	0	0	0	0	1	0	0	1	1	0	0	0	1	1	0	0	0	0	0	1	0	0	0	0	0	0	0	0	0	0	0	0
20878	9	9	2020	2020-09-21	20878	37	1	1	26.59	5	0.47	0	0	F	0	0	1	0	0	0	0	0	0	0	1	0	0	0	0	1	0	1	1	0	0	0	0	0	0	0	0	0	0	0	0	0	0	0	0
20879	9	9	2020	2020-09-21	20879	41	1	1	18.22	4	1.67	0	0	F	0	0	1	0	0	1	1	1	0	0	1	1	0	0	0	0	0	1	1	0	0	0	0	0	0	0	0	0	0	0	0	0	0	0	0
20886	9	9	2020	2020-09-21	20886	35	1	1	20.4	6	0.63	0	0	M	1	0	1	0	1	1	1	1	0	1	1	0	0	1	0	1	0	0	0	0	0	0	0	0	0	0	0	0	0	0	0	0	0	0	0
20917	9	9	2020	2020-09-21	20917	30	1	1	24.54	5	1.51	0	0	F	0	0	0	0	1	1	0	1	0	0	0	0	0	0	0	0	0	1	1	1	0	0	0	0	0	0	0	0	0	0	0	0	0	0	0
20958	9	9	2020	2020-09-22	20958	52	1	1	23.14	7	3.19	0	0	F	0	0	0	1	0	0	1	1	0	0	0	1	0	0	0	0	1	1	0	0	0	0	1	0	0	0	0	0	0	0	0	0	1	0	0
20959	9	9	2020	2020-09-22	20959	43	1	1	33.62	6	2.66	0	0	F	1	1	1	1	1	1	1	1	1	0	1	0	1	0	1	1	1	1	1	1	0	0	1	0	0	0	0	0	0	0	0	0	0	0	0
20970	9	9	2020	2020-09-22	20970	30	1	1	19.06	3	2.7	0	0	M	1	1	0	0	1	1	0	1	1	1	0	1	0	0	0	0	1	1	1	1	0	0	0	0	0	0	0	0	0	0	0	0	0	0	0
20980	9	9	2020	2020-09-22	20980	31	1	1	24.52	4	0.39	0	0	M	1	0	0	0	0	1	1	0	0	0	1	1	0	0	0	0	1	1	1	0	0	0	0	0	0	0	0	0	0	0	0	0	0	0	0
20988	9	9	2020	2020-09-22	20988	29	1	1	22.01	2	0.49	0	0	F	0	1	0	0	0	1	0	1	0	1	0	1	0	1	0	0	1	0	0	0	0	0	0	0	0	0	0	0	0	0	0	0	0	0	0
21039	9	9	2020	2020-09-23	21039	41	1	1	26.11	3	2.73	0	0	M	0	0	0	0	0	1	0	0	0	1	0	0	0	0	0	0	1	0	0	0	0	0	0	0	0	0	0	0	0	0	0	0	0	0	0
21048	9	9	2020	2020-09-23	21048	37	1	1	23.64	1	0.43	0	0	F	0	0	0	0	0	1	0	0	0	1	0	0	0	0	0	0	1	0	0	0	0	0	0	0	0	0	0	0	0	0	0	0	0	0	0
21058	9	9	2020	2020-09-23	21058	29	1	1	24.49	3	1.62	0	0	F	0	0	1	0	0	0	0	0	0	0	1	0	1	0	0	0	0	1	0	0	0	0	0	0	0	0	0	0	0	0	0	0	0	0	0
21076	9	9	2020	2020-09-23	21076	39	1	1	20.15	2	0.75	0	0	M	1	1	0	0	0	1	0	1	0	0	0	0	0	0	0	0	1	0	0	0	0	0	0	0	0	0	0	0	0	0	0	0	0	0	0
21078	9	9	2020	2020-09-23	21078	23	1	1	19.01	3	1.1	0	0	F	1	0	0	0	0	1	1	0	0	0	0	0	0	0	0	0	1	0	0	0	0	0	0	0	0	0	0	0	0	0	0	0	0	0	0
21081	9	9	2020	2020-09-23	21081	58	1	1	28.63	5	0.99	0	0	M	1	1	0	1	0	1	1	1	0	1	0	0	0	0	0	0	1	1	1	0	0	0	1	0	1	0	0	0	0	0	0	0	0	0	0
21080	9	9	2020	2020-09-23	21080	57	1	1	26.63	6	0.47	1.1	1.78	F	1	1	0	0	0	1	0	1	0	1	1	0	0	0	0	0	0	0	0	1	0	0	0	0	0	0	0	0	0	0	0	0	0	0	0
21121	9	9	2020	2020-09-24	21121	52	1	1	24.6	4	0.28	0	0	F	0	1	1	0	0	1	0	1	1	1	1	1	0	0	1	1	0	1	1	0	0	0	0	0	0	0	0	0	0	0	0	0	0	0	0
21131	9	9	2020	2020-09-24	21131	15	1	1	26.51	7	1.28	0	0	M	1	1	1	1	1	1	0	1	1	0	1	1	1	0	1	0	0	0	1	0	0	0	0	0	0	0	0	0	0	0	0	0	0	0	0
21133	9	9	2020	2020-09-24	21133	71	1	1	17.85	6	2.59	0	0	F	0	0	0	0	0	1	0	0	0	1	1	0	0	0	0	0	1	1	0	0	0	0	1	0	0	0	0	0	0	0	0	0	0	0	0
21146	9	9	2020	2020-09-24	21146	27	1	1	19.16	2	0.37	0	0	F	0	1	1	0	1	1	1	1	0	0	0	0	0	0	0	0	1	0	0	0	0	0	0	0	0	0	0	1	0	0	0	0	0	0	0
21145	9	9	2020	2020-09-24	21145	31	1	1	23.59	4	0.86	0	0	M	1	1	0	0	0	1	1	1	1	1	1	0	0	0	0	1	0	1	1	0	0	0	0	0	0	0	0	0	0	0	0	0	0	0	0
21153	9	9	2020	2020-09-24	21153	22	1	1	22.69	10	0.28	0	0	F	0	0	1	0	0	1	1	1	0	0	0	0	0	0	0	0	1	1	1	0	0	0	0	0	0	0	0	0	0	0	0	0	0	0	0
21165	9	9	2020	2020-09-24	21165	44	1	1	18.44	3	1.2	0.58	0.97	M	1	0	1	0	0	0	0	0	0	0	0	0	0	0	0	0	0	0	0	0	0	0	0	0	0	0	0	0	0	0	0	0	0	0	0
21166	9	9	2020	2020-09-24	21166	19	1	1	19.92	4	0.55	0	0	F	0	1	1	0	0	0	1	1	0	0	0	0	0	0	0	1	0	1	1	0	0	0	0	0	0	0	0	0	0	0	0	0	0	0	0
21218	9	9	2020	2020-09-25	21218	31	1	1	26.53	4	0.3	0	0	F	0	1	1	0	0	1	1	0	1	0	1	0	0	0	0	1	0	1	1	0	0	0	0	0	0	0	0	0	0	0	0	0	0	0	0
21222	9	9	2020	2020-09-25	21222	26	1	1	25.66	3	0.42	0	0	M	1	0	0	0	1	1	0	1	0	1	1	0	0	0	0	0	1	0	0	0	0	0	0	0	0	0	0	0	0	0	0	0	0	0	0
21228	9	9	2020	2020-09-25	21228	40	1	1	25.42	8	0.97	0	0	M	0	1	0	0	1	1	0	0	0	0	1	0	0	0	0	1	1	1	0	0	0	0	0	0	0	0	0	0	0	0	0	0	0	0	0
21233	9	9	2020	2020-09-25	21233	22	1	1	27.63	4	0.35	0	0	F	0	0	1	1	0	1	1	1	0	1	1	0	0	1	0	1	1	1	1	0	0	0	0	0	0	0	0	0	0	0	0	0	0	0	0
21237	9	9	2020	2020-09-25	21237	60	1	1	22.75	4	0.29	0	0	M	0	1	0	0	0	0	1	1	0	1	1	0	0	0	0	0	1	0	0	0	0	0	0	0	0	0	0	0	0	0	0	0	0	0	0
21304	9	9	2020	2020-09-28	21304	49	1	1	16.25	5	0.42	0	0	F	1	0	1	0	1	1	1	1	0	1	1	1	0	0	0	1	1	0	0	0	0	0	0	0	0	0	0	0	0	0	0	0	0	0	0
21318	9	9	2020	2020-09-28	21318	50	1	1	30.86	3	2.7	0	0	F	0	0	0	0	0	1	1	1	1	0	1	0	0	0	0	0	0	0	0	0	0	0	0	0	0	0	0	0	0	0	0	0	0	0	0
21319	9	9	2020	2020-09-28	21319	30	1	1	28.5	7	0.44	0	0	M	0	0	0	0	0	0	1	1	0	0	0	1	0	0	0	1	0	1	1	0	0	0	0	0	0	0	0	0	0	0	0	0	0	0	0
21335	9	9	2020	2020-09-28	21335	35	1	1	21.6	4	0.27	0	0	M	0	1	1	0	1	1	1	1	0	0	1	1	0	1	0	1	1	0	1	0	0	0	0	0	0	0	0	0	0	0	0	0	0	0	0
21336	9	9	2020	2020-09-28	21336	42	1	1	24.35	3	0.38	0	0	M	1	0	0	0	0	1	0	0	0	0	0	0	0	0	0	0	1	1	1	0	0	0	0	0	0	0	0	0	0	0	0	0	0	0	0
21914	10	10	2020	2020-10-06	21914	25	1	1	17.97	8	0.53	0.66	0.52	M	1	1	1	0	1	1	1	1	0	0	1	1	1	0	0	1	1	1	0	1	0	0	0	0	0	0	0	0	0	0	0	0	0	0	0
21922	10	10	2020	2020-10-06	21922	78	1	1	24.68	9	1.79	0	0	F	0	1	0	1	1	1	0	1	0	1	1	1	0	0	0	1	1	1	0	1	0	0	1	0	0	0	0	0	0	0	0	0	0	0	0
21979	10	10	2020	2020-10-07	21979	36	1	1	19.53	3	0.43	0	0	F	1	1	0	0	0	1	1	1	0	1	0	1	0	0	0	1	1	0	0	0	0	0	0	0	0	0	0	0	0	0	0	0	0	0	0
21980	10	10	2020	2020-10-07	21980	61	1	1	22.67	9	2.34	0	0	M	1	1	1	1	0	1	1	1	0	0	0	1	1	0	0	0	1	1	1	0	0	0	0	0	1	0	0	0	0	0	0	0	0	0	0
22016	10	10	2020	2020-10-07	22016	20	1	1	24.69	9	0.8	0	0	M	1	1	0	0	0	1	1	0	0	0	1	0	0	0	0	0	1	1	1	0	0	0	0	0	0	0	0	0	0	0	0	0	0	0	0
22415	10	10	2020	2020-10-14	22415	53	1	1	26.84	7	0.48	0	0	F	1	1	1	0	1	1	0	1	1	0	1	0	0	0	0	0	1	1	1	0	0	0	1	0	0	0	0	0	0	0	0	0	0	0	0
22419	10	10	2020	2020-10-14	22419	64	1	1	26.34	9	0.71	0	0	M	1	1	1	0	1	1	0	1	1	1	0	0	0	0	0	0	0	1	1	1	0	0	1	0	0	0	0	0	0	0	0	0	0	0	0
22464	10	10	2020	2020-10-14	22464	63	1	1	22.26	5	1.61	0	0	M	1	1	1	1	1	1	0	1	0	1	0	0	0	0	0	0	0	1	1	0	0	0	1	0	0	0	0	0	0	0	0	0	0	0	0
22715	10	10	2020	2020-10-19	22715	17	1	1	16.25	12	0.25	0	0	F	0	0	1	0	0	1	0	1	0	0	0	1	0	0	0	0	1	0	0	0	0	0	0	0	0	0	0	0	0	0	0	0	0	0	0
22745	10	10	2020	2020-10-19	22745	7	1	1	24.46	6	0.28	0	0	F	0	0	0	0	0	1	1	0	0	0	1	0	0	0	0	1	1	0	0	1	0	0	0	0	0	0	0	0	0	0	0	0	0	0	0
22746	10	10	2020	2020-10-19	22746	12	1	1	22.43	8	0.27	0.96	0.6	F	0	1	0	0	0	1	1	1	0	0	1	0	0	1	0	1	0	0	1	0	0	0	0	0	0	0	0	0	0	0	0	0	0	0	0
22756	10	10	2020	2020-10-19	22756	35	1	1	24.76	8	2.11	0	0	F	0	1	0	0	0	1	0	0	0	1	1	0	0	0	0	1	0	0	0	0	0	0	0	0	0	0	0	0	0	0	0	0	0	0	0
22891	10	10	2020	2020-10-20	22891	63	1	1	20.6	10	0.27	0	0	F	1	1	0	1	0	0	0	1	0	1	0	1	0	0	0	0	1	1	0	1	1	0	0	0	1	0	0	0	0	0	0	0	0	0	0
22989	10	10	2020	2020-10-21	22989	34	1	1	22.97	7	1.38	0	0	F	1	1	0	0	1	1	1	1	0	1	1	0	0	0	1	1	1	0	0	0	0	0	0	0	0	0	0	0	0	0	0	0	0	0	0
22999	10	10	2020	2020-10-21	22999	50	1	1	19.38	11	2.1	1.73	5.44	F	1	1	1	1	1	0	0	0	0	0	1	1	0	1	0	0	0	0	1	0	0	0	0	0	0	0	0	0	0	0	0	0	0	0	0
23130	10	10	2020	2020-10-23	23130	58	1	1	15.94	9	0.45	0	0	F	0	1	0	0	0	1	1	0	0	1	1	1	0	0	0	1	1	0	1	0	0	0	0	0	0	0	0	0	0	0	0	0	0	0	0
23159	10	10	2020	2020-10-23	23159	39	1	1	29.45	10	2.24	0	0	F	0	1	0	0	1	1	1	1	0	1	0	0	0	0	0	0	1	1	0	1	0	0	0	1	0	0	0	0	0	0	0	0	0	0	0
23285	10	10	2020	2020-10-26	23285	62	1	1	20.71	9	0.75	0	0	M	1	1	1	1	0	1	1	1	0	0	0	1	0	0	0	0	1	1	0	1	0	0	1	1	0	0	0	0	0	0	0	0	0	0	0
23340	10	10	2020	2020-10-27	23340	88	1	1	17.55	5	0.24	0	0	M	0	1	0	0	0	1	0	0	0	0	0	0	0	0	0	0	0	0	0	1	0	0	1	0	1	0	0	0	0	0	0	0	0	0	0
23349	10	10	2020	2020-10-27	23349	44	1	1	18.95	10	2.31	0	0	M	1	1	0	0	0	1	0	1	0	1	0	0	0	0	0	0	0	1	1	1	0	0	0	0	0	0	0	0	0	0	0	0	0	0	0
23381	10	10	2020	2020-10-27	23381	27	1	1	28.32	8	0.78	0	0	M	0	0	0	0	1	0	1	1	0	0	1	0	0	0	0	0	0	1	1	0	0	0	0	0	0	0	0	0	0	0	0	0	0	0	0
23396	10	10	2020	2020-10-27	23396	34	1	1	17.53	9	0.4	0	0	F	0	1	1	1	0	1	1	1	0	0	0	0	0	0	0	0	1	0	0	1	0	0	0	0	0	0	0	0	0	0	0	0	0	0	0
23534	10	10	2020	2020-10-29	23534	61	1	1	19.04	8	0.47	0	0	F	1	1	1	1	1	1	0	1	0	1	0	0	0	0	0	0	1	1	1	0	0	0	1	0	1	0	0	0	0	0	0	0	0	0	0
23552	10	10	2020	2020-10-29	23552	79	1	1	24.19	9	2.71	0	0	M	0	1	0	0	0	1	0	1	0	1	0	0	0	0	0	0	1	0	0	0	0	0	0	0	0	0	0	0	0	0	0	0	0	0	0
23553	10	10	2020	2020-10-29	23553	56	1	1	30.39	10	2.28	0	0	F	1	0	0	0	0	1	0	0	0	0	0	0	0	0	0	1	1	1	0	0	0	0	0	0	0	0	0	0	0	0	0	0	0	0	0
23650	11	11	2020	2020-11-03	23650	52	1	1	27.53	9	0.96	2.1	2.19	M	1	1	0	0	1	1	1	1	0	1	1	0	0	0	0	1	1	0	1	0	0	0	1	0	0	0	0	0	0	0	0	0	0	0	0
23652	11	11	2020	2020-11-03	23652	42	1	1	14.78	2	0.42	0	0	F	1	1	1	0	0	1	1	1	0	1	1	1	0	0	0	1	1	1	0	0	0	0	0	0	0	0	0	0	0	0	0	0	0	0	0
23667	11	11	2020	2020-11-03	23667	32	1	1	27.25	3	1.43	0	0	F	0	0	0	0	0	0	0	0	0	0	1	0	0	0	0	0	0	1	1	0	0	0	0	0	0	0	0	0	0	0	0	0	0	0	0
23670	11	11	2020	2020-11-03	23670	36	1	1	17.87	3	0.34	0	0	F	1	1	1	0	0	1	1	1	0	1	1	1	0	0	0	1	0	1	0	0	0	0	0	0	0	0	0	0	0	0	0	0	0	0	0
23685	11	11	2020	2020-11-03	23685	24	1	1	16.67	3	0.43	0.64	0.53	M	0	0	0	0	0	0	1	0	0	0	1	0	0	0	0	1	0	0	0	0	0	0	0	0	0	0	0	0	0	0	0	0	0	0	0
23695	11	11	2020	2020-11-03	23695	31	1	1	19.91	7	0.28	0	0	M	1	1	1	0	1	1	1	1	0	1	1	0	1	0	0	0	1	1	0	0	0	0	0	0	0	0	0	0	0	0	0	0	0	0	0
23717	11	11	2020	2020-11-03	23717	22	1	1	27.62	6	0.68	0	0	M	1	1	0	0	0	0	0	1	1	0	0	0	0	0	0	0	0	0	0	0	0	0	0	0	0	1	0	0	0	0	0	0	0	0	0
23720	11	11	2020	2020-11-03	23720	24	1	1	15.89	2	0.25	0.46	0.49	M	1	1	1	0	0	1	1	1	1	1	1	0	0	0	0	1	1	0	0	0	0	0	0	0	0	0	0	0	0	0	0	0	0	0	0
23721	11	11	2020	2020-11-03	23721	30	1	1	22.94	5	0.58	0	0	F	0	1	0	0	0	1	0	0	0	0	1	0	0	0	0	1	0	1	0	0	0	0	0	0	0	0	0	0	0	0	0	0	0	0	0
23724	11	11	2020	2020-11-03	23724	39	1	1	18.6	6	1	0	0	M	1	0	1	0	0	1	1	1	0	0	1	1	0	0	0	0	0	0	0	0	0	0	0	0	0	0	0	0	0	0	0	0	0	0	0
23727	11	11	2020	2020-11-03	23727	43	1	1	18.49	2	0.36	0	0	M	1	1	1	0	0	1	0	1	0	1	1	1	0	0	1	1	0	0	0	0	0	0	0	0	0	0	0	0	0	0	0	0	0	0	0
23728	11	11	2020	2020-11-03	23728	22	1	1	26.06	5	2.59	0	0	F	0	1	0	0	1	1	0	0	0	0	1	0	0	0	0	1	0	1	1	0	0	0	0	0	0	0	0	0	0	0	0	0	0	0	0
23783	11	11	2020	2020-11-04	23783	49	1	1	18.09	5	0.29	1.06	0.69	F	0	1	1	0	0	1	0	1	0	1	1	1	0	0	0	0	1	1	1	0	0	0	0	0	0	0	0	0	0	0	0	0	0	0	0
23791	11	11	2020	2020-11-04	23791	41	1	1	27.98	10	0.48	0.67	0.96	F	0	1	1	0	1	1	1	1	1	1	1	1	1	0	1	1	1	1	1	0	0	0	1	0	0	0	0	0	0	0	0	0	0	0	0
23800	11	11	2020	2020-11-04	23800	30	1	1	18.06	3	0.37	0	0	M	0	1	0	0	0	0	0	0	0	0	1	0	0	0	0	0	0	1	1	0	0	0	0	0	0	0	0	0	0	0	0	0	0	0	0
23801	11	11	2020	2020-11-04	23801	21	1	1	17.11	4	0.31	0	0	F	0	1	1	1	1	1	1	1	0	1	1	1	0	0	0	1	1	1	0	1	0	0	0	0	0	0	0	0	0	0	0	0	0	0	0
23804	11	11	2020	2020-11-04	23804	38	1	1	25.56	8	2.81	2.72	3.13	F	1	1	0	0	0	1	0	1	0	1	1	0	0	0	1	1	1	0	0	0	0	0	0	0	0	0	0	0	0	0	0	0	0	0	0
23811	11	11	2020	2020-11-04	23811	29	1	1	18.84	1	0.29	0	0	M	1	0	0	1	0	1	1	1	1	1	1	0	0	0	0	1	0	1	1	1	0	0	0	0	0	0	0	0	0	0	0	0	0	0	0
23814	11	11	2020	2020-11-04	23814	26	1	1	21.88	3	1.05	0	0	M	0	0	0	0	0	0	0	0	0	0	0	0	0	0	0	0	0	1	0	0	0	0	1	0	0	0	0	0	0	0	0	0	0	0	0
23822	11	11	2020	2020-11-04	23822	20	1	1	25.6	5	0.27	0	0	F	0	1	0	0	1	0	0	0	0	0	1	0	0	0	0	0	1	1	0	0	0	0	0	0	0	0	0	0	0	0	0	0	0	0	0
23827	11	11	2020	2020-11-04	23827	52	1	1	16.77	3	0.27	0	0	F	1	0	0	0	0	1	1	0	0	0	0	0	0	0	0	0	1	0	0	0	0	0	0	0	0	0	0	0	0	0	0	0	0	0	0
23828	11	11	2020	2020-11-04	23828	24	1	1	18.14	4	0.67	0	0	M	0	1	1	0	0	1	1	1	0	1	0	1	0	0	0	1	1	0	0	0	0	0	0	0	0	0	0	0	0	0	0	0	0	0	0
23829	11	11	2020	2020-11-04	23829	38	1	1	27.62	6	1.66	0	0	F	0	1	0	1	0	1	1	1	0	0	1	1	0	0	0	0	0	1	1	0	1	0	0	0	0	0	0	0	0	0	0	0	0	0	0
23831	11	11	2020	2020-11-04	23831	30	1	1	25.82	4	0.24	0	0	M	1	1	1	0	0	1	1	0	0	1	1	0	0	0	0	0	1	1	1	0	0	0	0	0	0	0	0	0	0	0	0	0	0	0	0
23835	11	11	2020	2020-11-04	23835	68	1	1	14.3	1	0.28	0.53	0.63	F	1	1	1	0	0	0	0	0	0	0	0	0	0	0	0	0	1	0	0	0	0	0	1	0	1	0	0	0	0	0	0	0	0	0	0
23837	11	11	2020	2020-11-04	23837	58	1	1	16.64	4	0.45	0.38	0.77	M	1	1	0	0	0	1	0	1	0	1	0	1	0	0	0	0	1	0	0	0	0	0	1	0	0	0	0	0	0	0	0	0	0	0	0
23840	11	11	2020	2020-11-04	23840	40	1	1	15.18	2	0.31	0.54	0.67	M	0	1	0	0	0	1	1	1	1	0	0	0	0	0	0	1	1	0	0	0	0	0	0	0	0	0	0	0	0	0	0	0	0	0	0
23857	11	11	2020	2020-11-04	23857	25	1	1	16.47	3	0.57	0.59	0.87	M	1	0	1	0	0	1	1	1	0	1	1	0	0	0	0	1	1	1	0	0	0	0	0	0	0	0	0	0	0	0	0	0	0	0	0
23860	11	11	2020	2020-11-04	23860	44	1	1	16.86	3	0.21	0.54	0.44	F	0	1	1	0	0	1	1	1	0	1	1	0	0	0	0	1	0	0	0	1	0	0	0	0	0	0	0	0	0	0	0	0	0	0	0
23901	11	11	2020	2020-11-04	23901	50	1	1	15.98	4	0.39	0.63	0.65	M	1	1	1	0	0	1	0	1	1	1	1	0	0	0	0	1	1	1	0	0	0	0	0	1	0	0	0	0	0	0	0	0	0	0	0
23909	11	11	2020	2020-11-05	23909	42	1	1	16.78	3	0.56	1.07	0.64	F	1	1	0	0	0	1	0	0	0	1	1	0	0	0	0	0	1	0	0	0	0	0	0	0	0	0	0	0	0	0	0	0	0	0	0
23910	11	11	2020	2020-11-05	23910	22	1	1	28.82	1	0.41	0	0	F	0	0	0	0	0	1	0	0	0	0	0	0	0	0	0	0	0	0	0	1	0	0	0	0	0	0	0	0	0	0	0	0	0	0	0
23913	11	11	2020	2020-11-05	23913	41	1	1	21.25	9	1.44	0	0	F	1	1	0	0	1	1	1	1	0	0	1	0	0	0	0	0	0	1	1	0	0	0	1	0	1	0	0	0	0	0	0	0	0	0	0
23920	11	11	2020	2020-11-05	23920	30	1	1	17.37	3	0.27	0	0	F	1	1	1	0	0	1	0	1	1	1	1	0	0	1	1	0	1	1	1	1	0	0	0	0	0	0	0	0	0	0	0	0	0	0	0
23930	11	11	2020	2020-11-05	23930	30	1	1	14.94	2	0.44	0	0	F	1	1	1	0	0	1	0	1	0	0	1	0	0	0	0	0	0	0	0	0	0	0	0	0	0	0	0	0	0	0	0	0	0	0	0
23932	11	11	2020	2020-11-05	23932	24	1	1	15.53	2	0.46	0	0	F	0	0	1	1	1	1	1	1	0	0	1	1	1	0	0	1	1	0	0	0	0	0	0	0	0	0	0	0	0	0	0	0	0	0	0
23938	11	11	2020	2020-11-05	23938	57	1	1	17.88	6	0.3	0	0	F	0	1	1	0	0	0	0	1	0	1	0	0	0	0	0	1	1	1	0	0	0	0	1	0	0	0	0	0	0	0	0	0	0	0	0
23940	11	11	2020	2020-11-05	23940	58	1	1	14.14	1	0.73	0	0	F	0	1	0	0	0	1	1	1	1	0	1	0	0	0	0	0	1	0	0	0	0	0	1	0	0	0	0	0	0	0	0	0	0	0	0
23941	11	11	2020	2020-11-05	23941	57	1	1	22.39	5	0.25	0.57	0.48	F	1	1	0	0	0	1	1	1	0	0	1	0	0	0	0	1	1	0	1	0	0	0	0	0	0	0	0	0	0	0	0	0	0	0	0
23942	11	11	2020	2020-11-05	23942	26	1	1	19.81	5	1.04	0	0	F	0	1	0	1	0	1	0	0	0	1	1	0	0	0	0	0	0	1	1	0	0	0	0	0	0	0	0	0	0	0	0	0	0	0	0
23949	11	11	2020	2020-11-05	23949	31	1	1	17.03	4	0.35	0	0	M	0	1	0	0	0	1	0	0	0	0	1	0	0	0	0	0	0	0	0	0	0	0	0	0	0	0	0	0	0	0	0	0	0	0	0
23951	11	11	2020	2020-11-05	23951	27	1	1	17.42	3	0.25	0	0	F	0	1	1	0	0	1	1	1	0	0	1	0	0	0	1	1	0	0	0	0	0	0	0	0	0	0	0	0	0	0	0	0	0	0	0
23956	11	11	2020	2020-11-05	23956	68	1	1	14.92	3	0.28	0	0	F	0	1	0	0	1	1	0	1	0	0	1	0	1	0	0	1	1	1	1	0	0	0	1	0	1	0	0	0	0	0	0	0	0	0	0
23960	11	11	2020	2020-11-05	23960	24	1	1	16.43	3	0.39	0	0	M	1	1	1	1	0	1	1	1	0	1	1	0	0	0	0	1	1	1	0	0	0	0	0	0	0	0	0	0	0	0	0	0	0	0	0
23963	11	11	2020	2020-11-05	23963	46	1	1	18.54	7	0.38	0	0	M	0	1	1	1	1	1	1	1	1	0	1	0	0	0	0	1	1	0	0	1	0	0	1	0	0	0	0	0	0	0	0	0	0	0	0
23976	11	11	2020	2020-11-05	23976	53	1	1	16.52	5	0.3	0.72	0.66	F	0	0	0	1	0	0	1	0	0	0	0	0	0	0	0	0	1	0	0	1	0	0	0	0	0	0	0	0	0	0	0	0	0	0	0
23977	11	11	2020	2020-11-05	23977	52	1	1	21.39	2	0.39	0.44	0.45	M	1	1	1	1	0	1	1	1	1	1	1	0	0	0	0	0	1	0	0	1	0	0	0	0	1	0	0	0	0	0	0	0	0	0	0
23979	11	11	2020	2020-11-05	23979	24	1	1	16.75	1	0.34	0.65	0.72	F	1	1	1	0	0	1	0	1	0	1	0	0	0	0	0	0	1	0	0	1	0	0	0	0	0	0	0	0	0	0	0	0	0	0	0
23981	11	11	2020	2020-11-05	23981	48	1	1	16.95	2	NR	NR	NR	F	0	1	1	0	0	1	0	0	0	0	1	0	0	0	0	1	0	0	0	0	0	0	0	0	0	0	0	0	0	0	0	0	0	0	0
23987	11	11	2020	2020-11-05	23987	42	1	1	16.8	0	0.27	0	0	F	0	0	0	0	0	1	0	0	0	0	0	0	0	0	0	0	0	0	0	1	0	0	0	0	0	0	0	0	0	0	0	0	0	0	0
23992	11	11	2020	2020-11-05	23992	37	1	1	15.91	1	2.19	0	0	M	1	1	1	1	0	1	1	1	1	0	1	0	1	0	0	0	1	0	0	0	0	0	0	0	0	0	0	0	0	0	0	0	0	0	0
24007	11	11	2020	2020-11-06	24007	62	1	1	16.23	1	0.42	0	0	F	0	1	0	0	0	0	0	0	0	0	0	0	0	0	0	0	1	0	0	0	0	0	0	0	0	0	0	0	0	0	0	0	0	0	0
24017	11	11	2020	2020-11-06	24017	35	1	1	26.86	5	0.97	0	0	M	0	1	0	0	0	0	1	0	0	0	1	0	0	0	0	1	0	1	1	0	0	0	0	0	0	0	0	0	0	0	0	0	0	0	0
24021	11	11	2020	2020-11-06	24021	50	1	1	26.77	13	1.11	0	0	F	0	0	0	0	1	1	1	0	0	0	1	0	0	0	0	1	0	1	1	0	0	0	0	0	0	0	0	0	0	0	0	0	0	0	0
24053	11	11	2020	2020-11-06	24053	45	1	1	16.25	2	0.47	0	0	M	1	0	0	0	0	0	0	1	0	1	0	0	0	0	0	0	1	0	0	1	0	0	0	0	0	0	0	0	0	0	0	0	0	0	0
24060	11	11	2020	2020-11-06	24060	36	1	1	33.18	3	1.01	0	0	F	0	0	0	0	0	1	1	1	0	0	1	0	1	0	0	0	1	1	1	1	0	0	0	0	0	0	0	0	0	0	0	0	0	0	0
24063	11	11	2020	2020-11-06	24063	21	1	1	23.34	5	0.3	0	0	F	1	1	1	0	0	1	1	0	1	1	1	0	0	0	0	1	1	1	1	0	0	0	0	0	0	0	0	0	0	0	0	0	0	0	0
24068	11	11	2020	2020-11-06	24068	72	1	1	17.83	2	0.34	0	0	F	0	1	0	0	0	1	0	0	1	1	0	0	0	0	0	1	0	0	0	0	0	0	1	1	0	0	0	0	0	0	0	0	0	0	0
24071	11	11	2020	2020-11-06	24071	35	1	1	22.14	4	0.3	0.46	0.71	F	1	1	1	0	1	1	0	1	0	1	1	0	0	0	0	0	1	1	1	1	0	0	1	0	0	0	0	0	0	0	0	0	0	0	0
24086	11	11	2020	2020-11-06	24086	45	1	1	16.84	3	0.34	0	0	F	0	1	0	1	0	1	1	0	0	0	1	1	0	0	0	1	1	1	1	0	0	0	0	0	0	0	0	0	0	0	0	0	0	0	0
24088	11	11	2020	2020-11-06	24088	47	1	1	17.26	4	0.46	0	0	M	1	0	0	0	0	1	0	0	0	0	1	0	0	0	0	0	0	0	0	1	0	0	1	0	0	0	0	0	0	0	0	0	0	0	0
24089	11	11	2020	2020-11-06	24089	68	1	1	22.7	9	0.25	0	0	M	0	1	0	0	0	1	1	0	0	0	1	0	0	0	0	1	0	0	0	0	0	0	1	0	0	1	0	0	0	0	0	0	0	0	0
24152	11	11	2020	2020-11-09	24152	38	1	1	20.97	6	0.73	0	0	M	1	1	0	0	0	1	1	1	0	1	1	0	0	0	0	0	1	1	1	0	0	0	0	0	0	0	0	0	0	0	0	0	0	0	0
24155	11	11	2020	2020-11-09	24155	32	1	1	15.23	7	0.28	0.68	0.55	M	1	1	0	0	0	1	1	1	0	1	1	0	0	0	0	1	1	0	0	0	0	0	1	0	0	0	0	0	0	0	0	0	0	0	0
24162	11	11	2020	2020-11-09	24162	61	1	1	22.66	7	1.62	0	0	F	0	0	0	0	0	1	0	1	0	0	0	0	0	0	0	0	1	1	1	1	0	0	0	0	0	0	0	0	0	0	0	0	0	0	0
24165	11	11	2020	2020-11-09	24165	35	1	1	22.8	6	0.43	0	0	F	1	0	0	0	1	1	1	1	0	1	1	1	0	0	0	1	1	1	1	1	1	0	0	0	0	0	0	0	0	0	0	0	0	0	0
24170	11	11	2020	2020-11-09	24170	36	1	1	20.82	6	0.59	0	0	M	1	1	0	0	0	0	1	0	0	1	0	0	0	0	0	1	1	1	1	0	0	0	0	0	0	0	0	0	0	0	0	0	0	0	0
24192	11	11	2020	2020-11-09	24192	49	1	1	32.53	4	0.49	0	0	F	0	0	0	1	0	0	1	0	0	0	1	0	0	0	0	0	0	0	0	0	0	0	0	0	0	0	0	0	0	0	0	0	0	0	0
24198	11	11	2020	2020-11-09	24198	32	1	1	19.65	3	0.79	1.32	1.22	M	1	0	0	0	0	0	0	1	0	0	0	0	0	0	0	0	1	0	0	0	0	0	0	0	0	0	0	0	0	0	0	0	0	0	0
24199	11	11	2020	2020-11-09	24199	26	1	1	16.49	4	0.25	0	0	M	0	1	0	1	0	0	1	0	0	0	1	0	0	0	0	1	0	0	0	0	0	0	0	0	0	0	0	0	0	0	0	0	0	0	0
24206	11	11	2020	2020-11-09	24206	26	1	1	18.12	4	0.32	0	0	M	1	1	0	0	0	1	1	1	0	0	0	0	0	0	0	0	1	1	1	0	0	0	0	0	0	0	0	0	0	0	0	0	0	0	0
24207	11	11	2020	2020-11-09	24207	31	1	1	21.16	8	3.13	0	0	F	0	0	1	0	0	1	1	1	0	1	0	1	0	0	0	0	1	1	1	0	0	0	0	0	0	0	0	0	0	0	0	0	0	0	0
24211	11	11	2020	2020-11-09	24211	55	1	1	15.72	3	0.82	0	0	M	0	1	0	1	0	1	0	1	0	1	1	1	0	0	0	0	1	0	0	0	0	0	1	0	1	0	0	0	0	0	0	0	0	0	0
24212	11	11	2020	2020-11-09	24212	57	1	1	18.61	3	0.36	0	0	F	1	1	1	0	1	1	1	1	0	0	1	0	0	0	0	1	1	0	0	0	0	0	1	0	0	0	0	0	0	0	0	0	0	0	0
24214	11	11	2020	2020-11-09	24214	29	1	1	17.01	3	0.38	0	0	M	0	1	1	0	0	1	0	1	0	1	1	1	0	0	0	0	1	0	0	0	0	0	0	0	0	0	0	0	0	0	0	0	0	0	0
24216	11	11	2020	2020-11-09	24216	29	1	1	16.29	2	0.43	0	0	F	1	0	1	0	0	1	1	1	0	1	1	0	0	0	0	1	1	0	0	0	0	0	0	0	0	0	0	0	0	0	0	0	0	0	0
24222	11	11	2020	2020-11-09	24222	27	1	1	20.44	4	0.27	0	0	F	0	0	1	0	1	1	0	1	0	0	1	0	0	0	0	0	0	1	1	0	0	0	0	0	0	0	0	0	0	0	0	0	0	0	0
24223	11	11	2020	2020-11-09	24223	22	1	1	22.43	7	0.98	1.77	2.29	F	0	0	1	0	0	0	1	1	0	0	1	0	0	0	0	0	1	1	1	0	0	0	0	0	0	0	0	0	0	0	0	0	0	0	0
24224	11	11	2020	2020-11-09	24224	56	1	1	17.17	4	0.43	0	0	M	1	1	1	0	0	1	1	1	0	1	0	1	0	0	0	1	1	0	0	0	0	0	0	0	0	0	0	0	0	0	0	0	0	0	0
24225	11	11	2020	2020-11-09	24225	27	1	1	21.45	4	0.33	0.63	0.56	M	1	0	0	0	0	1	1	1	0	0	1	0	0	0	0	0	0	1	1	0	0	0	0	0	0	0	0	0	0	0	0	0	0	0	0
24313	11	11	2020	2020-11-10	24313	34	1	1	17.02	9	0.21	0.36	0.48	F	0	0	1	0	0	1	0	1	0	0	1	1	1	0	0	1	0	0	0	0	0	0	0	0	0	0	0	0	0	1	0	0	0	1	1
24314	11	11	2020	2020-11-10	24314	66	1	1	16.32	11	0.31	0	0	M	0	1	0	0	0	1	1	1	0	0	0	0	0	0	0	1	0	1	1	0	0	0	1	0	0	0	0	0	0	0	0	0	0	0	0
24318	11	11	2020	2020-11-10	24318	30	1	1	16.54	3	0.35	0.49	0.49	M	1	1	0	0	0	1	0	1	0	1	1	0	0	0	0	0	1	0	0	0	0	0	0	0	0	0	0	0	0	0	0	0	0	0	0
24341	11	11	2020	2020-11-10	24341	41	1	1	20.32	6	0.33	0.34	0.5	M	0	1	1	0	0	1	1	0	0	0	1	1	0	0	0	1	1	1	1	0	0	0	0	0	0	0	0	0	0	0	0	0	0	0	0
24347	11	11	2020	2020-11-10	24347	31	1	1	17.01	3	0.61	0	0	F	1	1	0	0	1	1	1	0	0	0	0	0	0	0	0	1	1	0	0	1	0	0	0	0	0	0	0	0	0	0	0	0	0	0	0
24351	11	11	2020	2020-11-10	24351	38	1	1	20.33	5	0.32	0	0	F	1	1	1	0	0	0	1	1	0	0	1	1	1	0	0	1	0	1	0	0	0	0	0	0	0	0	0	0	0	0	0	0	0	0	0
24361	11	11	2020	2020-11-10	24361	43	1	1	15.88	4	0.34	0	0	M	1	0	1	0	0	1	0	1	1	1	1	0	0	0	0	0	1	0	0	1	0	0	0	0	0	0	0	0	0	0	0	0	0	0	0
24362	11	11	2020	2020-11-10	24362	24	1	1	18.53	4	0.63	0.51	1.18	F	1	1	1	0	0	0	1	0	0	1	1	0	1	0	0	1	0	1	1	0	0	0	0	0	0	0	0	0	0	0	0	0	0	0	0
24366	11	11	2020	2020-11-10	24366	25	1	1	16.52	4	0.48	0	0	F	1	0	1	0	0	1	1	0	1	0	1	0	0	0	0	0	1	1	1	0	0	0	0	0	0	0	0	0	0	0	0	0	0	0	0
24373	11	11	2020	2020-11-10	24373	34	1	1	19.45	7	0.62	0	0	F	1	1	1	0	1	1	1	1	1	1	1	1	1	0	0	1	1	1	1	0	0	0	0	0	0	0	0	0	0	0	0	0	0	0	0
24374	11	11	2020	2020-11-10	24374	41	1	1	21.79	11	0.27	0	0	M	0	1	0	0	0	0	1	0	0	0	0	0	0	0	0	0	0	0	0	0	0	0	0	0	0	0	0	0	0	0	0	0	0	0	0
24387	11	11	2020	2020-11-10	24387	40	1	1	20.31	11	0.66	0.32	0.7	F	0	1	0	0	0	1	0	0	0	0	0	0	0	0	0	0	1	0	0	0	0	0	0	0	0	0	0	0	0	0	0	0	0	0	0
24393	11	11	2020	2020-11-10	24393	62	1	1	18.53	6	0.3	0	0	F	0	1	1	0	0	1	1	1	1	1	0	0	0	0	0	1	1	0	0	1	0	0	1	1	0	0	0	0	0	0	0	0	0	0	0
24394	11	11	2020	2020-11-10	24394	63	1	1	22.08	4	0.27	0	0	M	1	1	0	0	0	1	0	0	1	1	0	0	0	0	0	1	1	0	0	0	0	0	0	0	0	0	0	0	0	0	0	0	0	0	0
24395	11	11	2020	2020-11-10	24395	41	1	1	22.8	2	0.53	0	0	F	1	0	1	0	0	0	0	1	0	1	0	0	0	0	0	0	0	1	0	0	0	0	0	0	0	0	0	0	0	0	0	0	0	0	0
24401	11	11	2020	2020-11-10	24401	26	1	1	23.58	6	1.96	0	0	F	0	1	1	1	0	1	0	1	0	0	0	0	1	0	0	1	1	1	1	0	0	0	0	0	0	0	0	0	0	0	0	0	0	0	0
24414	11	11	2020	2020-11-10	24414	37	1	1	23.01	3	0.34	0.64	0.51	F	0	0	0	0	0	0	0	0	0	0	0	0	0	0	0	0	0	1	1	0	0	0	0	0	0	0	0	0	0	0	0	0	0	0	0
24493	11	11	2020	2020-11-11	24493	32	1	1	21.77	6	0.28	0	0	M	1	1	0	0	0	0	0	1	0	0	0	1	0	0	0	0	0	1	1	0	0	0	0	0	0	0	0	0	0	0	0	0	0	0	0
24496	11	11	2020	2020-11-11	24496	43	1	1	24.23	3	0.32	0	0	M	1	0	0	1	1	1	1	1	0	1	1	1	1	0	0	0	1	0	0	1	0	0	0	0	0	0	0	0	0	0	0	0	0	0	0
24497	11	11	2020	2020-11-11	24497	24	1	1	21.99	5	0.33	0	0	F	0	1	0	1	1	1	0	1	0	0	1	1	0	0	0	1	1	0	1	0	0	0	0	0	0	0	0	0	0	0	0	0	0	0	0
24502	11	11	2020	2020-11-11	24502	36	1	1	28.34	3	1.76	0	0	M	0	0	0	1	0	1	0	1	0	0	0	0	0	0	0	0	0	0	0	0	0	0	0	0	0	0	0	0	0	0	0	0	0	0	0
24516	11	11	2020	2020-11-11	24516	29	1	1	29.32	3	1.59	0	0	F	0	0	0	0	0	0	0	0	0	0	0	0	0	0	0	0	0	1	1	0	0	0	0	0	0	0	0	0	0	0	0	0	0	0	0
24535	11	11	2020	2020-11-11	24535	39	1	1	15.37	3	NR	NR	NR	M	1	1	0	0	0	1	1	1	1	1	1	0	0	0	0	1	1	0	0	0	0	0	1	0	0	0	0	0	0	0	0	0	0	0	0
24552	11	11	2020	2020-11-11	24552	51	1	1	19.75	6	0.36	0	0	F	0	1	1	0	1	1	1	1	0	0	1	1	0	0	0	1	1	1	1	0	0	0	0	0	0	0	0	0	0	0	0	0	0	0	0
24555	11	11	2020	2020-11-11	24555	58	1	1	14.97	2	0.2	0	0	M	1	0	0	0	0	1	0	0	0	1	0	0	0	0	0	0	0	0	0	0	0	0	0	0	0	0	0	0	0	0	0	0	0	0	0
24559	11	11	2020	2020-11-11	24559	29	1	1	20.44	5	0.34	0.68	0.66	M	1	1	0	0	0	1	1	0	1	1	1	1	0	0	0	1	0	1	1	0	0	0	0	0	0	0	0	0	0	0	0	0	0	0	0
24591	11	11	2020	2020-11-11	24591	35	1	1	17.69	2	0.22	0	0	M	1	1	1	0	0	1	1	1	1	0	1	1	0	0	1	1	1	0	0	0	0	0	0	0	0	0	0	0	0	0	0	0	0	0	0
24620	11	11	2020	2020-11-12	24620	25	1	1	14.81	3	0.3	0	0	F	1	1	1	0	0	1	0	1	0	0	0	0	0	0	0	0	1	0	0	0	0	0	0	0	0	0	0	0	0	0	0	0	0	0	0
24623	11	11	2020	2020-11-12	24623	23	1	1	20.82	3	NR	NR	NR	F	0	1	1	0	1	1	1	1	0	0	1	0	0	0	0	0	1	1	0	1	1	0	0	0	0	0	0	0	0	0	0	0	0	0	0
24641	11	11	2020	2020-11-12	24641	28	1	1	21.98	4	0.32	0	0	F	0	1	1	0	0	1	1	0	0	0	0	0	0	0	0	1	0	0	0	0	0	0	0	0	0	0	0	0	0	0	0	0	0	0	0
24652	11	11	2020	2020-11-12	24652	27	1	1	13.91	3	0.31	0.59	0.53	F	1	0	1	0	0	1	0	1	0	0	0	0	0	0	0	0	0	0	0	0	0	0	0	0	0	0	0	0	0	0	0	0	0	0	0
24659	11	11	2020	2020-11-12	24659	57	1	1	16.94	3	0.26	0	0	F	0	1	1	1	1	1	1	1	1	1	1	1	0	0	0	1	1	0	0	1	0	0	0	0	0	0	0	0	0	0	0	0	0	0	0
24669	11	11	2020	2020-11-12	24669	55	1	1	20.24	4	0.26	0	0	F	0	0	0	0	0	0	0	0	0	0	1	0	0	0	0	0	1	1	0	0	0	0	0	0	1	0	0	0	0	0	0	0	0	0	0
24672	11	11	2020	2020-11-12	24672	39	1	1	18.07	4	0.6	0	0	F	0	1	1	0	0	1	1	1	0	0	0	0	1	0	0	1	1	1	1	0	0	0	0	0	0	0	0	0	0	0	0	0	0	0	0
24674	11	11	2020	2020-11-12	24674	26	1	1	14.85	2	0.24	0	0	M	0	1	1	0	0	1	1	1	1	1	1	0	0	0	0	0	1	0	0	0	0	0	0	0	0	0	0	0	0	0	0	0	0	0	0
24676	11	11	2020	2020-11-12	24676	55	1	1	19.22	6	0.37	0	0	F	0	1	1	1	1	1	1	1	0	1	1	0	1	0	0	1	1	1	1	1	0	0	0	0	0	0	0	0	0	0	0	0	0	0	0
24751	11	11	2020	2020-11-13	24751	38	1	1	15.95	4	0.26	0	0	M	1	1	0	0	1	0	0	1	0	1	0	0	0	0	0	0	1	1	1	0	0	0	1	0	0	0	0	0	0	0	0	0	0	0	0
24753	11	11	2020	2020-11-13	24753	31	1	1	20.76	4	0.25	0	0	F	1	1	1	0	0	1	0	1	0	1	1	0	1	0	0	0	0	0	0	1	0	0	0	0	0	0	0	0	0	0	0	0	0	0	0
24767	11	11	2020	2020-11-13	24767	34	1	1	18.15	2	0.3	0	0	F	1	0	1	0	0	1	0	1	0	0	0	0	0	0	0	0	1	0	0	1	0	0	0	0	0	0	0	0	0	0	0	0	0	0	0
24779	11	11	2020	2020-11-13	24779	43	1	1	20.65	3	0.42	0	0	M	1	1	1	0	0	1	1	0	0	0	1	0	0	0	0	0	1	1	1	0	0	0	0	0	0	0	0	0	0	0	0	0	0	0	0
24782	11	11	2020	2020-11-13	24782	26	1	1	21.75	5	0.53	0	0	M	1	1	1	1	1	1	0	1	1	0	0	0	0	0	1	1	1	0	0	0	0	0	0	0	0	0	0	0	0	0	0	0	0	0	0
24787	11	11	2020	2020-11-13	24787	33	1	1	15.94	4	1.14	0	0	M	1	1	1	0	0	0	0	1	0	0	1	0	1	0	0	1	1	0	0	1	0	0	0	0	0	0	0	0	0	0	0	0	0	0	0
24800	11	11	2020	2020-11-13	24800	50	1	1	22.49	7	0.35	0.54	0.54	M	1	1	0	0	0	1	1	0	0	1	0	1	0	0	0	1	1	0	0	1	0	0	0	0	1	0	0	0	0	0	0	0	0	0	0
24803	11	11	2020	2020-11-13	24803	24	1	1	15.76	3	0.37	0	0	F	0	1	1	0	0	1	1	0	1	0	1	0	0	0	1	1	1	0	0	0	0	0	0	0	0	0	0	0	0	0	0	0	0	0	0
24805	11	11	2020	2020-11-13	24805	24	1	1	20.49	1	0.32	0.65	0.51	M	0	0	0	0	0	0	0	0	0	0	0	0	0	0	0	0	0	0	0	0	0	0	0	0	0	0	0	0	0	0	0	0	0	0	0
24807	11	11	2020	2020-11-13	24807	41	1	1	25.13	5	0.35	0	0	M	1	1	1	0	1	1	1	1	0	1	1	0	0	0	0	0	1	0	0	1	0	0	0	0	0	0	0	0	0	0	0	0	0	0	0
24812	11	11	2020	2020-11-13	24812	33	1	1	20.36	5	1.28	0	0	F	1	1	1	1	0	1	1	1	1	1	1	1	0	0	0	1	1	1	1	0	0	0	0	0	0	0	0	0	0	0	0	0	0	0	0
24813	11	11	2020	2020-11-13	24813	28	1	1	18.5	4	0.31	0	0	M	1	1	1	0	1	0	1	1	0	1	1	0	0	0	0	0	1	1	1	0	0	0	0	0	0	0	0	0	0	0	0	0	0	0	0
24817	11	11	2020	2020-11-13	24817	45	1	1	19.01	2	0.49	0.45	0.73	F	1	1	0	0	1	1	0	1	0	0	1	1	0	0	0	0	1	0	0	1	1	0	1	0	0	0	0	0	0	0	0	0	0	0	0
24844	11	11	2020	2020-11-13	24844	62	1	1	15.97	4	0.29	0	0	M	0	1	1	0	1	1	0	1	1	0	1	0	0	0	0	0	1	0	0	0	0	0	0	0	0	0	0	0	0	0	0	0	0	0	0
24868	11	11	2020	2020-11-13	24868	30	1	1	19.06	4	0.44	0	0	M	1	0	0	1	1	1	1	1	0	1	0	0	0	0	0	1	1	0	0	0	0	0	0	0	0	0	0	0	0	0	0	0	0	0	0
24877	11	11	2020	2020-11-13	24877	33	1	1	18.74	3	0.35	0	0	M	0	1	0	0	1	0	1	1	0	1	0	0	0	0	0	1	1	1	1	0	0	0	0	0	0	0	0	0	0	0	0	0	0	0	0
24878	11	11	2020	2020-11-13	24878	16	1	1	25.14	6	2.66	1.17	5.88	F	1	1	1	0	0	1	1	1	0	1	1	0	1	0	0	1	1	1	1	1	0	0	0	0	0	0	0	0	0	0	0	0	0	0	0
24879	11	11	2020	2020-11-13	24879	13	1	1	22.24	5	0.61	0	0	F	0	0	1	0	0	1	0	1	0	1	1	0	0	0	0	0	1	1	1	0	0	0	0	0	0	0	0	0	0	0	0	0	0	0	0
24880	11	11	2020	2020-11-13	24880	36	1	1	22.28	5	0.24	0	0	M	1	0	1	0	1	0	0	1	0	1	0	0	0	0	0	0	1	1	1	0	0	0	0	0	0	0	0	0	0	0	0	0	0	0	0
24914	11	11	2020	2020-11-16	24914	62	1	1	17.21	6	0.29	0	0	F	0	1	1	0	0	0	0	1	1	0	0	0	0	0	0	1	1	1	1	0	1	0	0	0	0	0	0	0	0	0	1	0	0	0	0
24919	11	11	2020	2020-11-16	24919	24	1	1	15.15	4	0.21	0.48	0.51	M	0	1	1	0	0	0	1	0	1	0	1	0	0	0	0	1	0	1	1	0	0	0	0	0	0	0	0	0	0	0	0	0	0	0	0
24929	11	11	2020	2020-11-16	24929	50	1	1	21.02	7	3.49	0	0	M	0	1	1	0	0	1	1	0	1	0	1	0	0	0	0	1	1	1	0	0	0	0	1	0	0	0	0	0	0	0	0	0	0	0	0
24930	11	11	2020	2020-11-16	24930	41	1	1	19.04	4	0.38	0	0	F	1	0	1	1	1	1	1	1	1	1	1	1	1	0	0	1	1	0	0	0	0	0	0	0	0	0	0	0	0	0	0	0	0	0	0
24934	11	11	2020	2020-11-16	24934	37	1	1	14.95	5	0.31	0.97	1.16	M	1	1	0	0	0	1	1	1	0	1	0	0	1	0	0	1	1	0	0	1	1	0	0	0	0	0	0	0	0	0	0	0	0	0	0
24939	11	11	2020	2020-11-16	24939	23	1	1	22.88	5	0.4	0	0	M	0	0	0	0	0	1	0	0	0	0	1	0	0	0	0	0	1	1	1	0	0	0	0	0	0	0	0	0	0	0	0	0	0	0	0
24949	11	11	2020	2020-11-16	24949	51	1	1	29.72	6	3.43	0	0	M	0	1	0	0	1	0	0	0	0	0	0	0	0	0	0	0	0	0	0	0	1	0	1	0	1	0	0	0	0	0	0	0	0	0	0
24976	11	11	2020	2020-11-16	24976	20	1	1	24.66	6	0.41	0	0	F	1	1	1	1	0	1	1	1	0	0	1	1	0	0	0	0	1	1	0	0	0	0	0	0	0	0	0	0	0	0	0	0	0	0	0
24985	11	11	2020	2020-11-16	24985	37	1	1	22.71	3	1.71	0	0	F	1	0	1	0	0	1	0	1	0	0	1	0	0	0	0	0	1	1	1	0	0	0	0	0	0	0	0	0	0	0	0	0	0	0	0
24987	11	11	2020	2020-11-16	24987	34	1	1	23.67	8	0.55	0	0	M	0	0	0	0	0	0	1	1	0	0	1	0	0	0	0	0	0	1	1	0	0	0	0	0	0	0	0	0	0	0	0	0	0	0	0
24992	11	11	2020	2020-11-16	24992	31	1	1	20.9	7	0.52	0	0	F	0	1	1	0	0	1	1	1	0	1	1	0	0	0	0	1	1	0	0	1	0	0	0	0	0	0	0	0	0	0	0	0	0	0	0
24997	11	11	2020	2020-11-16	24997	25	1	1	21.39	5	0.37	0	0	F	0	1	0	1	0	1	0	1	0	0	1	1	0	0	1	0	1	1	1	0	0	0	0	0	0	0	0	0	0	0	0	0	0	0	0
24998	11	11	2020	2020-11-16	24998	34	1	1	18.26	3	0.39	0	0	M	0	1	1	0	1	1	1	1	1	0	1	1	0	0	0	1	0	0	0	1	0	0	0	0	0	0	0	0	0	0	0	0	0	0	0
24999	11	11	2020	2020-11-16	24999	30	1	1	21.78	6	0.29	0	0	F	1	1	1	0	1	1	0	1	0	0	1	0	0	0	0	0	1	0	0	1	0	0	0	0	0	0	0	0	0	0	0	0	0	0	0
25012	11	11	2020	2020-11-16	25012	20	1	1	17.25	1	1.16	0	0	F	1	0	0	1	0	1	1	1	0	1	1	0	0	0	1	1	1	0	0	0	0	0	0	0	0	0	0	0	0	0	0	0	0	0	0
25023	11	11	2020	2020-11-16	25023	35	1	1	25.48	4	0.32	0.57	0.46	M	0	1	1	0	0	1	0	1	1	0	1	0	0	0	0	1	0	0	0	0	0	0	1	0	0	0	0	0	0	0	0	0	0	0	0
25036	11	11	2020	2020-11-16	25036	27	1	1	15.31	4	0.38	0	0	M	1	1	1	1	1	1	0	1	0	1	1	0	0	0	0	1	1	0	0	1	0	0	0	0	0	0	0	0	0	0	0	0	0	0	0
25043	11	11	2020	2020-11-16	25043	22	1	1	14.67	4	0.3	0	0	M	1	0	1	0	0	1	0	1	1	1	1	0	0	0	0	0	1	0	0	1	0	0	0	0	0	0	0	0	0	0	0	0	0	0	0
25044	11	11	2020	2020-11-16	25044	54	1	1	19.75	5	0.36	0	0	M	1	1	0	0	1	1	0	1	0	0	0	0	0	0	0	0	1	1	1	0	0	0	0	0	1	0	0	0	0	0	0	0	0	0	0
25046	11	11	2020	2020-11-16	25046	58	1	1	16	5	0.39	0	0	M	0	1	1	0	0	1	0	1	0	1	1	1	0	0	0	1	1	0	0	1	0	0	0	0	0	0	0	0	0	0	0	0	0	0	0
25048	11	11	2020	2020-11-16	25048	25	1	1	18.6	7	0.35	0.63	0.62	M	1	1	0	0	0	0	1	1	0	1	1	0	0	0	0	1	1	1	1	1	0	0	0	0	0	0	0	0	0	0	0	0	0	0	0
25050	11	11	2020	2020-11-16	25050	39	1	1	18.59	2	0.29	0	0	F	0	1	0	1	0	1	1	1	1	0	1	0	0	0	0	1	1	1	0	1	0	0	0	0	0	0	0	0	0	0	0	0	0	0	0
25058	11	11	2020	2020-11-16	25058	30	1	1	19.49	2	0.5	0	0	M	0	0	0	0	0	1	1	1	0	0	1	0	0	0	0	1	0	0	0	0	0	0	0	0	0	0	0	0	0	0	0	0	0	0	0
25052	11	11	2020	2020-11-16	25052	24	1	1	26.33	8	0.42	0	0	F	0	1	0	0	0	1	1	1	0	0	1	1	0	0	0	1	1	1	1	0	0	0	0	0	0	0	0	0	0	0	0	0	0	0	0
25055	11	11	2020	2020-11-16	25055	38	1	1	23.19	3	0.41	0	0	M	0	0	0	0	0	1	1	0	0	0	1	0	0	0	0	1	1	1	0	0	0	0	1	0	0	0	0	0	0	0	0	0	0	0	0
25061	11	11	2020	2020-11-16	25061	24	1	1	13.87	3	1.24	0	0	M	0	1	1	0	0	1	0	1	0	0	0	0	0	0	0	1	0	1	1	0	0	0	0	0	0	0	0	0	0	0	0	0	0	0	0
25150	11	11	2020	2020-11-17	25150	39	1	1	20.65	4	0.39	0	0	M	1	1	1	0	1	1	1	1	1	1	1	1	0	0	0	1	1	0	1	0	0	0	0	0	0	0	0	0	0	0	0	0	0	0	0
25157	11	11	2020	2020-11-17	25157	34	1	1	29.82	5	0.47	0	0	F	0	1	0	0	1	1	1	1	0	0	0	0	0	0	0	1	0	1	1	1	0	0	0	0	0	0	0	0	0	0	0	0	0	0	0
25158	11	11	2020	2020-11-17	25158	41	1	1	17.74	6	0.6	0	0	M	1	1	1	0	1	0	1	1	0	0	1	0	0	0	0	0	1	0	1	0	0	0	0	0	0	0	0	0	0	0	0	0	0	0	0
25160	11	11	2020	2020-11-17	25160	26	1	1	14.52	9	0.22	0	0	#N/A
25179	11	11	2020	2020-11-17	25179	26	1	1	21.02	3	0.32	0	0	M	1	1	0	0	0	1	1	0	1	0	1	0	0	0	0	1	1	1	0	0	0	0	0	0	0	0	0	0	0	0	0	0	0	0	0
25182	11	11	2020	2020-11-17	25182	39	1	1	28.55	3	0.22	0	0	F	0	0	1	0	0	0	1	1	0	1	1	0	0	0	0	1	0	1	1	1	0	0	1	0	0	0	0	0	0	0	0	0	0	0	0
25183	11	11	2020	2020-11-17	25183	24	1	1	18.99	3	0.4	0	0	M	1	1	1	0	0	1	1	1	1	0	1	0	0	0	0	1	1	0	0	1	0	0	0	0	0	0	0	0	0	0	0	0	0	0	0
25186	11	11	2020	2020-11-17	25186	20	1	1	21.78	7	0.77	0	0	F	1	1	1	1	0	1	0	0	0	0	0	1	0	0	1	1	1	0	0	0	0	0	0	0	0	0	0	0	0	0	0	0	0	0	0
25187	11	11	2020	2020-11-17	25187	25	1	1	22.58	2	1.83	0	0	M	0	1	1	0	0	0	0	0	0	0	0	0	1	0	0	0	0	0	0	0	0	0	0	0	0	0	0	0	0	0	0	0	0	0	0
25191	11	11	2020	2020-11-17	25191	27	1	1	32.08	6	0.3	0	0	F	1	1	0	0	1	1	1	1	0	0	1	0	0	0	0	0	0	1	1	0	0	0	0	0	0	0	0	0	0	0	0	0	0	0	0
25193	11	11	2020	2020-11-17	25193	61	1	1	15.56	3	0.21	0	0	M	1	1	0	0	0	0	1	0	0	0	1	0	0	0	0	1	1	0	0	0	0	0	1	0	0	0	0	0	0	0	0	0	0	0	0
25198	11	11	2020	2020-11-17	25198	28	1	1	22	4	0.43	0	0	F	1	0	0	0	0	1	0	1	0	0	0	0	0	0	0	1	1	1	1	0	0	0	0	0	0	0	0	0	0	0	0	0	0	0	0
25207	11	11	2020	2020-11-17	25207	28	1	1	30.84	2	0.29	0.42	0.39	F	1	1	1	0	0	0	0	1	1	0	0	1	0	0	0	0	0	0	0	0	0	0	0	0	0	0	0	0	0	0	0	0	0	0	0
25208	11	11	2020	2020-11-17	25208	31	1	1	29.68	5	0.43	0	0	F	1	1	1	1	0	1	0	1	0	0	0	0	0	0	0	0	0	0	0	0	1	0	0	0	0	0	0	0	0	0	0	0	0	0	0
25209	11	11	2020	2020-11-17	25209	36	1	1	23.16	5	0.29	0	0	F	0	1	1	1	1	1	1	1	0	1	1	1	0	0	0	1	1	1	1	0	0	0	0	0	0	0	0	0	0	0	0	0	0	0	0
25212	11	11	2020	2020-11-17	25212	31	1	1	23.96	7	0.59	0	0	F	1	1	1	0	0	1	0	1	0	1	1	0	0	0	0	1	1	1	1	0	0	0	0	0	0	0	0	0	0	0	0	0	0	0	0
25213	11	11	2020	2020-11-17	25213	44	1	1	34.39	6	0.15	0	0	F	0	1	1	0	1	1	1	0	1	1	0	0	0	0	0	0	0	0	1	0	0	0	0	0	0	0	0	0	0	0	0	0	0	0	0
25218	11	11	2020	2020-11-17	25218	30	1	1	26.11	7	0.4	0	0	F	1	1	1	1	0	1	0	1	0	0	1	1	1	0	1	1	1	1	1	1	0	0	0	0	0	0	0	0	0	0	0	0	0	0	0
25219	11	11	2020	2020-11-17	25219	64	1	1	13.9	5	NR	NR	NR	F	1	1	1	0	0	0	0	1	0	1	1	0	0	0	0	0	1	0	0	0	0	0	1	0	0	0	0	0	0	0	0	0	0	0	0
25229	11	11	2020	2020-11-17	25229	73	1	1	21.63	4	0.44	0	0	F	1	1	1	0	0	1	1	1	1	1	0	0	0	0	0	0	1	0	0	0	0	0	1	0	0	0	0	0	0	0	1	0	0	0	0
25230	11	11	2020	2020-11-17	25230	36	1	1	23.99	7	0.34	0	0	F	1	1	1	0	1	1	1	1	0	1	1	0	1	0	0	0	1	0	0	0	0	0	0	0	0	0	0	0	0	0	1	0	0	0	0
25235	11	11	2020	2020-11-17	25235	33	1	1	19.69	3	0.32	0	0	M	1	1	1	1	1	1	1	1	1	1	0	0	0	0	0	1	1	0	0	1	0	0	1	0	0	0	0	0	0	0	0	0	0	0	0
25239	11	11	2020	2020-11-17	25239	31	1	1	18.71	3	0.18	0	0	F	0	0	0	0	0	1	0	1	0	0	0	0	0	0	0	1	1	0	1	0	0	0	0	0	0	0	0	0	0	0	0	0	0	0	0
25241	11	11	2020	2020-11-17	25241	29	1	1	14.89	1	0.23	0	0	M	0	0	1	0	0	1	0	0	0	0	1	0	1	0	0	0	1	1	1	0	0	0	0	0	0	0	0	0	0	0	0	0	0	0	0
25243	11	11	2020	2020-11-17	25243	31	1	1	24.33	4	0.38	0	0	M	0	1	0	0	0	1	1	1	0	0	1	0	0	0	0	1	0	1	1	0	0	0	0	0	0	0	0	0	0	0	0	0	0	0	0
25244	11	11	2020	2020-11-17	25244	27	1	1	14.16	2	0.39	0	0	F	1	0	0	0	0	0	1	1	1	0	0	0	0	0	0	1	1	0	0	0	0	0	0	0	0	0	0	0	0	0	0	0	0	0	0
25247	11	11	2020	2020-11-17	25247	29	1	1	18.71	2	1.65	0	0	F	1	1	1	0	0	1	1	1	1	1	1	0	1	0	1	1	1	0	0	0	0	0	0	0	0	0	0	0	0	0	0	0	0	0	0
25257	11	11	2020	2020-11-17	25257	21	1	1	22.11	1	1.64	0	0	M	0	1	0	0	0	0	1	1	0	0	1	1	0	0	0	0	0	1	0	0	0	0	0	0	0	0	0	0	0	0	0	0	0	0	0
25268	11	11	2020	2020-11-17	25268	24	1	1	18.71	2	0.36	0.82	0.55	F	0	1	1	0	0	1	0	0	1	0	0	0	0	0	0	0	0	0	0	0	0	0	0	0	0	0	0	0	0	0	0	0	0	0	0
25269	11	11	2020	2020-11-17	25269	31	1	1	14.62	0	0.31	0.69	0.51	F	0	1	0	0	0	0	0	0	0	0	0	0	0	0	0	0	0	0	0	0	0	0	0	0	0	0	0	0	0	0	0	0	0	0	0
25298	11	11	2020	2020-11-18	25298	22	1	1	17.93	5	0.41	0	0	M	1	1	1	1	0	1	1	0	1	1	1	0	1	0	0	1	1	0	1	0	0	0	0	0	0	0	0	0	0	0	0	0	0	0	0
25305	11	11	2020	2020-11-18	25305	27	1	1	15.19	2	0.29	0	0	F	0	1	1	0	1	1	1	1	0	0	1	1	0	0	0	1	0	0	0	0	0	0	0	0	0	0	0	0	0	0	0	0	0	0	0
25308	11	11	2020	2020-11-18	25308	65	1	1	14.22	3	0.4	0	0	F	0	1	1	0	0	1	1	1	0	0	0	0	0	0	0	1	0	1	1	0	0	0	0	0	0	0	0	0	0	0	0	0	0	0	0
25313	11	11	2020	2020-11-18	25313	31	1	1	23.69	2	0.27	0	0	F	0	0	1	0	0	0	1	1	0	0	0	0	0	0	0	0	0	0	0	0	0	0	0	0	0	0	0	0	0	0	0	0	0	0	0
25319	11	11	2020	2020-11-18	25319	35	1	1	19.02	5	0.28	0	0	M	1	0	0	0	0	0	1	0	0	1	1	0	0	0	0	1	0	0	0	0	0	0	0	0	0	0	0	0	0	0	0	0	0	0	0
25346	11	11	2020	2020-11-18	25346	29	1	1	13.84	4	0.35	0	0	M	1	1	0	1	0	1	0	1	0	0	0	1	0	0	0	0	0	0	0	0	0	0	0	0	0	0	0	0	0	0	0	0	0	0	0
25349	11	11	2020	2020-11-18	25349	66	1	1	19.63	9	0.5	0.71	3.67	F	1	1	0	0	1	0	0	0	0	0	1	1	0	0	0	0	0	1	1	0	0	0	0	0	0	0	0	0	0	0	0	0	0	0	0
25350	11	11	2020	2020-11-18	25350	64	1	1	18.31	6	0.35	0	0	F	0	1	1	1	0	1	0	1	0	0	0	0	0	0	0	0	1	1	0	0	0	0	1	0	0	0	0	0	0	0	0	0	0	0	0
25357	11	11	2020	2020-11-18	25357	32	1	1	17.36	2	0.42	0.7	0.81	F	0	0	0	0	0	1	1	0	0	1	1	0	0	0	0	0	1	0	0	0	0	0	0	0	0	0	0	0	0	0	0	0	0	0	0
25366	11	11	2020	2020-11-18	25366	43	1	1	15.9	5	0.58	0.42	1.83	F	0	0	0	0	0	1	0	0	0	0	1	0	0	0	1	0	0	1	1	0	0	0	0	0	0	0	0	0	0	0	0	0	0	0	0
25369	11	11	2020	2020-11-18	25369	24	1	1	19.97	4	0.47	0	0	F	1	0	0	0	0	1	1	0	1	1	1	1	0	0	0	1	1	1	1	0	0	0	0	0	0	0	0	0	0	0	0	0	0	0	0
25375	11	11	2020	2020-11-18	25375	51	1	1	15.86	5	0.44	1.34	0.61	F	1	1	0	1	0	1	0	0	0	0	0	1	0	0	0	0	1	0	0	0	0	0	0	0	0	0	0	0	0	0	0	0	0	0	0
25381	11	11	2020	2020-11-18	25381	27	1	1	15.46	4	0.3	0	0	F	1	0	0	0	0	1	0	1	0	0	0	0	0	0	0	0	1	0	0	0	0	0	0	0	0	0	0	0	0	0	0	0	0	0	0
25383	11	11	2020	2020-11-18	25383	31	1	1	23.24	5	0.57	0	0	M	0	1	0	0	0	1	0	1	0	1	1	1	0	0	0	1	0	1	1	1	0	0	0	0	0	0	0	0	0	0	0	0	0	0	0
25386	11	11	2020	2020-11-18	25386	52	1	1	25	3	0.42	0	0	F	1	1	0	0	0	1	0	1	0	0	0	0	0	0	0	0	0	1	1	0	0	0	0	0	0	0	0	0	0	0	0	0	0	0	0
25388	11	11	2020	2020-11-18	25388	24	1	1	15.31	4	0.41	0	0	F	0	1	1	0	0	1	1	1	0	0	1	1	1	0	0	1	1	0	0	0	0	0	0	0	0	0	0	0	0	0	0	0	0	0	0
25390	11	11	2020	2020-11-18	25390	42	1	1	16.56	4	0.21	0	0	M	1	1	1	1	0	1	1	1	0	1	1	1	0	0	0	1	1	1	1	1	0	0	1	1	1	0	0	0	0	0	0	0	0	0	0
25398	11	11	2020	2020-11-18	25398	44	1	1	25.69	7	1.35	0	0	F	1	0	1	0	0	1	0	1	0	0	1	0	1	0	0	1	1	1	1	0	0	0	0	0	0	0	0	0	0	0	0	0	0	0	0
25399	11	11	2020	2020-11-18	25399	36	1	1	15.19	8	0.41	0	0	M	0	0	0	0	0	0	0	1	0	0	0	0	0	0	0	0	1	1	1	0	0	0	0	0	0	0	0	0	0	0	0	0	0	0	0
25402	11	11	2020	2020-11-18	25402	40	1	1	16.18	6	0.38	0	0	F	0	1	1	0	1	1	1	1	1	0	1	0	1	0	0	1	1	1	1	1	0	0	0	0	0	0	0	0	0	0	0	0	0	0	0
25437	11	11	2020	2020-11-19	25437	22	1	1	14.93	2	0.59	0.52	0.45	F	1	1	0	0	0	1	0	1	1	1	1	0	0	0	0	1	1	0	0	0	0	0	0	0	0	0	0	0	0	0	0	0	0	0	0
25439	11	11	2020	2020-11-19	25439	22	1	1	14.4	2	0.25	1.13	0.64	F	1	1	1	1	0	0	0	1	0	0	1	0	0	0	0	0	1	0	0	0	0	0	0	0	0	0	0	0	0	0	0	0	0	0	0
25447	11	11	2020	2020-11-19	25447	52	1	1	20.1	2	0.35	0	0	F	1	1	0	0	1	0	0	1	0	1	1	0	0	0	0	0	1	0	0	0	0	0	0	0	0	0	0	0	0	0	0	0	0	0	0
25449	11	11	2020	2020-11-19	25449	59	1	1	20.57	7	0.72	0	0	M	1	1	1	0	0	0	0	1	0	0	1	0	0	0	0	0	0	1	1	0	0	0	0	0	1	0	0	0	0	0	0	0	0	0	0
25451	11	11	2020	2020-11-19	25451	44	1	1	21.55	6	0.4	0	0	F	0	1	1	1	0	1	1	1	0	1	1	1	0	0	0	1	1	1	1	0	0	0	1	0	0	0	0	0	0	0	0	0	0	0	0
25452	11	11	2020	2020-11-19	25452	16	1	1	15.6	1	0.43	0	0	M	1	1	1	0	0	1	1	1	0	0	1	0	0	0	0	0	0	0	0	0	0	0	0	0	0	0	0	0	0	0	0	0	0	0	0
25457	11	11	2020	2020-11-19	25457	24	1	1	21.38	7	0.51	0	0	F	1	1	1	1	0	1	1	1	0	0	0	0	0	0	0	1	1	1	0	1	0	0	0	0	0	0	0	0	0	0	0	0	0	0	0
25460	11	11	2020	2020-11-19	25460	28	1	1	16.69	4	0.39	0	0	M	1	1	1	1	1	1	1	1	1	0	1	0	0	0	0	0	1	1	1	1	0	0	0	0	0	0	0	0	0	0	0	0	0	0	0
25468	11	11	2020	2020-11-19	25468	56	1	1	18.91	9	2.11	0	0	F	1	0	1	0	0	1	0	1	0	1	0	0	0	0	0	0	0	1	1	0	0	0	0	0	0	0	0	0	0	0	0	0	0	0	0
25471	11	11	2020	2020-11-19	25471	47	1	1	14.39	2	0.19	0	0	F	1	0	1	0	1	0	1	1	0	0	1	0	0	0	0	1	1	0	0	0	0	0	0	0	0	0	0	0	0	0	0	0	0	0	0
25484	11	11	2020	2020-11-19	25484	51	1	1	17.85	3	0.27	0	0	M	1	1	0	0	0	1	1	1	1	0	1	0	0	0	0	0	1	0	0	1	0	0	0	0	0	0	0	0	0	0	0	0	0	0	0
25495	11	11	2020	2020-11-19	25495	29	1	1	17.41	3	0.29	0	0	F	0	1	1	0	0	1	1	1	0	0	1	0	0	0	0	1	1	0	0	0	0	0	0	0	0	0	0	0	0	0	0	0	0	0	0
25498	11	11	2020	2020-11-19	25498	28	1	1	17.68	4	0.23	0	0	F	0	1	1	0	1	1	1	1	1	1	1	0	0	0	0	1	1	0	0	0	0	0	0	0	0	0	0	0	0	0	0	0	0	0	0
25505	11	11	2020	2020-11-19	25505	32	1	1	18.13	4	0.18	0	0	M	1	1	1	0	1	1	1	0	0	1	1	0	0	0	0	1	1	1	0	1	0	0	0	0	0	0	0	0	0	0	0	0	0	0	0
25511	11	11	2020	2020-11-19	25511	31	1	1	17.46	3	0.42	0	0	M	0	0	1	1	0	0	0	1	0	1	0	0	1	0	0	1	1	0	0	0	0	0	0	0	0	0	0	0	0	0	0	0	0	0	0
25514	11	11	2020	2020-11-19	25514	34	1	1	16.49	4	0.23	0.52	0	F	0	1	1	0	0	1	1	0	0	0	0	0	0	0	0	0	1	0	0	1	0	0	0	0	0	0	0	0	0	0	0	0	0	0	0
25520	11	11	2020	2020-11-19	25520	38	1	1	21.32	3	0.26	0	0	F	0	1	0	0	0	1	0	1	0	1	1	1	0	0	0	1	0	1	1	0	0	0	0	0	0	0	0	0	0	0	0	0	0	0	0
25528	11	11	2020	2020-11-19	25528	33	1	1	17.36	4	0.27	0	0	F	1	0	1	0	0	1	0	1	0	1	0	0	0	0	0	0	1	1	1	0	0	0	0	0	0	0	0	0	0	0	0	0	0	0	0
25536	11	11	2020	2020-11-19	25536	34	1	1	22.12	4	0.26	0	0	F	1	1	1	1	1	0	1	1	0	0	1	1	0	1	1	1	1	0	0	0	0	0	0	0	0	0	0	0	0	0	0	0	0	0	0
25547	11	11	2020	2020-11-19	25547	37	1	1	16.78	3	0.19	0	0	M	0	1	1	1	0	1	0	1	0	1	1	0	0	0	0	0	1	0	0	0	0	0	0	0	0	0	0	0	0	0	0	0	0	0	0
25550	11	11	2020	2020-11-19	25550	27	1	1	18.18	5	0.52	0	0	M	1	1	1	0	1	1	1	1	0	1	0	0	0	0	0	0	1	1	0	1	0	0	0	0	0	0	0	0	0	0	0	0	0	0	0
25553	11	11	2020	2020-11-19	25553	22	1	1	15.77	1	0.37	0.7	0.62	F	1	0	1	0	0	1	0	1	0	1	1	1	1	0	0	0	1	0	0	0	0	0	0	0	0	0	0	0	0	0	0	0	0	0	0
25554	11	11	2020	2020-11-19	25554	34	1	1	18.35	4	0.31	0	0	F	1	1	1	0	0	1	1	1	0	1	1	0	0	0	0	1	1	0	0	0	0	0	0	0	0	0	0	0	0	0	0	0	0	0	0
25559	11	11	2020	2020-11-19	25559	31	1	1	30.52	9	0.99	0	0	M	1	1	0	0	0	1	1	1	0	1	1	0	0	0	0	1	1	1	1	1	0	0	0	0	0	0	0	0	0	0	0	0	0	0	0
25561	11	11	2020	2020-11-19	25561	26	1	1	21.36	10	0.37	0	0	F	1	1	1	1	1	0	0	1	0	1	0	0	0	0	0	0	1	1	1	0	0	0	0	0	0	0	0	0	0	0	0	0	0	0	0
25564	11	11	2020	2020-11-19	25564	25	1	1	27.13	7	0.75	0	0	M	1	0	1	0	1	1	1	1	0	0	1	0	0	0	1	1	1	0	0	0	0	0	0	0	0	0	0	0	0	0	0	0	0	0	0
25592	11	11	2020	2020-11-23	25592	44	1	1	19.81	9	0.37	0	0	M	0	1	0	0	1	0	1	0	1	0	1	0	0	0	0	1	0	1	0	0	0	0	0	0	1	0	0	0	0	0	0	0	0	0	0
25604	11	11	2020	2020-11-23	25604	32	1	1	19.45	5	0.38	0.52	0.52	F	1	1	1	0	0	1	1	0	0	1	1	1	0	0	1	1	1	0	0	1	0	0	0	0	0	0	0	0	0	0	0	0	0	0	0
25605	11	11	2020	2020-11-23	25605	55	1	1	22.94	6	2.68	0	0	M	1	1	0	0	0	0	0	1	0	0	0	0	0	0	0	1	1	1	1	0	0	0	1	0	0	0	0	0	0	0	0	0	0	0	0
25606	11	11	2020	2020-11-23	25606	59	1	1	15.46	7	0.36	0.86	0.6	F	1	1	1	0	0	1	0	1	0	0	0	0	1	0	0	0	1	0	0	0	0	0	0	0	1	0	0	0	0	0	0	0	0	0	0
25608	11	11	2020	2020-11-23	25608	24	1	1	16.58	3	0.26	0	0	F	1	1	1	0	0	1	1	1	0	0	1	1	0	0	0	0	0	0	0	0	0	0	0	0	0	0	0	0	0	0	0	0	0	0	0
25617	11	11	2020	2020-11-23	25617	49	1	1	18.98	6	0.34	0	0	F	1	1	0	1	1	1	1	1	0	1	1	1	0	0	1	1	1	1	1	0	0	0	0	0	0	0	0	0	0	0	0	0	0	0	0
25618	11	11	2020	2020-11-23	25618	51	1	1	20.03	5	0.66	0	0	M	1	1	0	1	0	1	0	1	0	1	0	1	0	0	0	1	1	0	0	0	0	0	0	0	0	0	0	0	0	0	0	0	0	0	0
25619	11	11	2020	2020-11-23	25619	26	1	1	15.98	5	0.23	0	0	M	1	0	1	0	0	1	0	1	0	0	0	0	1	0	0	0	1	0	0	0	0	0	0	0	0	0	0	0	0	0	0	0	0	0	0
25620	11	11	2020	2020-11-23	25620	72	1	1	21.14	5	0.79	0	0	M	0	1	0	0	0	1	1	0	1	0	1	1	0	0	0	0	0	0	0	0	0	0	1	0	0	0	0	0	0	0	0	0	0	0	0
25638	11	11	2020	2020-11-23	25638	54	1	1	14.78	3	0.33	0	0	M	0	1	0	0	0	1	1	0	1	1	0	0	0	0	0	0	0	0	0	0	0	0	0	0	0	0	0	0	0	0	0	0	0	0	0
25640	11	11	2020	2020-11-23	25640	66	1	1	13.97	6	NR	NR	NR	F	0	1	0	0	0	0	1	0	0	0	1	0	0	0	0	1	0	0	0	0	0	0	0	0	0	0	0	0	0	0	1	0	0	0	0
25643	11	11	2020	2020-11-23	25643	38	1	1	25.2	7	0.43	0	0	M	0	1	1	0	0	0	1	1	1	0	1	0	0	0	0	0	1	1	1	1	1	0	0	0	0	0	0	0	0	0	0	0	0	0	0
25650	11	11	2020	2020-11-23	25650	33	1	1	24.97	6	0.64	1.15	1.31	F	1	1	0	1	1	1	1	1	0	1	1	0	0	1	0	1	0	1	1	1	0	0	0	0	0	0	0	0	0	0	0	0	0	0	0
25655	11	11	2020	2020-11-23	25655	22	1	1	26.68	5	2.89	1.01	1.29	F	0	0	1	0	0	1	0	0	0	0	1	0	0	0	0	0	0	1	1	0	0	0	0	0	0	0	0	0	0	0	0	0	0	0	0
25660	11	11	2020	2020-11-23	25660	32	1	1	19.24	7	0.37	0	0	F	0	1	1	0	0	1	1	1	0	0	1	1	0	0	0	0	0	1	0	0	0	0	0	0	0	0	0	0	0	0	0	0	0	0	0
25667	11	11	2020	2020-11-23	25667	58	1	1	17.87	3	0.32	0	0	F	0	1	0	1	1	1	0	1	1	1	0	1	0	0	0	1	1	0	0	1	0	0	0	0	0	0	0	0	0	0	0	0	0	0	0
25668	11	11	2020	2020-11-23	25668	65	1	1	19.89	5	0.64	0	0	M	1	1	1	1	0	1	0	1	0	1	0	0	1	0	0	1	1	0	0	1	0	0	0	0	0	0	0	0	0	0	0	0	0	0	0
25676	11	11	2020	2020-11-23	25676	21	1	1	28.97	7	0.31	0	0	F	0	1	0	0	0	1	0	0	0	0	0	1	0	0	0	1	0	1	1	0	0	0	0	0	0	0	0	0	0	0	0	0	0	0	0
25677	11	11	2020	2020-11-23	25677	25	1	1	19.57	5	0.34	0	0	M	1	0	0	0	0	1	0	0	0	1	0	0	0	0	0	0	0	1	0	0	0	0	0	0	0	0	0	0	0	0	0	0	0	0	0
25678	11	11	2020	2020-11-23	25678	29	1	1	16.34	5	0.26	0	0	F	0	1	1	0	0	1	1	1	0	1	0	0	0	0	1	1	0	1	1	0	0	0	0	0	0	0	0	0	0	0	0	0	0	0	0
25679	11	11	2020	2020-11-23	25679	35	1	1	20.99	2	0.49	0	0	M	1	1	1	0	0	1	0	1	0	1	0	0	0	0	0	0	1	1	0	1	0	0	0	0	0	0	0	0	0	0	0	0	0	0	0
25680	11	11	2020	2020-11-23	25680	47	1	1	17.46	4	0.24	0	0	F	0	0	1	0	0	1	1	0	0	0	1	0	0	0	0	1	0	1	0	0	0	0	0	0	0	0	0	0	0	0	0	0	0	0	0
25692	11	11	2020	2020-11-23	25692	62	1	1	21.39	5	0.31	0	0	F	0	1	1	0	1	1	0	1	1	0	0	0	1	0	0	0	0	1	1	1	0	0	1	0	0	0	0	0	0	0	1	0	0	0	0
25695	11	11	2020	2020-11-23	25695	26	1	1	22.32	5	1.76	0	0	M	0	1	0	0	0	1	1	1	0	0	1	0	0	0	0	1	0	1	1	0	0	0	0	0	0	0	0	0	0	0	0	0	0	0	0
25696	11	11	2020	2020-11-23	25696	32	1	1	18.92	6	0.31	0	0	F	1	0	0	1	1	1	1	1	0	1	0	0	0	0	0	1	1	0	0	0	0	0	0	0	0	0	0	0	0	0	0	0	0	0	0
25699	11	11	2020	2020-11-23	25699	53	1	1	20.01	2	0.24	1.18	0.73	F	0	1	1	1	0	1	0	1	1	1	1	0	1	1	1	1	1	0	0	0	0	0	0	1	0	0	0	0	0	0	0	0	0	0	0
25703	11	11	2020	2020-11-23	25703	62	1	1	17.11	4	0.23	0	0	M	1	1	0	0	0	1	1	1	1	0	1	0	0	0	0	0	0	0	0	0	0	0	0	0	0	0	0	0	0	0	0	0	0	0	0
25707	11	11	2020	2020-11-23	25707	60	1	1	17.22	3	1.13	0	0	M	1	1	1	0	0	1	1	1	0	1	1	1	0	0	0	1	1	0	0	1	0	0	0	0	0	0	0	0	0	0	0	0	0	0	0
25710	11	11	2020	2020-11-23	25710	64	1	1	20.02	5	0.41	0	0	F	0	0	0	0	0	1	0	0	0	0	1	0	0	0	0	0	0	0	0	0	0	0	0	0	0	0	0	0	0	0	0	0	0	0	0
25711	11	11	2020	2020-11-23	25711	77	1	1	17.85	7	0.33	0.49	0.51	M	1	1	0	0	0	0	0	0	0	1	1	0	0	0	0	1	0	0	0	0	0	0	1	1	0	0	0	0	0	0	0	0	0	0	0
25713	11	11	2020	2020-11-23	25713	30	1	1	27.99	7	0.28	0	0	M	1	1	1	1	1	1	1	1	0	1	1	1	0	0	0	0	0	1	1	1	0	0	1	0	0	0	0	0	0	0	0	0	0	0	0
25728	11	11	2020	2020-11-23	25728	35	1	1	15.68	2	0.42	0	0	M	1	0	0	1	1	1	1	1	0	1	1	0	0	0	0	1	1	0	0	0	0	0	0	0	0	0	0	0	0	0	0	0	0	0	0
25735	11	11	2020	2020-11-23	25735	46	1	1	16.2	5	0.29	0	0	F	1	1	1	0	0	1	1	1	0	1	0	0	0	0	0	0	1	0	0	0	0	0	0	0	0	0	0	0	0	0	0	0	0	0	0
25738	11	11	2020	2020-11-23	25738	37	1	1	18.31	2	0.41	0	0	M	0	1	0	0	0	1	0	0	1	1	1	0	0	0	0	0	0	0	0	0	0	0	0	0	0	0	0	0	0	0	0	0	0	0	0
25739	11	11	2020	2020-11-23	25739	44	1	1	19.81	7	0.32	0	0	M	1	1	1	1	1	1	1	1	0	1	1	1	0	0	1	1	1	1	1	1	0	0	0	0	0	0	0	0	0	0	0	0	0	0	0
25740	11	11	2020	2020-11-23	25740	49	1	1	21.38	8	0.53	0	0	F	0	1	0	1	0	1	0	1	0	1	0	0	1	0	0	1	0	0	0	1	0	0	0	0	0	1	0	0	0	0	0	0	0	0	0
25743	11	11	2020	2020-11-23	25743	33	1	1	34.05	7	0.62	0	0	M	1	1	0	1	1	1	0	1	0	1	1	1	1	0	0	1	1	1	1	0	0	0	0	0	0	0	0	0	0	0	0	0	0	0	0
25765	11	11	2020	2020-11-23	25765	33	1	1	23.06	5	0.25	0	0	M	1	0	0	0	0	0	0	1	0	0	1	0	0	0	0	0	1	1	1	0	0	0	0	0	0	0	0	0	0	0	0	0	0	0	0
25773	11	11	2020	2020-11-23	25773	22	1	1	23.51	7	0.8	0.86	0.74	F	0	0	1	0	0	0	0	1	0	0	1	0	0	0	0	0	0	1	1	0	0	0	0	0	0	0	0	0	0	0	0	0	0	0	0
25780	11	11	2020	2020-11-23	25780	26	1	1	17.51	2	0.24	0.34	0.51	M	0	1	1	0	0	1	0	1	1	0	0	1	0	0	0	1	0	0	0	0	0	0	0	0	0	0	0	0	0	0	0	0	0	0	0
25781	11	11	2020	2020-11-23	25781	49	1	1	18.62	3	0.21	0	0	F	1	1	1	0	0	1	0	1	1	1	0	0	0	0	0	0	1	0	0	0	0	0	0	0	0	0	0	0	0	0	0	0	0	0	0
25894	11	11	2020	2020-11-24	25894	61	1	1	17.94	3	0.19	0	0	M	1	1	0	0	0	1	1	1	0	0	0	0	0	0	0	1	1	0	0	0	0	0	1	0	0	0	0	0	0	0	0	0	0	0	0
25902	11	11	2020	2020-11-24	25902	64	1	1	15.86	5	0.3	0	0	F	1	1	0	0	1	0	0	1	0	1	0	0	0	0	0	1	1	0	0	1	0	0	1	0	0	0	0	0	0	0	0	0	0	0	0
25903	11	11	2020	2020-11-24	25903	59	1	1	14.15	6	0.29	0	0	M	1	1	0	0	0	1	1	1	1	0	1	1	0	0	0	1	1	0	0	0	0	0	0	0	0	0	0	0	0	0	0	0	0	0	0
25923	11	11	2020	2020-11-24	25923	22	1	1	16.47	1	0.34	0	0	M	1	0	0	0	0	1	0	1	0	0	0	0	0	0	0	0	1	0	0	0	0	0	0	0	0	0	0	0	0	0	0	0	0	0	0
25931	11	11	2020	2020-11-24	25931	60	1	1	19.36	7	0.86	0.94	1.01	M	1	1	0	0	1	0	1	1	1	1	1	0	0	0	0	1	0	0	1	0	0	0	1	0	1	0	0	0	0	0	1	0	0	0	0
25978	11	11	2020	2020-11-24	25978	57	1	1	20.98	6	1.11	0	0	F	0	1	1	0	0	1	1	0	0	0	1	0	0	0	0	0	1	1	0	1	0	0	1	0	0	0	0	0	0	0	0	0	0	0	0
25999	11	11	2020	2020-11-24	25999	57	1	1	16.8	4	0.33	0.82	0.94	F	1	1	1	0	0	1	1	1	0	0	1	0	0	0	0	0	0	0	0	1	0	0	0	0	0	0	0	0	0	0	0	0	0	0	0
26005	11	11	2020	2020-11-24	26005	51	1	1	23.86	6	0.28	0.68	0.65	M	1	0	0	1	0	1	0	1	0	1	0	1	0	0	0	0	0	0	0	1	1	0	0	0	0	0	0	0	0	0	0	0	0	0	0
26022	11	11	2020	2020-11-24	26022	37	1	1	21.3	2	0.35	0	0	F	0	1	1	0	0	0	1	0	0	1	1	0	0	0	0	1	0	1	1	0	0	0	0	0	0	0	0	0	0	0	0	0	0	0	0
26057	11	11	2020	2020-11-24	26057	26	1	1	23.67	7	0.36	0	0	F	1	1	1	0	1	1	1	1	1	1	1	0	0	0	0	1	1	0	0	1	0	0	0	0	0	0	0	0	0	0	0	0	0	0	0
26116	11	11	2020	2020-11-25	26116	54	1	1	25.16	2	2.95	0	0	F	0	0	0	0	0	0	1	0	0	0	1	0	0	0	0	1	0	1	0	0	0	0	1	0	0	0	0	0	0	0	0	0	0	0	0
26122	11	11	2020	2020-11-25	26122	24	1	1	15.24	6	0.97	0	0	F	1	1	1	0	1	1	1	1	1	0	0	0	0	0	0	0	1	0	0	1	0	0	0	0	0	0	0	0	0	0	0	0	0	0	0
26125	11	11	2020	2020-11-25	26125	60	1	1	19.26	5	0.28	0	0	M	1	1	1	0	0	0	0	0	0	0	0	0	0	0	0	0	0	0	0	0	0	0	0	0	1	0	0	0	0	0	0	0	0	0	0
26127	11	11	2020	2020-11-25	26127	74	1	1	19.13	3	0.77	0.29	0.41	M	1	1	1	0	0	0	1	1	1	1	1	0	0	0	0	1	0	0	0	0	0	0	0	1	0	0	0	0	0	0	0	0	0	0	0
26144	11	11	2020	2020-11-25	26144	25	1	1	15.8	2	0.22	0.66	0.47	F	1	0	0	0	0	1	0	1	0	1	1	0	0	0	0	0	1	0	0	0	0	0	0	0	0	0	0	0	0	0	0	0	0	0	0
26161	11	11	2020	2020-11-25	26161	39	1	1	20.06	5	0.4	0	0	F	0	1	1	1	1	1	1	1	0	1	1	1	0	0	0	1	1	1	0	1	0	0	1	0	0	1	0	0	0	0	0	0	0	0	0
26163	11	11	2020	2020-11-25	26163	49	1	1	22.89	1	0.42	0	0	M	1	1	0	1	0	1	1	0	1	0	0	0	1	0	0	1	1	1	0	1	0	0	0	0	0	0	0	0	0	0	0	0	0	0	0
26167	11	11	2020	2020-11-25	26167	36	1	1	25.37	4	0.62	0	0	M	0	1	0	0	1	0	0	1	0	0	0	1	0	0	0	1	0	1	1	0	0	0	1	0	0	0	0	0	0	0	0	0	0	0	0
26189	11	11	2020	2020-11-25	26189	37	1	1	19.26	6	0.43	0	0	F	0	1	1	0	1	1	0	1	0	1	1	0	0	0	0	1	1	1	1	0	0	0	0	0	0	0	0	0	0	0	0	0	0	0	0
26193	11	11	2020	2020-11-25	26193	46	1	1	24.03	3	0.64	0	0	M	1	1	0	1	0	1	0	1	0	0	1	1	0	0	0	1	1	1	1	0	0	0	0	0	0	0	0	0	0	0	0	0	0	0	0
26205	11	11	2020	2020-11-25	26205	24	1	1	23.93	3	1.49	0	0	F	0	0	0	0	0	1	1	1	1	0	1	1	0	0	0	0	1	1	0	0	0	0	0	0	0	0	0	0	0	0	0	0	0	0	0
26207	11	11	2020	2020-11-25	26207	58	1	1	16.01	8	0.59	0	0	F	1	1	0	1	0	1	1	0	0	0	0	0	0	0	0	0	1	0	0	1	0	0	1	0	0	1	0	0	0	0	0	0	0	0	0
26211	11	11	2020	2020-11-25	26211	30	1	1	14.83	2	0.28	0	0	M	1	1	0	0	1	1	1	1	0	1	0	1	0	0	0	0	1	0	0	0	0	0	0	0	0	0	0	0	0	0	0	0	0	0	0
26222	11	11	2020	2020-11-25	26222	54	1	1	14.87	3	0.24	0.6	0.6	M	1	1	0	0	0	1	0	1	1	1	1	0	0	0	0	0	1	0	0	0	0	0	0	0	0	0	0	0	0	0	0	0	0	0	0
26223	11	11	2020	2020-11-25	26223	48	1	1	22.1	5	0.31	0	0	M	1	0	0	0	1	0	1	1	0	1	1	0	0	0	0	1	1	0	0	0	0	0	0	0	0	0	0	0	0	0	0	0	0	0	0
26229	11	11	2020	2020-11-25	26229	27	1	1	22.15	3	0.58	0	0	F	1	1	1	1	0	1	0	1	0	1	1	1	0	0	0	0	1	0	1	0	0	0	0	0	0	0	0	0	0	0	0	0	0	0	0
26298	11	11	2020	2020-11-26	26298	26	1	1	16.35	6	0.5	0	0	F	0	1	0	0	0	1	0	0	0	0	0	0	0	0	0	1	0	1	1	0	0	0	0	0	0	0	0	0	0	0	0	0	0	0	0
26327	11	11	2020	2020-11-26	26327	32	1	1	18.59	7	3.04	0	0	F	0	1	0	0	1	1	1	1	0	0	1	0	0	0	0	1	0	1	1	1	0	0	0	0	0	0	0	0	0	0	0	0	0	0	0
26332	11	11	2020	2020-11-26	26332	38	1	1	17.97	2	0.48	0.83	0.73	F	0	1	1	0	0	1	0	0	0	0	1	0	1	0	0	1	0	0	0	0	0	0	0	0	0	0	0	0	0	0	0	0	0	0	0
26385	11	11	2020	2020-11-26	26385	33	1	1	23.32	9	1.92	0	0	M	0	0	1	0	0	1	1	0	0	0	1	0	0	1	0	0	1	1	1	0	0	0	0	0	0	0	0	0	0	0	0	0	0	0	0
26390	11	11	2020	2020-11-26	26390	33	1	1	17.19	1	0.42	0.36	0.61	F	1	0	0	0	0	1	1	1	0	1	1	0	0	0	0	0	0	0	0	0	0	0	0	0	0	0	0	0	0	0	0	0	0	0	0
26395	11	11	2020	2020-11-26	26395	37	1	1	23.75	4	0.68	0	0	M	0	0	1	0	0	1	0	1	0	1	0	0	0	0	0	0	0	1	1	0	0	0	0	0	0	0	0	0	0	0	0	0	0	0	0
26407	11	11	2020	2020-11-26	26407	44	1	1	14.31	3	0.32	0	0	M	1	1	1	0	1	1	0	1	0	1	1	0	1	0	0	1	1	0	0	1	0	0	0	0	0	0	0	0	0	0	0	0	0	0	0
26409	11	11	2020	2020-11-26	26409	35	1	1	30.63	5	4.43	0	0	F	1	1	1	0	0	1	1	1	0	1	1	0	0	0	0	1	0	1	1	0	0	0	0	0	0	0	0	0	0	0	0	0	0	0	0
26411	11	11	2020	2020-11-26	26411	42	1	1	16.04	4	0.33	0	0	F	0	1	0	1	0	0	1	1	0	0	1	1	0	0	0	1	0	1	1	0	0	0	0	0	0	0	0	0	0	0	0	0	0	0	0
26412	11	11	2020	2020-11-26	26412	47	1	1	25.81	13	2.02	0	0	M	1	1	0	1	1	1	0	1	0	1	0	1	0	0	0	0	1	0	0	1	0	0	0	0	0	0	0	0	0	0	0	0	0	0	0
26434	11	11	2020	2020-11-26	26434	63	1	1	17.09	5	0.43	0	0	M	1	1	0	0	0	0	0	0	0	0	0	0	0	0	0	1	0	0	0	0	0	0	0	0	0	0	0	0	0	0	0	0	0	0	0
26435	11	11	2020	2020-11-26	26435	50	1	1	15.04	3	0.2	0.78	0.38	F	0	1	0	0	1	1	1	1	0	1	1	0	0	1	0	1	1	0	1	0	1	0	1	1	0	0	0	0	0	0	0	0	0	0	0
26436	11	11	2020	2020-11-26	26436	28	1	1	19.62	2	0.31	0	0	M	1	1	1	0	1	1	1	0	0	1	0	0	0	0	0	0	1	0	0	0	0	0	0	0	0	0	0	0	0	0	0	0	0	0	0
26437	11	11	2020	2020-11-26	26437	25	1	1	20.8	2	1.91	0	0	F	0	1	0	0	0	1	0	1	0	0	1	0	0	0	0	0	0	1	0	0	0	0	0	0	0	0	0	0	0	0	0	0	0	0	0
26442	11	11	2020	2020-11-26	26442	48	1	1	27.39	11	1.54	0	0	F	1	1	1	1	1	1	1	1	1	1	1	0	0	1	1	1	1	1	1	1	0	0	0	0	0	0	0	0	0	0	0	0	0	0	0
26558	11	11	2020	2020-11-27	26558	25	1	1	26.42	11	4.32	0	0	M	1	1	0	1	1	1	1	1	0	1	1	0	1	1	1	1	1	1	0	1	1	0	0	0	0	0	0	0	0	0	0	0	0	0	0
26613	11	11	2020	2020-11-27	26613	27	1	1	23.68	9	0.62	0	0	M	0	0	0	0	0	1	1	1	0	0	0	0	0	0	0	1	0	0	1	0	0	0	0	0	0	0	0	0	0	0	0	0	0	0	0
26590	11	11	2020	2020-11-27	26590	52	1	1	18.32	8	1.31	0	0	M	1	1	0	0	0	1	0	1	0	1	0	0	0	0	0	0	0	1	1	0	0	0	0	0	0	0	0	0	0	0	0	0	0	0	0
26591	11	11	2020	2020-11-27	26591	68	1	1	24.48	11	1.38	0	0	F	1	1	1	0	0	1	0	1	0	0	0	0	0	0	0	0	1	0	0	1	0	0	1	0	1	0	0	0	0	0	0	0	0	0	0
26669	11	11	2020	2020-11-27	26669	32	1	1	25.56	8	0.9	0	0	M	1	1	1	1	0	1	0	1	1	0	0	1	0	1	1	0	1	1	1	1	1	0	0	0	0	0	0	0	0	0	0	0	0	0	0
26671	11	11	2020	2020-11-27	26671	21	1	1	18.95	3	0.35	0	0	F	1	1	1	1	0	0	0	1	1	1	0	1	1	0	1	1	1	0	1	1	0	0	0	0	0	0	0	0	0	0	0	0	0	0	0
26676	11	11	2020	2020-11-27	26676	23	1	1	19.54	4	0.27	0	0	F	1	1	0	0	0	1	1	0	0	0	0	0	0	0	0	0	0	0	0	0	0	0	0	0	0	0	0	0	0	0	0	0	0	0	0
26716	11	11	2020	2020-11-30	26716	24	1	1	17.17	4	0.3	0.25	1.11	F	0	1	1	0	0	1	0	1	0	0	1	1	0	0	0	0	0	0	0	1	1	0	0	0	0	0	0	0	0	0	0	0	0	0	0
26729	11	11	2020	2020-11-30	26729	28	1	1	16.75	1	0.35	0	0	F	1	0	1	0	0	1	0	1	0	0	1	0	0	1	0	1	1	0	0	0	0	0	0	0	0	0	0	0	0	0	0	0	0	0	0
26733	11	11	2020	2020-11-30	26733	50	1	1	24.32	3	1.07	0	0	F	1	1	0	1	1	1	1	1	0	1	1	0	1	0	0	0	1	1	1	1	0	0	0	0	0	0	0	0	0	0	0	0	0	0	0
26796	11	11	2020	2020-11-30	26796	35	1	1	21.65	7	0.78	0	0	M	1	1	1	0	1	1	1	1	1	1	1	1	1	0	0	1	0	1	1	0	0	0	0	0	0	0	0	0	0	0	0	0	0	0	0
26826	11	11	2020	2020-11-30	26826	36	1	1	18.71	3	0.27	0	0	F	1	1	0	1	1	1	1	1	0	0	1	0	0	0	0	1	1	1	0	0	0	0	1	0	0	0	0	0	0	0	0	0	0	0	0
26888	11	11	2020	2020-11-30	26888	66	1	1	16.84	2	2.39	0	0	M	0	1	0	0	0	0	0	1	0	0	0	0	0	0	0	0	1	0	0	0	0	0	1	0	0	0	0	0	0	0	0	0	0	0	0
26977	12	12	2020	2020-12-01	26977	24	1	1	19.06	2	0.17	0	0	F	0	0	1	0	1	1	1	0	0	1	1	0	0	0	0	1	0	1	1	1	0	0	0	0	0	0	0	0	0	0	0	0	0	0	0
27019	12	12	2020	2020-12-01	27019	56	1	1	17.76	3	0.38	0	0	F	0	0	1	0	0	1	1	1	0	0	1	0	0	0	0	1	1	0	0	0	0	0	0	0	0	0	1	0	0	0	0	0	0	0	0
27026	12	12	2020	2020-12-01	27026	25	1	1	20.22	3	0.32	0	0	F	0	0	1	1	1	1	1	1	0	0	1	0	0	0	0	1	1	0	0	0	0	0	0	0	0	0	0	0	0	0	0	0	0	0	0
27038	12	12	2020	2020-12-01	27038	29	1	1	17.79	3	0.19	0.74	0.42	F	0	0	1	0	0	0	1	1	0	0	1	0	0	0	0	0	0	0	0	0	0	0	0	0	0	0	0	0	0	0	0	0	0	0	0
27066	12	12	2020	2020-12-01	27066	31	1	1	20.68	3	0.27	0.76	0.46	F	0	0	0	0	0	1	1	0	0	0	1	0	0	0	0	1	0	0	0	0	0	0	0	0	0	0	0	0	0	0	0	0	0	0	0
27193	12	12	2020	2020-12-02	27193	31	1	1	18.46	2	0.66	1.62	0.48	F	0	0	0	0	0	0	1	0	0	0	0	0	0	0	0	0	0	1	1	0	0	0	0	0	0	0	0	0	0	0	0	0	0	0	0
27202	12	12	2020	2020-12-02	27202	28	1	1	23.7	8	0.23	0	0	F	1	1	0	1	1	1	1	1	0	1	1	1	0	0	0	1	1	1	1	1	0	0	0	0	0	0	0	0	0	0	0	0	0	0	0
27208	12	12	2020	2020-12-02	27208	36	1	1	18.35	6	0.38	0	0	F	1	1	1	1	1	1	0	0	0	0	1	0	0	0	0	1	1	0	0	1	0	0	0	0	0	0	0	0	0	0	0	0	0	0	0
27339	12	12	2020	2020-12-02	27339	62	1	1	27.98	1	0.19	0	0	F	0	1	0	0	0	0	1	0	1	0	0	0	0	0	0	0	0	0	0	0	0	0	0	0	1	0	0	0	0	0	0	0	0	0	0
27272	12	12	2020	2020-12-02	27272	42	1	1	27.17	7	0.5	0	0	F	1	1	1	0	0	1	0	1	1	1	0	0	0	0	0	0	1	1	1	0	0	0	0	0	0	0	0	0	0	0	0	0	0	0	0
27321	12	12	2020	2020-12-02	27321	25	1	1	18.9	2	2.03	0	0	F	0	1	1	0	0	1	1	0	0	0	1	0	0	0	1	0	1	0	0	0	0	0	0	0	0	0	0	0	0	0	0	0	0	0	0
27361	12	12	2020	2020-12-03	27361	31	1	1	20.24	4	0.77	0	0	F	0	1	0	0	1	0	0	1	0	0	1	1	0	0	0	1	0	1	1	0	0	0	0	0	0	0	0	0	0	0	0	0	0	0	0
27363	12	12	2020	2020-12-03	27363	25	1	1	14.99	1	0.29	0	0	F	1	1	0	0	0	1	1	1	1	1	1	0	0	0	0	1	0	0	1	0	0	0	0	1	0	0	0	0	0	0	0	0	0	0	0
27373	12	12	2020	2020-12-03	27373	71	1	1	22.43	2	0.32	0	0	F	1	1	1	0	0	1	0	0	0	0	0	1	0	0	0	0	0	0	0	0	0	0	0	0	1	0	0	0	0	0	0	0	0	0	0
27399	12	12	2020	2020-12-03	27399	59	1	1	17.85	4	0.56	0	0	F	1	1	0	0	0	1	1	1	0	1	0	0	0	0	0	0	0	1	0	0	0	0	0	0	0	0	0	0	0	0	0	0	0	0	0
27441	12	12	2020	2020-12-03	27441	45	1	1	20.09	1	0.2	0	0	M	1	1	0	0	0	0	0	1	0	0	0	0	0	0	0	1	1	0	0	0	0	0	0	0	0	0	0	0	0	0	0	0	0	0	0
27461	12	12	2020	2020-12-03	27461	50	1	1	33.67	1	1.67	0	0	F	0	0	1	0	0	1	1	0	0	0	1	0	1	0	0	1	1	0	0	0	0	0	0	0	0	0	0	0	0	0	0	0	0	0	0
27481	12	12	2020	2020-12-03	27481	44	1	1	20.14	3	0.24	0	0	M	1	1	1	0	0	1	1	1	0	0	0	0	0	0	0	0	1	0	0	1	0	0	0	0	0	0	0	0	0	0	0	0	0	0	0
27571	12	12	2020	2020-12-04	27571	25	1	1	20.29	2	0.36	0	0	F	1	1	1	0	0	1	0	1	0	1	1	0	1	0	0	0	0	0	0	0	0	0	0	0	0	0	0	0	0	0	0	0	0	0	0
27579	12	12	2020	2020-12-04	27579	68	1	1	21.87	5	0.42	0	0	F	1	1	0	0	1	1	1	1	0	1	1	0	0	0	0	1	0	0	0	0	0	0	0	0	0	0	0	0	0	0	0	0	0	0	0
27583	12	12	2020	2020-12-04	27583	36	1	1	16.29	2	0.55	0	0	F	1	1	0	0	0	0	1	1	0	0	0	1	0	0	0	0	1	0	1	1	0	0	0	0	0	0	0	0	0	0	0	0	0	0	0
27638	12	12	2020	2020-12-04	27638	55	1	1	28.47	3	2.59	0	0	F	1	1	0	0	0	0	1	0	1	0	0	0	0	0	0	1	1	0	0	0	0	0	1	0	0	0	0	0	0	0	0	0	0	0	0
27652	12	12	2020	2020-12-04	27652	30	1	1	18.78	2	0.29	0	0	F	0	0	1	1	0	0	1	1	1	0	0	0	0	0	0	1	1	0	1	1	1	0	0	0	0	0	0	0	0	0	0	0	0	0	0
27678	12	12	2020	2020-12-04	27678	39	1	1	17.54	1	0.39	0	0	F	1	1	1	1	1	1	1	1	0	0	0	0	0	0	0	0	1	0	0	1	0	0	0	0	0	0	0	0	0	0	0	0	0	0	0
27689	12	12	2020	2020-12-04	27689	60	1	1	16.39	4	0.26	0.56	0.56	F	0	1	0	0	0	0	1	1	0	1	1	1	0	0	0	1	1	0	1	0	0	0	1	0	0	0	0	0	0	0	0	0	0	0	0
27694	12	12	2020	2020-12-04	27694	28	1	1	19.28	4	0.23	0	0	F	0	0	1	0	1	1	1	1	0	1	1	1	0	0	0	1	1	1	1	1	1	0	0	0	0	0	0	0	0	0	0	0	0	0	0
27700	12	12	2020	2020-12-04	27700	35	1	1	20.71	10	0.35	0	0	F	0	0	0	0	1	1	0	1	0	0	0	1	0	0	0	0	1	1	1	1	0	0	0	0	0	0	0	0	0	0	0	0	0	0	0
27707	12	12	2020	2020-12-04	27707	34	1	1	18.77	4	0.57	0	0	M	1	1	1	1	1	1	0	1	0	0	1	0	0	0	0	0	1	0	0	0	0	0	0	0	0	0	0	0	0	0	0	0	0	0	0
27716	12	12	2020	2020-12-04	27716	53	1	1	19.66	4	0.19	0	0	M	1	0	1	0	0	1	1	1	1	0	1	1	1	0	0	1	1	0	0	1	0	0	1	0	0	0	0	0	0	0	0	0	0	0	0
27745	12	12	2020	2020-12-07	27745	54	1	1	18.94	1	0.28	0	0	M	0	0	0	0	0	0	1	0	1	0	1	0	0	0	0	1	1	1	0	1	0	0	1	0	0	0	0	0	0	0	0	0	0	0	0
27771	12	12	2020	2020-12-07	27771	29	1	1	22.48	3	0.4	0	0	F	0	1	0	0	0	1	1	1	1	0	1	0	0	0	0	1	0	0	0	0	0	0	0	0	0	0	0	0	0	0	0	0	0	0	0
27773	12	12	2020	2020-12-07	27773	28	1	1	16.92	3	0.23	0	0	M	1	1	0	0	0	1	1	0	0	0	0	0	0	0	0	0	1	1	0	0	0	0	0	0	0	0	0	0	0	0	0	0	0	0	0
27842	12	12	2020	2020-12-07	27842	67	1	1	23.99	1	0.25	0.98	0.54	M	0	0	0	0	0	0	0	0	0	0	0	0	0	0	0	0	0	1	1	0	0	0	0	0	0	0	0	0	0	0	0	0	0	0	0
27843	12	12	2020	2020-12-07	27843	65	1	1	20.36	2	0.9	0.68	0.62	F	0	0	1	0	0	1	0	0	0	0	0	1	1	0	0	0	0	0	0	0	0	0	0	0	0	0	0	0	0	0	0	0	0	0	0
27827	12	12	2020	2020-12-07	27827	30	1	1	18.12	4	0.27	0	0	F	0	0	0	0	1	1	1	1	0	0	1	1	0	0	0	0	0	1	1	0	0	0	0	0	0	0	0	0	0	0	0	0	0	0	0
27860	12	12	2020	2020-12-07	27860	32	1	1	16.94	4	3.49	0	0	F	1	1	1	0	0	1	0	1	0	1	0	0	0	0	0	1	0	1	1	1	0	0	0	0	0	0	0	0	0	0	0	0	0	0	0
27876	12	12	2020	2020-12-07	27876	49	1	1	24.75	6	0.89	0	0	M	0	1	0	0	0	1	1	1	0	0	0	0	0	0	0	0	1	1	0	0	0	0	1	0	0	0	0	0	0	0	0	0	0	0	0
27895	12	12	2020	2020-12-07	27895	39	1	1	23.19	4	0.22	0	0	F	0	1	1	0	0	1	1	1	0	1	1	0	0	0	1	1	0	1	0	1	0	0	0	0	0	0	0	0	0	0	0	0	0	0	0
27926	12	12	2020	2020-12-07	27926	26	1	1	26.49	10	NR	NR	NR	M	1	1	1	1	1	1	1	1	1	1	1	0	1	0	1	0	0	0	0	1	1	0	0	0	0	0	0	0	0	0	0	0	0	0	0
27934	12	12	2020	2020-12-07	27934	33	1	1	22.72	3	0.53	0	0	M	0	0	0	0	0	0	0	0	0	0	0	0	0	0	0	0	0	1	0	0	0	0	1	0	0	0	0	0	0	0	0	0	0	0	0
28004	12	12	2020	2020-12-08	28004	46	1	1	16.98	2	NR	NR	NR	F	0	1	1	1	1	1	1	1	1	0	0	1	0	0	0	1	1	0	0	0	0	0	0	0	0	0	0	0	0	0	0	0	0	0	0
28005	12	12	2020	2020-12-08	28005	56	1	1	24.16	4	0.8	0	0	F	0	1	1	0	0	1	1	0	0	0	0	1	0	0	0	1	1	1	1	0	0	0	0	0	0	0	0	0	0	0	0	0	0	0	0
28007	12	12	2020	2020-12-08	28007	58	1	1	17.38	4	0.25	0.73	0.77	M	1	1	1	0	0	1	1	1	1	1	1	0	1	0	0	1	1	0	0	1	0	0	1	0	0	0	0	0	0	0	0	0	0	0	0
28144	12	12	2020	2020-12-08	28144	45	1	1	17.24	3	0.38	0	0	F	0	1	0	0	0	0	1	0	0	1	0	1	0	0	0	1	1	0	0	0	0	0	0	0	0	0	0	0	0	0	0	0	0	0	0
28152	12	12	2020	2020-12-08	28152	63	1	1	17.1	3	0.28	0	0	M	0	1	0	0	0	1	1	1	0	0	1	1	0	0	0	1	1	0	1	0	0	0	1	0	0	0	0	0	0	0	0	0	0	0	0
28158	12	12	2020	2020-12-08	28158	50	1	1	20.01	8	1.35	0	0	F	0	1	1	0	1	1	1	1	1	1	1	1	0	0	0	0	1	1	1	0	0	0	0	0	1	0	0	0	0	0	0	0	0	0	0
28170	12	12	2020	2020-12-08	28170	30	1	1	31.07	6	1.9	0	0	F	1	1	1	0	1	1	0	1	1	1	0	0	0	0	1	1	1	1	0	0	0	0	0	0	0	0	0	0	0	0	0	0	0	0	0
28284	12	12	2020	2020-12-09	28284	26	1	1	18.26	4	NR	NR	NR	F	0	1	1	0	1	1	1	1	1	1	1	0	1	0	0	1	1	1	1	0	0	0	0	0	0	0	0	0	0	0	0	0	0	0	0
28291	12	12	2020	2020-12-09	28291	21	1	1	20.88	3	0.47	0	0	F	0	1	1	0	0	1	0	0	1	0	1	0	1	0	0	1	1	1	0	0	0	0	0	0	0	0	0	0	0	0	0	0	0	0	0
28297	12	12	2020	2020-12-09	28297	56	1	1	17.42	7	3.03	0.68	1.77	F	1	1	1	1	1	1	0	1	0	1	1	0	1	0	0	0	1	1	1	1	1	0	1	0	1	0	0	0	0	0	0	0	0	0	0
28321	12	12	2020	2020-12-09	28321	34	1	1	19.24	5	0.25	0.92	0.76	F	0	0	1	0	0	1	1	1	0	1	0	0	0	0	0	0	1	0	0	0	0	0	0	0	0	0	0	0	0	0	0	0	0	0	0
28322	12	12	2020	2020-12-09	28322	41	1	1	19.24	7	1.02	0	0	F	0	0	1	0	0	1	1	1	0	1	1	1	1	0	0	1	1	1	1	1	0	0	1	0	1	0	0	0	0	0	0	0	0	0	0
28334	12	12	2020	2020-12-09	28334	21	1	1	24.3	3	0.47	0	0	F	1	0	1	1	1	1	1	1	0	1	1	1	0	0	0	1	1	1	1	0	0	0	0	0	0	0	0	0	0	0	0	0	0	0	0
28339	12	12	2020	2020-12-09	28339	59	1	1	23.51	5	0.78	0	0	M	1	0	0	0	0	1	0	0	0	1	0	0	0	0	0	1	0	0	0	0	0	0	0	0	0	0	0	0	0	0	0	0	0	0	0
28375	12	12	2020	2020-12-09	28375	28	1	1	26.67	8	0.66	0	0	M	0	1	1	0	0	1	1	0	0	0	1	0	0	0	0	0	1	1	0	1	0	0	0	0	0	0	0	0	0	0	0	0	0	0	0
28494	12	12	2020	2020-12-10	28494	37	1	1	17.53	4	0.29	0	0	F	1	1	0	0	0	1	1	0	0	0	1	0	0	0	0	1	1	1	1	0	0	0	0	0	0	0	0	0	0	0	0	0	0	0	0
28508	12	12	2020	2020-12-10	28508	24	1	1	23.54	7	0.83	0	0	F	0	1	0	0	0	1	1	1	0	0	1	0	0	0	0	1	0	1	1	1	0	0	0	0	0	0	0	0	0	0	0	0	0	0	0
28513	12	12	2020	2020-12-10	28513	38	1	1	20.5	5	0.53	0	0	M	1	0	0	0	1	1	1	1	0	1	1	1	0	0	0	1	1	1	1	0	0	0	0	0	0	0	0	0	0	0	0	0	0	0	0
28519	12	12	2020	2020-12-10	28519	55	1	1	17.12	6	0.23	0	0	M	1	1	1	1	0	1	0	1	0	1	1	1	1	0	0	1	1	1	1	1	0	0	1	0	0	0	0	0	0	0	0	0	0	0	0
28536	12	12	2020	2020-12-10	28536	29	1	1	18.36	4	0.53	0	0	F	1	1	1	0	0	1	1	1	0	1	1	1	1	0	0	1	1	0	0	1	0	0	0	0	0	0	0	0	0	0	0	0	0	0	0
28545	12	12	2020	2020-12-10	28545	57	1	1	13.95	3	3.26	0	0	F	1	1	1	0	1	1	1	1	0	1	1	1	1	0	0	1	0	0	0	0	0	0	0	0	0	0	0	0	0	0	0	0	0	0	0
28563	12	12	2020	2020-12-10	28563	38	1	1	17.51	3	0.21	0	0	F	0	1	1	0	0	1	0	0	1	0	1	0	1	0	1	1	0	0	0	0	0	0	0	0	0	0	0	0	0	0	0	0	0	0	0
28691	12	12	2020	2020-12-10	28691	36	1	1	17.3	4	0.35	0	0	F	0	0	0	0	0	1	1	0	0	1	1	0	0	0	0	1	1	1	1	0	0	0	0	0	0	0	0	0	0	0	0	0	0	0	0
28739	12	12	2020	2020-12-11	28739	43	1	1	27.8	7	1.52	0	0	F	0	1	0	1	1	1	0	1	0	0	0	1	0	0	1	0	1	1	1	1	1	0	0	0	0	0	0	0	0	0	0	0	0	0	0
28743	12	12	2020	2020-12-11	28743	57	1	1	20.67	6	0.63	0	0	F	0	1	0	0	0	1	1	1	0	1	0	1	0	0	0	1	0	0	0	1	0	0	0	0	0	0	0	0	0	0	0	0	0	0	0
28758	12	12	2020	2020-12-11	28758	50	1	1	15.87	3	0.2	0	0	F	0	1	1	0	0	1	1	1	0	0	0	1	0	1	0	1	1	0	1	0	0	0	1	0	0	0	0	0	0	0	0	0	0	0	0
28764	12	12	2020	2020-12-11	28764	37	1	1	19.84	6	0.42	0	0	M	0	1	0	0	0	0	1	1	1	0	1	0	0	0	0	1	0	1	1	1	0	0	0	0	0	0	0	0	0	0	0	0	0	0	0
28765	12	12	2020	2020-12-11	28765	30	1	1	22.55	7	0.4	0	0	F	1	1	1	0	1	1	1	1	1	1	1	1	0	1	0	1	1	1	1	1	0	0	0	0	0	0	0	0	0	0	0	0	0	0	0
28788	12	12	2020	2020-12-11	28788	50	1	1	16.89	3	0.21	0.57	0.56	F	1	1	1	1	0	1	1	1	1	0	1	0	0	0	1	1	1	0	1	0	0	0	0	0	1	0	0	0	0	0	0	0	0	0	0
28796	12	12	2020	2020-12-11	28796	44	1	1	22.28	4	0.88	0	0	F	1	1	1	0	0	1	1	1	0	0	0	1	0	0	0	1	1	1	1	1	1	0	1	0	0	0	0	0	0	0	0	0	0	0	0
28833	12	12	2020	2020-12-11	28833	70	1	1	16.36	13	0.25	0	0	F	0	1	1	0	0	1	1	0	0	0	0	1	0	0	0	0	0	1	1	1	0	0	0	1	0	0	0	0	0	0	0	0	0	0	0
28837	12	12	2020	2020-12-11	28837	32	1	1	19.02	3	0.42	0	0	F	0	1	0	0	1	1	1	1	0	0	1	0	0	0	0	1	1	1	1	0	0	0	0	0	0	0	0	0	0	0	0	0	0	0	0
28858	12	12	2020	2020-12-11	28858	44	1	1	28.98	4	1.08	0	0	M	0	1	0	0	1	1	1	1	0	0	1	0	0	0	0	1	1	1	1	0	0	0	1	0	0	0	0	0	0	0	0	0	0	0	0
28867	12	12	2020	2020-12-11	28867	38	1	1	18.01	4	0.77	0	0	M	0	0	0	0	0	1	1	1	0	1	1	0	0	0	0	1	1	1	1	1	0	0	0	0	0	0	0	0	0	0	0	0	0	0	0
28875	12	12	2020	2020-12-11	28875	33	1	1	20.57	4	0.33	0	0	F	1	1	1	0	0	1	0	1	0	1	0	1	0	0	0	0	1	0	0	0	0	0	0	0	0	0	0	0	0	0	0	0	0	0	0
28941	12	12	2020	2020-12-14	28941	28	1	1	21.2	3	0.46	0	0	F	0	1	1	0	1	1	0	1	0	0	0	0	0	0	0	0	1	0	0	0	0	0	0	0	0	0	0	0	0	0	0	0	0	0	0
28982	12	12	2020	2020-12-14	28982	66	1	1	23.18	5	0.21	0	0	F	0	0	1	1	0	1	1	1	0	0	1	1	0	0	0	1	0	1	0	1	0	0	0	0	0	0	0	0	0	0	0	0	0	0	0
29158	12	12	2020	2020-12-15	29158	60	1	1	25.7	6	1.1	0	0	M	0	0	1	0	0	0	0	0	0	0	1	0	0	0	0	0	0	1	1	0	0	0	1	0	0	0	0	0	0	0	0	0	0	0	0
29427	12	12	2020	2020-12-16	29427	28	1	1	20.63	4	0.21	0	0	F	0	1	1	1	0	1	1	1	0	1	1	0	0	0	0	1	0	1	1	0	0	0	0	0	0	0	0	0	0	0	0	0	0	0	0
29441	12	12	2020	2020-12-16	29441	61	1	1	29.33	7	0.34	0	0	F	1	1	0	0	1	1	1	1	0	1	1	1	0	0	0	1	1	1	0	0	0	0	0	0	0	0	0	0	0	0	0	0	0	0	0
29478	12	12	2020	2020-12-16	29478	31	1	1	18.39	8	0.36	0	0	F	0	1	1	0	0	1	1	1	0	0	0	0	0	0	0	1	1	1	1	0	0	0	0	0	0	0	0	0	0	0	0	0	0	0	0
29497	12	12	2020	2020-12-17	29497	57	1	1	16.41	1	0.23	0	0	M	0	0	0	0	0	0	1	1	0	0	0	0	0	0	0	0	1	1	1	0	0	0	0	1	0	0	0	0	0	0	0	0	0	0	0
29499	12	12	2020	2020-12-17	29499	26	1	1	28.2	4	1.14	0	0	F	0	1	0	0	1	0	1	1	0	0	1	0	0	0	0	0	1	0	1	0	0	0	0	0	0	0	0	0	0	0	0	0	0	0	0
29558	12	12	2020	2020-12-17	29558	25	1	1	19.05	2	0.61	0.65	1.53	F	0	0	0	0	0	1	0	0	0	0	1	0	0	0	0	1	0	1	1	0	0	0	0	0	0	0	0	0	0	0	0	0	0	0	0
29561	12	12	2020	2020-12-17	29561	30	1	1	22.28	2	0.36	0	0	F	0	0	0	0	0	1	1	0	0	1	0	0	0	0	0	0	0	0	0	0	0	0	0	0	0	0	0	0	0	0	0	0	0	0	0
29563	12	12	2020	2020-12-17	29563	25	1	1	19.9	9	0.34	0	0	M	1	1	1	1	1	1	0	1	0	1	1	0	0	0	0	0	1	1	1	0	0	0	1	0	0	0	0	0	0	0	0	0	0	0	0
29565	12	12	2020	2020-12-17	29565	54	1	1	15.46	8	0.32	0	0	M	1	1	1	0	1	1	1	1	1	0	1	0	0	0	0	1	1	0	0	0	0	0	0	0	0	0	0	0	0	0	0	0	0	0	0
29568	12	12	2020	2020-12-17	29568	52	1	1	18.05	5	0.24	0	0	F	1	1	0	0	0	1	1	0	0	1	0	0	0	0	0	0	1	0	0	0	0	0	1	0	1	0	0	0	0	0	0	0	0	0	0
29578	12	12	2020	2020-12-17	29578	53	1	1	21.3	5	0.68	2.06	0.89	F	0	1	1	0	1	1	1	1	1	1	1	0	0	0	0	1	1	0	0	1	0	0	0	1	0	1	0	0	0	0	0	0	0	0	0
29581	12	12	2020	2020-12-17	29581	54	1	1	17.39	1	0.28	0	0	M	1	1	0	0	0	1	1	1	0	0	0	0	0	0	0	0	1	0	0	0	0	0	1	0	0	0	0	0	0	0	0	0	0	0	0
29638	12	12	2020	2020-12-17	29638	37	1	1	18.42	1	0.54	0	0	F	0	1	1	1	0	1	1	0	0	0	0	0	1	0	0	1	0	0	0	0	0	0	0	0	0	0	0	0	0	0	0	0	0	0	0
29653	12	12	2020	2020-12-17	29653	48	1	1	29.35	1	2.78	0	0	#N/A
29730	12	12	2020	2020-12-18	29730	24	1	1	19.63	2	0.3	0	0	F	0	0	0	0	0	1	1	1	0	0	1	0	1	0	0	0	1	0	0	0	0	0	0	0	0	0	0	0	0	0	0	0	0	0	0
29736	12	12	2020	2020-12-18	29736	40	1	1	14.89	4	0.49	0	0	F	0	1	0	0	0	1	0	1	0	1	1	0	0	0	0	1	0	1	0	0	0	0	0	0	0	0	0	0	0	0	0	0	0	0	0
29755	12	12	2020	2020-12-18	29755	46	1	1	22.7	3	0.73	0.72	1.21	M	0	1	1	0	0	0	0	1	1	0	1	0	0	0	0	0	1	0	0	0	0	0	0	0	0	0	0	0	0	0	0	0	0	0	0
29756	12	12	2020	2020-12-18	29756	33	1	1	23.68	2	0.3	0	0	F	0	0	0	0	0	0	0	0	0	0	0	0	0	0	0	0	0	1	1	0	0	0	0	0	0	0	0	0	0	0	0	0	0	0	0
29767	12	12	2020	2020-12-18	29767	55	1	1	24.4	1	NR	NR	NR	M	0	0	0	0	0	0	0	1	0	0	0	0	0	0	0	0	1	0	0	0	0	0	0	0	0	0	0	0	0	0	0	0	0	0	0
29771	12	12	2020	2020-12-18	29771	27	1	1	16.37	7	0.38	0	0	F	1	1	1	1	1	1	0	1	0	1	1	1	0	0	1	1	1	0	0	0	0	0	0	0	0	0	0	0	0	0	0	0	0	0	0
29776	12	12	2020	2020-12-18	29776	25	1	1	17.5	2	0.38	0	0	F	1	1	1	0	1	1	1	1	1	1	1	0	0	0	0	1	1	0	0	0	0	0	0	0	0	0	0	0	0	0	0	0	0	0	0
29781	12	12	2020	2020-12-18	29781	27	1	1	20.99	4	0.54	0	0	F	0	0	1	0	1	0	1	0	0	1	1	0	0	0	0	1	1	0	0	0	0	0	0	0	0	0	0	0	0	0	0	0	0	0	0
29806	12	12	2020	2020-12-18	29806	56	1	1	14.03	4	0.4	0	0	M	0	0	0	1	0	0	0	1	0	0	0	1	0	0	0	0	1	0	1	0	0	0	0	0	0	0	0	0	0	0	0	0	0	0	0
29813	12	12	2020	2020-12-18	29813	36	1	1	18.11	3	0.3	0	0	M	1	1	1	0	0	0	0	0	0	1	0	0	0	0	0	0	1	0	0	0	0	0	0	0	0	0	0	0	0	0	0	0	0	0	0
29829	12	12	2020	2020-12-18	29829	56	1	1	15.96	5	0.19	0	0	M	0	0	0	0	0	1	0	1	1	1	0	0	1	0	0	0	1	0	0	1	0	0	0	0	0	0	0	0	0	0	0	0	0	0	0
29832	12	12	2020	2020-12-18	29832	41	1	1	19.59	9	3.8	0	0	F	1	0	1	0	1	1	1	1	1	0	1	1	0	0	1	1	1	0	0	1	0	0	0	0	0	0	0	0	0	0	0	0	0	0	0
29835	12	12	2020	2020-12-18	29835	40	1	1	26.26	9	1.87	0	0	F	1	1	1	0	1	0	1	0	0	0	0	0	1	0	0	0	1	1	1	0	0	0	0	0	0	0	0	0	0	1	0	0	0	1	1
29837	12	12	2020	2020-12-18	29837	42	1	1	19.08	4	0.46	0	0	F	1	1	1	0	0	1	1	1	0	0	1	1	0	0	0	0	1	1	1	0	0	0	0	0	0	0	0	0	0	0	0	0	0	0	0
29852	12	12	2020	2020-12-18	29852	59	1	1	16.36	3	1.08	0	0	F	1	0	0	0	0	1	1	1	0	1	0	0	0	0	0	1	1	0	0	0	0	0	0	0	1	0	0	0	0	0	0	0	0	0	0
29853	12	12	2020	2020-12-18	29853	60	1	1	14.85	3	0.19	0	0	M	0	1	1	0	0	1	0	1	0	0	1	1	1	0	0	0	0	0	1	0	0	0	0	0	0	0	0	0	0	0	0	0	0	0	0
29859	12	12	2020	2020-12-18	29859	67	1	1	19.42	2	0.35	0	0	F	0	1	0	0	0	0	0	1	0	0	0	0	0	0	0	0	1	0	1	0	0	0	1	0	0	0	0	0	0	0	0	0	0	0	0
29930	12	12	2020	2020-12-21	29930	45	1	1	16.73	5	0.3	0	0	M	1	1	1	1	0	0	0	1	0	0	0	0	0	0	0	0	0	0	0	0	0	0	1	0	0	0	0	0	0	0	0	0	0	0	0
29936	12	12	2020	2020-12-21	29936	39	1	1	19.1	3	0.42	0.71	0.61	M	1	0	1	0	0	1	0	1	0	1	0	0	0	0	0	1	1	0	0	0	0	0	0	0	0	0	0	0	0	0	0	0	0	0	0
29937	12	12	2020	2020-12-21	29937	43	1	1	21.27	5	0.26	0	0	M	0	1	1	0	0	1	1	0	0	0	1	1	0	0	0	1	0	1	1	1	0	0	0	0	0	0	0	0	0	0	0	0	0	0	0
29945	12	12	2020	2020-12-21	29945	25	1	1	18.45	5	0.4	0	0	M	1	1	0	0	1	1	1	1	0	1	1	1	0	0	0	1	1	1	1	1	1	0	0	0	0	0	0	0	0	0	0	0	0	0	0
29965	12	12	2020	2020-12-21	29965	44	1	1	28.7	8	1.81	0	0	M	1	1	0	1	0	1	0	0	1	0	0	0	0	0	1	0	0	0	1	0	0	0	0	0	0	0	0	0	0	0	0	0	0	0	0
29968	12	12	2020	2020-12-21	29968	62	1	1	19.6	4	1.7	0	0	F	1	0	0	0	0	0	0	0	0	1	0	0	0	0	0	0	0	1	1	1	0	0	1	0	1	0	0	0	0	0	0	0	0	0	0
29971	12	12	2020	2020-12-21	29971	67	1	1	19.98	2	0.26	0	0	M	1	1	1	0	0	1	0	1	0	1	0	1	0	0	0	0	0	0	0	0	0	0	0	0	1	0	0	0	0	0	0	0	0	0	0
29978	12	12	2020	2020-12-21	29978	28	1	1	26.97	3	0.38	0	0	F	0	1	0	0	0	1	0	0	0	0	0	0	0	0	0	0	0	0	0	0	0	0	0	0	0	0	0	0	0	0	0	0	0	0	0
30042	12	12	2020	2020-12-21	30042	33	1	1	20.13	4	0.18	0	0	M	1	0	1	0	0	1	1	1	0	0	1	0	0	0	0	1	1	0	0	0	0	0	0	0	0	0	0	0	0	0	0	0	1	0	0
30045	12	12	2020	2020-12-21	30045	60	1	1	18.39	2	0.4	0	0	M	0	1	0	1	0	1	1	0	0	0	0	0	0	0	0	0	0	0	0	0	0	0	1	0	0	0	0	0	0	0	1	0	0	0	0
30052	12	12	2020	2020-12-21	30052	25	1	1	25.22	6	0.22	0	0	F	1	0	0	0	0	1	1	0	0	0	0	0	0	0	0	0	0	1	1	0	0	0	0	0	0	0	0	0	0	0	0	0	0	0	0
30054	12	12	2020	2020-12-21	30054	36	1	1	20.49	5	0.6	0	0	F	0	1	0	1	0	1	0	0	1	0	0	0	0	0	0	0	0	1	1	0	0	0	0	0	0	0	0	0	0	0	0	0	0	0	0
30055	12	12	2020	2020-12-21	30055	28	1	1	23.15	5	0.26	0	0	F	0	1	0	0	0	0	1	0	0	0	0	0	0	0	0	0	1	1	1	0	0	0	0	0	0	0	0	0	0	0	0	0	0	0	0
30178	12	12	2020	2020-12-22	30178	63	1	1	18.64	5	0.25	0	0	M	1	1	1	0	0	0	1	1	0	0	0	0	0	0	0	0	1	1	0	0	0	0	1	1	0	0	0	0	0	0	0	0	0	0	0
30333	13	1	2021	2021-01-04	30333	57	1	1	22.21	2	0.41	0.76	0.76	F	0	0	0	0	0	1	0	0	0	0	0	0	0	0	0	0	0	0	1	1	0	0	1	0	1	0	0	0	0	0	0	0	0	0	0
30336	13	1	2021	2021-01-04	30336	26	1	1	20.48	4	2.01	0	0	M	0	1	1	0	0	1	1	0	1	1	1	0	0	1	0	0	0	0	0	0	0	0	0	0	0	0	0	0	0	0	0	0	0	0	0
30340	13	1	2021	2021-01-04	30340	37	1	1	25.92	6	0.34	0	0	M	1	1	0	0	1	1	1	1	1	1	1	1	0	0	0	1	1	1	1	0	1	0	0	0	0	0	0	0	0	0	0	0	0	0	0
30348	13	1	2021	2021-01-04	30348	26	1	1	21.74	9	0.51	0.58	5.53	M	1	1	1	1	1	1	1	1	0	0	1	0	1	0	0	1	1	1	1	0	1	0	0	0	0	0	0	0	0	0	0	0	0	0	0
30349	13	1	2021	2021-01-04	30349	34	1	1	26.56	8	1.95	0	0	M	1	1	1	1	1	1	0	1	0	1	1	1	0	0	0	0	0	1	0	1	0	0	0	0	0	0	0	0	0	0	0	0	0	0	0
30353	13	1	2021	2021-01-04	30353	35	1	1	18.09	4	0.35	0	0	F	1	1	1	0	0	1	0	1	1	1	1	1	1	0	0	0	1	1	1	0	0	0	0	0	0	0	0	0	0	0	0	0	0	0	0
30355	13	1	2021	2021-01-04	30355	31	1	1	18.63	3	0.81	0	0	F	0	1	1	0	1	1	0	0	0	0	1	0	0	0	0	1	0	1	1	1	0	0	0	0	0	0	0	0	0	0	0	0	0	0	0
30356	13	1	2021	2021-01-04	30356	57	1	1	27.97	7	0.55	0	0	F	0	1	1	1	1	1	1	1	1	1	1	0	0	0	0	1	0	0	1	1	0	0	0	0	0	0	0	0	0	0	0	0	0	0	0
30364	13	1	2021	2021-01-04	30364	52	1	1	20.92	6	1.53	0	0	F	1	1	0	1	1	1	1	1	0	1	1	0	0	0	0	1	1	1	1	1	0	0	1	0	0	0	0	0	0	0	0	0	0	0	0
30382	13	1	2021	2021-01-04	30382	32	1	1	16.13	4	0.18	0	0	F	0	1	1	1	0	1	1	1	0	0	1	0	1	0	0	1	1	1	1	0	0	0	0	0	0	0	0	0	0	0	0	0	0	0	0
30385	13	1	2021	2021-01-04	30385	21	1	1	28.68	7	3.32	0	0	F	1	0	1	0	0	0	0	1	1	0	0	0	0	0	0	0	0	1	1	0	0	0	0	0	0	0	0	0	0	0	0	0	0	0	0
30456	13	1	2021	2021-01-05	30456	61	1	1	26.4	6	0.69	0.55	0.55	M	1	1	1	0	1	1	1	1	1	0	1	0	0	0	0	1	1	0	0	0	0	0	1	0	1	0	0	1	0	0	0	0	0	0	0
30463	13	1	2021	2021-01-05	30463	35	1	1	16.76	2	0.24	0	0	F	1	1	1	0	0	1	0	1	1	1	1	0	0	0	0	1	1	0	0	0	0	0	0	0	0	0	0	0	0	0	0	0	0	0	0
30467	13	1	2021	2021-01-05	30467	41	1	1	18.27	3	0.3	0	0	F	0	1	1	0	1	1	0	1	0	1	0	0	0	0	0	0	1	1	1	1	0	0	0	0	0	0	0	0	0	0	0	0	0	0	0
30471	13	1	2021	2021-01-05	30471	22	1	1	27.27	3	0.43	0	0	F	0	0	1	0	0	1	0	1	0	1	0	0	0	0	0	0	0	1	1	1	0	0	0	0	0	0	0	0	0	0	0	0	0	0	0
30492	13	1	2021	2021-01-05	30492	41	1	1	17.11	2	3.38	0	0	F	1	0	0	0	0	1	1	1	0	0	1	0	0	0	0	1	0	0	0	0	0	0	0	0	0	0	0	0	0	0	0	0	0	0	0
30496	13	1	2021	2021-01-05	30496	59	1	1	22.99	7	0.62	0	0	F	0	1	0	1	0	0	0	0	0	0	0	0	0	0	0	0	0	1	1	0	0	0	1	0	0	0	0	0	0	0	0	0	0	0	0
30500	13	1	2021	2021-01-05	30500	52	1	1	16.64	3	0.58	0	0	F	1	1	1	0	1	1	0	1	0	0	0	0	0	0	0	0	0	0	0	0	0	0	1	0	0	0	0	0	0	0	0	0	0	0	0
30548	13	1	2021	2021-01-06	30548	52	1	1	19.7	4	0.29	0.59	0.52	M	1	1	0	0	1	1	1	0	1	1	0	0	0	0	0	0	1	0	0	1	0	0	0	0	1	0	0	0	0	0	0	0	0	0	0
30556	13	1	2021	2021-01-06	30556	53	1	1	19.83	1	0.45	0.81	0.47	M	1	0	1	0	0	1	0	1	0	1	0	0	1	0	0	0	1	0	1	0	0	0	1	0	0	0	0	0	0	0	0	0	0	0	0
30557	13	1	2021	2021-01-06	30557	48	1	1	25.52	4	0.42	0	0	F	0	0	0	0	0	1	0	0	0	0	0	0	0	0	0	0	0	0	0	0	0	0	0	0	0	0	0	0	0	0	0	0	0	0	0
30577	13	1	2021	2021-01-06	30577	38	1	1	22.9	5	0.93	0	0	F	0	1	1	0	1	1	1	1	1	0	1	0	0	0	0	1	1	0	0	1	0	0	0	0	0	0	0	0	0	0	0	0	0	0	0
30578	13	1	2021	2021-01-06	30578	62	1	1	17.86	2	0.34	0.52	0.89	M	1	1	0	0	1	0	1	1	1	1	0	1	0	0	0	1	1	0	0	0	0	0	0	0	0	0	0	0	0	0	0	0	0	0	0
30579	13	1	2021	2021-01-06	30579	38	1	1	27.69	4	0.74	0	0	F	0	0	0	0	1	1	0	1	0	0	1	0	0	0	0	1	0	0	0	0	0	0	0	0	0	0	0	0	0	0	0	0	0	0	0
30581	13	1	2021	2021-01-06	30581	29	1	1	21.61	2	1.4	0	0	F	1	1	1	1	0	1	1	1	1	1	1	1	1	0	0	1	0	0	0	0	0	0	0	0	0	0	0	0	0	0	0	0	0	0	0
30583	13	1	2021	2021-01-06	30583	68	1	1	20.26	5	0.26	0.45	0.48	F	1	1	1	0	0	1	1	1	0	1	1	1	0	0	0	1	1	0	0	0	0	0	0	0	0	0	0	0	0	0	0	0	0	0	0
30587	13	1	2021	2021-01-06	30587	47	1	1	23.32	2	0.26	0	0	F	1	1	0	1	0	1	1	1	0	1	1	0	0	0	0	1	1	0	0	1	0	0	1	0	0	0	0	0	0	0	0	0	0	0	0
30600	13	1	2021	2021-01-06	30600	29	1	1	24.99	4	2.38	0	0	F	0	1	1	0	1	1	1	1	0	1	1	0	0	0	0	0	0	1	1	0	0	0	0	0	0	0	0	0	0	0	0	0	0	0	0
30605	13	1	2021	2021-01-06	30605	41	1	1	26.12	5	0.61	0	0	F	1	1	0	1	0	1	1	1	1	1	0	0	0	0	0	1	1	1	1	1	0	0	0	0	0	0	0	0	0	0	0	0	0	0	0
30613	13	1	2021	2021-01-07	30613	89	1	1	18.6	2	NR	NR	NR	F	1	1	0	0	0	0	0	0	0	0	0	0	0	0	0	0	0	0	0	0	0	0	1	0	0	0	0	0	1	0	0	0	0	0	0
30615	13	1	2021	2021-01-07	30615	56	1	1	21.5	2	0.68	0	0	F	0	1	0	0	0	0	0	0	0	0	0	0	0	0	0	0	0	0	0	0	0	0	0	0	0	0	0	0	0	0	0	0	0	0	0
30649	13	1	2021	2021-01-07	30649	31	1	1	19.75	5	0.39	0	0	M	0	1	1	1	0	1	0	0	0	1	1	0	0	0	0	0	0	0	0	0	0	0	0	0	0	0	0	0	0	0	0	0	0	0	0
30651	13	1	2021	2021-01-07	30651	61	1	1	17.96	7	0.43	0.74	0.62	F	0	1	0	0	0	0	1	1	0	0	0	0	0	0	0	1	1	0	0	1	0	0	1	0	0	0	0	0	0	0	0	0	0	0	0
30664	13	1	2021	2021-01-07	30664	56	1	1	26.09	5	0.78	0	0	M	0	0	0	1	0	0	0	1	0	0	0	0	0	0	0	0	1	0	0	0	0	0	1	0	0	0	0	0	0	0	0	0	0	0	0
30667	13	1	2021	2021-01-07	30667	41	1	1	18.05	4	0.32	0	0	M	0	1	1	0	0	0	1	1	0	0	0	0	0	0	0	0	0	0	0	0	0	0	1	0	0	0	0	0	0	0	0	0	0	0	0
30684	13	1	2021	2021-01-07	30684	59	1	1	25.66	8	0.89	0.82	6.69	M	1	1	1	1	0	0	1	0	1	1	0	0	1	0	0	1	0	0	0	0	0	0	0	0	0	0	0	0	0	0	0	0	0	0	0
30685	13	1	2021	2021-01-07	30685	60	1	1	17.52	4	0.29	0	0	M	1	1	1	1	1	0	1	1	1	1	1	0	0	0	0	1	1	0	0	1	0	0	0	0	1	0	0	0	0	0	0	0	0	0	0
30686	13	1	2021	2021-01-07	30686	47	1	1	28.59	4	2.4	0	0	F	0	1	1	0	0	0	1	1	0	0	1	0	0	0	0	0	1	1	0	0	0	0	0	0	0	0	0	0	0	0	0	0	0	0	0
30697	13	1	2021	2021-01-07	30697	41	1	1	17.16	4	0.34	0	0	F	1	1	0	0	0	0	1	1	0	1	1	1	0	0	0	0	1	1	1	0	0	0	0	0	0	0	0	0	0	0	0	0	0	0	0
30699	13	1	2021	2021-01-07	30699	43	1	1	15.55	2	1.2	0	0	M	1	1	0	0	0	1	1	1	1	1	1	1	0	0	0	0	1	0	1	0	0	0	0	0	0	0	0	0	0	0	0	0	0	0	0
30704	13	1	2021	2021-01-07	30704	50	1	1	20.2	4	0.44	0	0	M	0	1	0	0	1	1	0	0	0	1	0	0	0	0	0	0	0	0	0	1	1	0	1	0	0	0	0	0	0	0	0	0	0	0	0
30706	13	1	2021	2021-01-07	30706	45	1	1	21.66	8	NR	NR	NR	M	0	0	0	0	0	1	0	1	0	0	0	0	0	0	0	0	1	1	0	0	0	0	0	0	0	0	0	0	0	0	0	0	0	0	0
30709	13	1	2021	2021-01-07	30709	38	1	1	15.52	3	0.26	0	0	M	1	1	1	0	0	1	1	1	1	0	1	1	0	0	0	1	1	0	0	0	0	0	0	0	0	0	0	0	0	0	0	0	0	0	0
30710	13	1	2021	2021-01-07	30710	54	1	1	24.27	7	1.16	0	0	F	0	0	0	0	1	1	0	1	0	1	1	0	0	0	0	0	1	1	0	0	0	0	0	0	0	0	0	0	0	0	0	0	0	0	0
30711	13	1	2021	2021-01-07	30711	39	1	1	14.26	4	0.2	0.76	0.4	F	1	1	1	0	0	1	0	1	0	1	0	0	0	0	0	0	1	0	0	1	0	0	0	0	0	0	0	0	0	0	0	0	0	0	0
30802	13	1	2021	2021-01-08	30802	21	1	1	21.16	3	0.36	0	0	F	0	0	0	0	0	0	1	0	0	0	1	0	0	0	0	0	1	1	1	0	0	0	0	0	0	0	0	0	0	0	0	0	0	0	0
30805	13	1	2021	2021-01-08	30805	29	1	1	15.49	2	0.24	0	0	M	1	1	0	0	0	1	1	1	0	0	1	0	0	0	0	0	1	0	0	0	0	0	0	0	0	0	0	0	0	0	0	0	0	0	0
30808	13	1	2021	2021-01-08	30808	50	1	1	18.89	2	0.21	0.56	0.5	F	1	0	1	0	0	1	0	0	0	1	1	0	0	0	0	0	0	0	0	0	0	0	0	0	0	0	0	0	0	0	0	0	0	0	0
30815	13	1	2021	2021-01-08	30815	60	1	1	16.89	6	0.72	0	0	M	1	1	1	0	0	0	0	1	0	1	1	0	0	0	0	0	0	1	1	0	0	0	1	0	1	0	0	0	0	0	0	0	0	0	0
30819	13	1	2021	2021-01-08	30819	54	1	1	18.58	4	0.2	0	0	M	1	1	1	1	0	1	0	1	0	1	0	1	0	0	0	1	1	1	1	1	0	0	1	0	0	0	0	0	0	0	0	0	0	0	0
30832	13	1	2021	2021-01-08	30832	46	1	1	14.67	5	0.26	0.56	0.47	M	1	1	1	0	1	1	0	1	0	1	0	1	0	0	0	0	1	0	0	1	0	0	0	0	0	0	0	0	0	0	0	0	0	0	0
30850	13	1	2021	2021-01-08	30850	43	1	1	18.21	2	0.57	0	0	M	1	0	0	0	0	0	0	0	0	0	0	0	0	0	0	0	1	1	0	0	0	0	0	0	0	0	0	0	0	0	0	0	0	0	0
30852	13	1	2021	2021-01-08	30852	37	1	1	18.83	4	1.46	0	0	F	1	1	1	1	1	1	0	1	0	0	0	0	0	0	0	1	1	0	1	0	0	0	0	0	0	0	0	0	0	0	0	0	0	0	0
30853	13	1	2021	2021-01-08	30853	38	1	1	22.19	4	0.23	0.53	0.7	F	1	1	0	0	0	0	0	1	0	1	1	0	0	0	0	1	0	1	1	0	0	0	0	0	0	0	0	0	0	0	0	0	0	0	0
30882	13	1	2021	2021-01-11	30882	31	1	1	22.99	7	0.84	0	0	F	0	1	1	1	0	1	1	1	0	0	1	0	0	0	0	1	0	1	1	1	0	0	0	0	0	0	0	0	0	0	0	0	0	0	0
30887	13	1	2021	2021-01-11	30887	56	1	1	18.51	4	0.53	0	0	F	0	1	1	0	0	1	1	1	0	0	1	1	0	0	0	1	0	0	0	1	0	0	1	0	0	0	0	0	0	0	0	0	0	0	0
30894	13	1	2021	2021-01-11	30894	42	1	1	22.21	4	0.26	0.85	0.49	M	1	1	0	0	0	0	1	1	0	1	0	0	0	0	0	1	0	1	1	1	0	0	1	0	0	0	0	0	0	0	0	0	0	0	0
30932	13	1	2021	2021-01-11	30932	53	1	1	14.21	5	0.89	0	0	M	0	0	0	0	0	0	0	0	0	0	1	0	0	0	0	0	0	0	0	0	0	0	0	0	0	0	0	0	0	0	0	0	0	0	0
30933	13	1	2021	2021-01-11	30933	25	1	1	17.6	6	0.37	0	0	F	0	1	0	0	0	1	1	0	1	0	1	1	0	0	0	0	1	0	0	0	0	0	0	0	0	0	0	0	0	0	0	0	0	0	0
30937	13	1	2021	2021-01-11	30937	34	1	1	14.92	4	0.41	0	0	M	1	1	1	0	1	1	0	0	0	0	1	0	0	0	0	1	1	1	1	0	0	0	0	0	0	0	0	0	0	0	0	0	0	0	0
30947	13	1	2021	2021-01-11	30947	24	1	1	15.97	5	0.51	0.65	0.59	M	0	1	1	1	0	1	0	1	1	1	1	0	0	0	0	1	1	0	0	1	0	0	0	0	0	0	0	0	0	0	0	0	0	0	0
30928	13	1	2021	2021-01-11	30928	30	1	1	23.13	2	0.35	0	0	F	0	0	1	0	0	1	0	0	0	0	1	0	0	0	0	0	0	0	0	0	0	0	0	0	0	0	0	0	0	0	0	0	0	0	0
31009	13	1	2021	2021-01-12	31009	49	1	1	20.67	3	0.26	0	0	M	1	1	0	1	1	1	0	1	1	1	1	0	0	0	0	0	1	0	0	0	0	0	0	0	0	0	0	0	0	0	0	0	0	0	0
31037	13	1	2021	2021-01-12	31037	32	1	1	17.75	3	1.1	0	0	F	0	1	1	0	0	1	1	1	0	0	0	0	0	0	0	0	1	0	0	0	0	0	0	0	0	0	0	0	0	0	0	0	0	0	0
31111	13	1	2021	2021-01-13	31111	21	1	1	18.47	5	0.76	1.11	0.55	M	1	1	1	0	0	1	0	1	0	1	1	1	0	0	0	1	1	1	0	0	0	0	0	0	0	0	0	0	0	0	0	0	0	0	0
31143	13	1	2021	2021-01-13	31143	61	1	1	18.65	1	0.68	0	0	F	1	1	1	1	0	1	1	1	1	1	1	1	1	0	0	1	0	0	0	1	0	0	1	0	0	0	0	0	0	0	0	0	0	0	0
31167	13	1	2021	2021-01-14	31167	21	1	1	18.45	8	2.78	0	0	F	0	0	0	0	0	1	0	0	0	0	1	0	0	0	0	1	0	1	0	1	0	0	0	0	0	0	0	0	0	0	0	0	0	0	0
31178	13	1	2021	2021-01-14	31178	24	1	1	14.61	2	0.84	0.73	0.42	M	1	0	0	0	0	0	1	0	1	0	1	0	0	0	0	0	0	0	0	0	0	0	0	0	0	0	0	0	0	0	0	0	0	0	0
31179	13	1	2021	2021-01-14	31179	22	1	1	14.29	3	0.44	0	0	F	0	1	1	0	1	1	0	1	1	0	1	1	0	0	0	1	0	0	0	0	0	0	0	0	0	0	0	0	0	0	0	0	0	0	0
31193	13	1	2021	2021-01-14	31193	28	1	1	16.26	4	0.72	0	0	F	0	1	1	0	0	1	1	1	0	0	1	1	0	0	0	1	1	1	1	0	0	0	0	0	0	0	0	0	0	0	0	0	0	0	0
31220	13	1	2021	2021-01-14	31220	46	1	1	14.91	2	0.28	0	0	M	0	0	0	0	1	1	0	1	0	0	0	0	0	0	0	0	0	0	0	0	0	0	1	0	0	0	0	0	0	0	0	0	0	0	0
31226	13	1	2021	2021-01-14	31226	45	1	1	15.33	2	0.26	0	0	#N/A
31233	13	1	2021	2021-01-14	31233	33	1	1	17.03	2	0.69	0	0	M	0	1	0	1	0	1	1	1	0	0	1	1	0	0	1	1	1	1	1	0	0	0	0	0	0	0	0	0	0	0	0	0	0	0	0
31272	13	1	2021	2021-01-15	31272	58	1	1	23.78	5	0.9	0	0	M	1	1	0	0	1	1	1	1	1	0	0	0	0	0	0	0	0	1	1	1	1	0	1	0	0	0	0	0	0	0	0	0	0	0	0
31302	13	1	2021	2021-01-15	31302	42	1	1	15.79	2	0.49	0	0	F	0	1	1	0	1	1	0	1	1	0	0	0	0	0	1	0	1	0	0	0	0	0	0	0	0	0	0	0	0	0	0	0	0	0	0
31330	13	1	2021	2021-01-15	31330	49	1	1	16.89	4	0.49	0	0	M	1	1	1	0	0	1	0	0	0	1	0	0	0	0	0	1	1	0	0	0	0	0	0	0	0	0	0	0	0	0	0	0	0	0	0
31334	13	1	2021	2021-01-15	31334	37	1	1	15.04	2	1.04	0	0	M	1	1	1	0	0	1	1	0	1	0	0	0	1	0	0	1	1	0	0	0	0	0	0	0	0	0	0	0	0	0	0	0	0	0	0
31338	13	1	2021	2021-01-15	31338	25	1	1	14.96	4	0.23	1.07	0.48	F	1	1	1	1	0	1	1	1	0	1	1	0	0	0	0	1	1	0	0	0	0	0	0	0	0	0	0	0	0	0	0	0	0	0	0
31363	13	1	2021	2021-01-18	31363	34	1	1	22.81	5	0.24	0	0	M	1	1	1	0	1	1	1	1	1	1	1	1	0	0	0	1	1	1	1	1	0	0	0	0	0	0	0	0	0	0	0	0	0	0	0
31374	13	1	2021	2021-01-18	31374	51	1	1	15.16	4	0.36	0.68	0.47	M	0	1	0	0	0	0	0	1	0	0	0	0	0	0	0	1	1	0	0	0	0	0	0	0	0	0	0	0	0	0	0	0	0	0	0
31474	13	1	2021	2021-01-19	31474	43	1	1	18.87	4	0.22	0.9	0.71	M	0	0	0	0	0	1	0	0	0	0	1	0	0	0	0	1	1	1	1	0	0	0	0	0	0	0	0	0	0	0	0	0	0	0	0
31497	13	1	2021	2021-01-19	31497	49	1	1	24.72	5	0.78	2.67	7.08	M	1	1	1	0	0	0	0	1	0	1	0	0	0	0	0	0	0	0	1	0	0	0	1	0	0	0	0	0	0	0	0	0	0	0	0
31780	13	1	2021	2021-01-25	31780	23	1	1	19.91	4	0.8	0.69	1.85	M	0	1	0	1	0	1	0	1	0	1	1	0	0	0	0	1	1	1	1	0	0	0	0	0	0	0	0	0	0	0	0	0	0	0	0
31786	13	1	2021	2021-01-25	31786	47	1	1	19.12	6	0.28	0	0	F	1	1	1	0	1	1	1	1	0	1	1	0	0	0	0	0	1	1	1	0	0	0	0	0	0	0	0	0	0	0	0	0	0	0	0
31798	13	1	2021	2021-01-25	31798	57	1	1	16.24	8	0.42	0	0	F	1	1	0	0	1	1	1	1	1	1	1	1	0	0	0	1	1	0	1	0	0	0	0	0	0	0	0	0	0	0	0	0	0	0	0
31799	13	1	2021	2021-01-25	31799	58	1	1	20.16	6	0.26	0	0	M	1	1	1	0	1	1	0	1	1	0	1	0	0	0	0	1	1	1	0	1	0	0	1	0	1	0	0	0	0	0	0	0	0	0	0
31806	13	1	2021	2021-01-25	31806	45	1	1	23.91	5	2.28	0	0	M	1	1	1	0	0	1	0	1	0	1	0	0	0	0	0	1	1	1	0	0	0	0	0	0	0	0	0	0	0	0	0	0	0	0	0
31847	13	1	2021	2021-01-26	31847	31	1	1	23.53	5	0.84	0	0	M	1	1	0	1	1	1	1	1	1	1	0	0	0	0	0	1	1	0	0	1	0	0	0	0	0	0	0	0	0	0	0	0	0	0	0
31864	13	1	2021	2021-01-26	31864	20	1	1	14.41	3	0.34	0	0	M	0	1	1	0	0	1	0	0	0	0	1	0	0	0	0	0	1	1	1	0	0	0	0	0	0	0	0	0	0	0	0	0	0	0	0
31871	13	1	2021	2021-01-26	31871	27	1	1	16.43	2	0.46	0	0	M	1	1	0	0	0	1	1	1	0	1	1	0	0	0	0	1	0	0	0	1	0	0	0	0	0	0	0	0	0	0	0	0	0	0	0
31874	13	1	2021	2021-01-26	31874	24	1	1	24.09	4	1.06	0	0	M	0	0	1	0	0	1	1	1	0	1	1	1	1	1	0	1	0	1	1	0	0	0	0	0	0	0	0	0	0	0	0	0	0	0	0
31877	13	1	2021	2021-01-26	31877	68	1	1	18.34	3	0.62	0.62	2.33	F	1	1	0	0	0	1	0	1	1	0	1	0	0	0	0	1	1	0	0	0	0	0	1	0	0	0	0	0	0	0	0	0	0	0	0
31889	13	1	2021	2021-01-26	31889	53	1	1	13.99	1	0.8	0.68	0.59	F	0	1	1	1	0	1	1	1	0	1	1	0	0	0	0	1	1	0	1	0	0	0	0	0	0	0	0	0	0	0	0	0	0	0	0
31995	13	1	2021	2021-01-27	31995	30	1	1	16.98	2	0.26	0	0	F	0	1	1	0	0	1	1	1	1	1	1	1	0	0	0	1	1	0	0	0	0	0	0	0	0	0	0	0	0	0	0	0	0	0	0
31996	13	1	2021	2021-01-27	31996	47	1	1	20.12	4	0.21	0	0	M	1	1	1	0	0	0	0	1	1	0	1	0	0	0	0	0	0	0	0	0	0	0	0	0	0	0	0	0	0	0	0	0	0	0	0
32039	13	1	2021	2021-01-27	32039	39	1	1	15.28	3	0.22	0	0	F	0	1	0	0	0	1	1	1	0	1	1	0	0	0	0	1	0	1	1	0	0	0	0	0	0	0	0	0	0	0	0	0	0	0	0
32222	13	1	2021	2021-01-29	32222	44	1	1	17.63	2	0.26	0	0	F	0	0	0	0	0	1	0	0	0	0	1	0	0	0	0	0	0	1	1	0	0	0	0	0	0	0	0	0	0	0	0	0	0	0	0
32229	13	1	2021	2021-01-29	32229	30	1	1	20.93	2	0.37	0	0	M	0	0	0	0	0	1	0	1	0	1	0	0	0	0	0	0	0	1	1	0	0	0	0	0	0	0	0	0	0	0	0	0	0	0	0
32230	13	1	2021	2021-01-29	32230	27	1	1	17.19	4	0.21	0	0	M	1	1	1	0	1	0	1	1	1	1	1	0	0	0	0	1	1	1	1	1	0	0	0	0	0	0	0	0	0	0	0	0	0	0	0
32247	13	1	2021	2021-01-29	32247	35	1	1	18.06	1	0.36	0	0	F	1	1	1	1	1	1	1	1	0	0	1	0	0	0	0	1	1	0	0	0	0	0	0	0	0	0	0	0	0	0	0	0	0	0	0
32436	14	2	2021	2021-02-01	32436	61	1	1	13.78	5	0.21	0	0	M	1	1	0	0	0	1	0	0	0	0	1	0	0	1	0	0	1	0	0	0	0	0	1	0	0	0	0	0	0	0	0	0	0	0	0
32439	14	2	2021	2021-02-01	32439	29	1	1	17.64	3	0.23	0	0	M	1	1	0	0	0	0	1	0	0	0	0	0	0	0	0	0	1	0	0	0	0	0	0	0	0	0	0	0	0	0	0	0	0	0	0
32443	14	2	2021	2021-02-01	32443	25	1	1	17.94	6	0.21	0	0	F	1	1	1	0	1	1	1	1	0	0	0	0	0	0	1	1	0	1	1	0	0	0	0	0	0	0	0	0	0	0	0	0	0	0	0
32444	14	2	2021	2021-02-01	32444	51	1	1	20.51	4	0.54	0	0	F	0	1	0	0	0	1	1	1	0	0	1	0	0	0	0	1	0	1	1	0	0	0	1	0	0	0	0	0	0	0	0	0	0	0	0
32476	14	2	2021	2021-02-02	32476	55	1	1	18.26	6	0.27	0	0	F	0	0	0	0	1	1	0	1	0	0	0	0	0	0	0	0	1	0	0	0	0	0	0	0	0	0	0	0	0	0	0	0	0	0	0
32485	14	2	2021	2021-02-02	32485	30	1	1	18.23	4	1.51	0	0	M	0	1	1	0	1	1	1	1	1	1	1	0	0	0	0	1	1	1	1	0	0	0	0	0	0	0	0	0	0	0	0	0	0	0	0
32488	14	2	2021	2021-02-02	32488	62	1	1	16.61	2	0.27	0	0	F	0	1	1	0	0	1	0	1	0	0	0	0	0	0	0	1	0	0	0	0	0	0	0	0	0	0	0	0	0	0	0	0	0	0	0
32493	14	2	2021	2021-02-02	32493	36	1	1	20.29	7	0.36	0	0	M	0	1	1	0	0	1	0	1	1	0	1	0	0	0	0	0	1	1	1	0	0	0	0	0	0	0	0	0	0	0	0	0	0	0	0
32494	14	2	2021	2021-02-02	32494	55	1	1	16.1	10	0.24	0	0	F	1	1	1	1	0	1	1	0	0	0	0	0	1	0	1	1	1	1	1	1	1	0	0	1	0	0	0	0	0	0	0	0	0	0	0
32495	14	2	2021	2021-02-02	32495	63	1	1	20.43	3	0.19	0	0	M	1	0	0	0	1	0	0	1	0	1	0	1	0	0	0	0	1	0	0	0	0	0	1	0	0	0	0	0	0	0	0	0	0	0	0
32577	14	2	2021	2021-02-03	32577	54	1	1	32.34	2	4.2	0	0	F	0	0	1	0	0	1	1	0	0	0	1	0	0	0	0	0	0	0	0	0	0	0	0	0	0	0	0	0	0	0	0	0	0	0	0
32581	14	2	2021	2021-02-03	32581	28	1	1	20.92	2	0.17	0.68	0.64	F	1	1	1	0	0	1	1	1	0	1	0	1	1	0	0	1	1	0	0	0	0	0	0	0	0	0	0	0	0	0	0	0	0	0	0
32582	14	2	2021	2021-02-03	32582	58	1	1	20.97	7	2.18	0	0	M	1	1	0	0	1	0	1	0	0	0	1	0	0	0	0	1	0	0	0	0	0	0	0	0	0	0	0	0	0	0	0	0	0	0	0
32587	14	2	2021	2021-02-03	32587	51	1	1	15.56	3	0.33	1.41	1.31	F	1	0	1	0	0	1	1	1	0	0	1	0	1	0	0	1	1	0	0	1	0	0	0	0	0	0	0	0	0	0	0	0	0	0	0
32664	14	2	2021	2021-02-04	32664	21	1	1	17.13	1	NR	NR	NR	F	1	1	1	0	0	1	0	1	0	0	1	0	0	0	0	1	0	0	0	0	0	0	0	0	0	0	0	0	0	0	0	0	0	0	0
32666	14	2	2021	2021-02-04	32666	31	1	1	14.06	3	0.18	0	0	F	1	1	0	0	0	1	0	1	0	1	0	1	0	0	0	0	1	1	1	0	0	0	0	0	0	0	0	0	0	0	0	0	0	0	0
32683	14	2	2021	2021-02-04	32683	26	1	1	18.77	4	0.32	0	0	M	1	0	0	1	0	1	0	1	0	0	0	0	0	0	0	0	1	0	0	1	0	0	0	0	0	0	0	0	0	0	0	0	0	0	0
32734	14	2	2021	2021-02-05	32734	40	1	1	15.2	3	0.36	0	0	M	0	1	1	0	1	0	0	1	0	0	1	0	0	0	0	0	0	0	0	1	0	0	0	0	1	0	0	0	0	0	0	0	0	0	0
32742	14	2	2021	2021-02-05	32742	29	1	1	18.57	6	0.64	0	0	M	1	1	0	1	0	1	1	1	0	1	1	1	0	0	0	1	0	1	1	0	0	0	0	0	0	0	0	0	0	0	0	0	0	0	0
32760	14	2	2021	2021-02-05	32760	31	1	1	16.96	3	0.22	0.87	1.54	F	0	0	1	0	0	1	1	1	1	0	1	0	0	0	1	1	1	1	1	0	0	0	0	0	0	0	0	0	0	0	0	0	0	0	0
32792	14	2	2021	2021-02-05	32792	23	1	1	14.48	1	0.99	0	0	M	1	1	1	0	0	1	0	0	0	0	0	1	0	0	1	0	1	0	0	1	1	0	0	0	0	0	0	0	0	0	0	0	0	0	0
32884	14	2	2021	2021-02-08	32884	22	1	1	16.76	3	2.23	0	0	F	0	1	1	0	0	1	1	0	0	1	1	0	0	0	0	1	0	0	0	0	0	0	0	0	0	0	0	0	0	0	0	0	0	0	0
32940	14	2	2021	2021-02-09	32940	44	1	1	16.38	2	0.25	0	0	F	0	0	0	0	1	0	1	0	0	1	0	1	0	0	0	1	1	0	0	0	0	0	0	0	0	0	0	0	0	0	0	0	0	0	0
32941	14	2	2021	2021-02-09	32941	42	1	1	14.84	2	0.19	0	0	M	1	1	0	0	0	1	0	1	0	0	0	1	0	0	0	0	1	0	1	0	0	0	0	0	0	0	0	0	0	0	0	0	0	0	0
32954	14	2	2021	2021-02-09	32954	46	1	1	16.1	3	0.22	0	0	M	0	1	1	1	0	1	1	1	1	1	1	1	0	0	0	1	1	0	0	1	0	0	0	0	0	0	0	0	0	0	0	0	0	0	0
32965	14	2	2021	2021-02-09	32965	25	1	1	13.96	2	1.73	0	0	M	1	1	0	0	0	0	0	0	1	0	0	1	0	0	0	0	1	0	0	1	0	0	0	0	0	0	0	0	0	0	0	0	0	0	0
32968	14	2	2021	2021-02-09	32968	54	1	1	16.2	4	1.25	0	0	F	1	1	0	0	0	0	1	1	0	1	1	0	0	0	0	0	1	1	0	0	0	0	1	0	0	0	0	0	0	0	0	0	0	0	0
32982	14	2	2021	2021-02-10	32982	29	1	1	15.39	4	0.16	0	0	M	1	0	0	1	1	1	1	1	1	1	1	1	0	0	0	1	1	1	1	0	0	0	0	0	0	0	0	0	0	0	0	0	0	0	0
32987	14	2	2021	2021-02-10	32987	41	1	1	18.36	6	0.15	0	0	M	1	0	0	1	0	1	0	1	0	1	1	1	0	0	0	0	1	1	1	0	0	0	0	0	0	0	0	0	0	0	0	0	0	0	0
33006	14	2	2021	2021-02-10	33006	30	1	1	15.07	3	0.23	0	0	M	1	1	1	0	0	1	0	1	0	1	1	0	0	0	0	0	1	0	0	0	0	0	0	0	0	0	0	0	0	0	0	0	0	0	0
33007	14	2	2021	2021-02-10	33007	25	1	1	21.2	0	0.57	0	0	F	0	0	1	0	0	1	0	0	0	0	1	0	0	0	0	0	1	0	0	0	0	0	0	0	0	0	0	0	0	0	0	0	0	0	0
33008	14	2	2021	2021-02-10	33008	32	1	1	16.74	1	0.23	0	0	F	0	1	1	0	1	0	0	0	0	0	0	0	1	0	0	1	0	0	0	0	0	0	0	0	0	0	0	0	0	1	0	0	0	1	1
33048	14	2	2021	2021-02-11	33048	67	1	1	22.78	3	0.23	0	0	M	1	1	1	1	1	1	0	1	0	0	1	1	0	0	0	1	0	0	0	1	0	0	1	0	0	0	0	0	0	0	0	0	0	0	0
33213	14	2	2021	2021-02-18	33213	49	1	1	21.67	6	1.27	0	0	F	0	1	0	1	1	1	1	1	0	1	1	1	0	0	0	0	1	0	0	1	0	0	0	0	0	0	0	0	0	0	0	0	0	0	0
33233	14	2	2021	2021-02-18	33233	35	1	1	20.15	5	0.18	0	0	F	0	1	1	0	0	1	1	0	0	0	1	1	0	0	0	1	1	0	0	0	0	0	0	0	0	0	0	0	0	0	0	0	0	0	0
33249	14	2	2021	2021-02-18	33249	45	1	1	22.9	4	0.46	0	0	F	0	1	1	1	1	1	0	1	0	1	1	1	0	0	0	1	1	0	1	1	0	0	1	0	0	0	0	0	0	0	0	0	0	0	0
33398	14	2	2021	2021-02-19	33398	37	1	1	16.4	3	0.34	0.84	0.74	M	1	1	1	0	1	1	1	1	0	0	1	1	0	0	1	0	0	0	0	0	0	0	0	0	0	0	0	0	0	0	0	0	0	0	0
33406	14	2	2021	2021-02-19	33406	50	1	1	14.86	0	0.44	0	0	F	1	1	0	1	0	1	1	1	0	0	1	0	0	0	0	1	1	1	0	0	0	0	0	0	0	0	0	0	0	0	0	0	0	0	0
33654	14	2	2021	2021-02-22	33654	20	1	1	17.85	5	0.46	0.64	0.81	F	1	1	1	0	1	1	0	1	1	0	1	0	0	1	0	1	1	0	0	1	0	0	0	0	0	0	0	0	0	0	0	0	0	0	0
33673	14	2	2021	2021-02-22	33673	47	1	1	21.14	5	0.37	0	0	M	1	1	1	1	0	1	0	1	1	0	0	1	1	0	0	0	1	1	1	1	0	0	0	0	0	0	0	0	0	0	0	0	0	0	0
33879	14	2	2021	2021-02-23	33879	25	1	1	17.45	3	0.36	0	0	M	0	1	0	0	1	1	1	1	1	1	1	0	0	0	0	1	1	0	0	1	0	0	0	0	0	0	0	0	0	0	0	0	0	0	0
33895	14	2	2021	2021-02-23	33895	71	1	1	21.74	5	0.46	0	0	M	0	0	0	0	0	0	1	0	0	0	0	0	0	0	0	0	0	1	0	0	0	0	0	0	0	0	0	0	0	0	0	0	0	0	0
33896	14	2	2021	2021-02-23	33896	72	1	1	15.1	4	0.29	0	0	F	0	1	0	1	1	0	0	1	0	0	0	0	0	0	0	0	0	1	1	0	0	0	1	0	1	0	0	0	0	0	0	0	0	0	0
33903	14	2	2021	2021-02-23	33903	53	1	1	17.99	4	3.06	0	0	F	0	1	0	0	0	1	0	1	0	0	1	1	0	0	0	1	1	0	0	0	0	0	0	0	0	0	0	0	0	0	0	0	0	0	0
34211	14	2	2021	2021-02-25	34211	33	1	1	24.82	1	1.17	0	0	M	0	1	0	0	0	0	0	0	1	0	0	0	0	0	0	0	0	0	0	0	0	0	0	0	0	0	0	0	0	0	0	0	0	0	0
34212	14	2	2021	2021-02-25	34212	33	1	1	19.44	3	0.23	0	0	F	1	1	0	0	0	1	1	1	1	1	0	0	0	0	0	0	1	0	0	1	0	0	0	0	0	0	0	0	0	0	0	0	0	0	0
34232	14	2	2021	2021-02-25	34232	35	1	1	22.49	3	0.32	1.12	0.47	F	1	1	1	0	0	1	0	1	1	0	1	0	0	0	1	0	1	0	1	0	0	0	0	0	0	0	0	0	0	0	0	0	0	0	0
34238	14	2	2021	2021-02-25	34238	25	1	1	20.3	2	3.92	0	0	F	0	0	0	1	0	1	1	1	1	0	0	0	0	0	0	1	1	0	0	0	0	0	0	0	0	0	0	0	0	0	0	0	0	0	0
34404	14	2	2021	2021-02-26	34404	32	1	1	10.59	3	0.34	0.78	0.57	M	1	1	1	0	0	1	1	1	0	1	0	1	0	0	0	0	0	0	0	0	0	0	0	0	0	0	0	0	0	0	0	0	0	0	0
34438	14	2	2021	2021-02-26	34438	26	1	1	20.57	6	0.42	0	0	M	0	1	1	0	1	0	0	1	0	0	1	0	0	0	0	0	0	1	0	0	0	0	0	0	0	0	0	0	0	0	0	0	0	0	0
34616	15	3	2021	2021-03-01	34616	22	1	1	11.81	4	0.31	0	0	#N/A
34623	15	3	2021	2021-03-01	34623	85	1	1	17.84	1	1.22	1.71	2.25	F	0	1	0	0	0	0	0	0	0	0	0	0	0	0	0	0	0	0	0	0	0	0	1	1	1	0	0	0	0	0	0	0	0	0	0
34637	15	3	2021	2021-03-01	34637	39	1	1	18.65	3	0.34	0	0	F	1	1	1	0	1	1	1	0	0	1	0	0	1	0	0	0	0	0	0	0	0	0	0	0	0	0	0	0	0	0	0	0	0	0	0
34719	15	3	2021	2021-03-03	34719	52	1	1	15.1	2	0.19	0	0	M	1	0	1	0	1	1	0	0	0	0	1	0	0	0	0	0	1	0	0	0	0	0	1	0	0	0	0	0	0	0	0	0	0	0	0
34722	15	3	2021	2021-03-03	34722	27	1	1	20.95	8	1.75	0	0	F	1	0	1	0	0	1	0	1	0	0	0	1	0	0	0	0	0	0	0	1	1	0	0	0	0	0	0	0	0	0	0	0	0	0	0
34726	15	3	2021	2021-03-03	34726	40	1	1	14.23	1	4.31	0	0	F	1	1	1	0	0	1	0	0	0	1	0	1	0	0	0	0	1	0	0	0	0	0	0	0	0	0	0	0	0	0	0	0	0	0	0
34763	15	3	2021	2021-03-03	34763	64	1	1	22.56	4	0.43	0	0	F	0	1	0	0	0	1	0	1	0	0	1	0	1	0	0	0	1	0	0	0	0	0	0	0	0	0	0	0	0	0	0	0	0	0	0
34770	15	3	2021	2021-03-03	34770	25	1	1	28.42	7	3.43	0	0	F	1	1	1	1	1	1	0	1	0	1	1	1	0	0	1	1	1	0	0	1	0	0	0	0	0	0	0	0	0	0	0	0	0	0	0
34843	15	3	2021	2021-03-04	34843	45	1	1	15.71	6	0.53	0	0	F	1	1	1	1	1	1	1	1	0	0	1	0	1	0	0	1	1	1	1	0	0	0	0	0	0	0	0	0	0	0	0	0	0	0	0
34862	15	3	2021	2021-03-04	34862	50	1	1	20.97	5	0.71	0	0	F	0	1	0	0	0	0	0	0	0	0	0	0	0	0	0	1	0	1	1	0	0	0	0	0	0	0	0	0	0	0	0	0	0	0	0
34958	15	3	2021	2021-03-05	34958	39	1	1	18.48	3	1.91	0	0	M	1	1	1	0	0	0	1	0	1	0	1	1	0	0	0	1	1	0	0	0	0	0	0	0	0	0	0	0	0	0	0	0	0	0	0
34968	15	3	2021	2021-03-05	34968	28	1	1	17.74	6	0.57	0	0	M	0	1	1	0	1	1	1	1	1	0	1	0	0	0	0	1	0	1	1	0	0	0	0	0	0	0	0	0	0	0	0	0	0	0	0
34973	15	3	2021	2021-03-05	34973	21	1	1	20.96	3	2.34	0	0	M	1	1	0	1	0	1	1	1	1	0	1	0	0	0	0	1	0	0	0	1	1	0	0	0	0	0	0	0	0	0	0	0	0	0	0
35135	15	3	2021	2021-03-08	35135	32	1	1	12.79	3	0.41	0	0	M	1	1	0	0	0	0	0	1	0	0	0	0	0	0	0	0	1	0	0	0	0	0	0	0	0	0	0	0	0	0	0	0	0	0	0
35140	15	3	2021	2021-03-08	35140	33	1	1	23.25	5	2.71	0	0	M	0	1	0	1	0	0	1	1	0	0	1	1	0	0	0	0	1	0	0	0	0	0	0	0	0	0	0	0	0	0	0	0	0	0	0
35152	15	3	2021	2021-03-08	35152	31	1	1	31.78	9	0.85	1.05	2.13	F	1	1	1	1	0	1	1	1	0	0	1	0	0	0	0	1	1	1	1	1	0	0	0	0	0	0	0	0	0	0	0	0	0	0	0
35155	15	3	2021	2021-03-08	35155	27	1	1	19.31	7	0.25	0	0	M	1	1	1	0	1	1	1	1	0	0	1	1	0	0	0	0	1	0	0	0	0	0	0	0	0	0	0	0	0	0	0	0	0	0	0
35163	15	3	2021	2021-03-08	35163	37	1	1	18.68	5	1.64	0	0	M	0	1	1	0	1	1	1	1	1	0	1	1	1	0	1	1	1	1	1	0	0	0	0	0	0	0	0	0	0	0	0	0	0	0	0
35231	15	3	2021	2021-03-09	35231	24	1	1	10.78	4	0.28	0	0	F	1	1	1	0	0	1	1	1	0	1	0	1	0	0	0	0	1	0	0	0	0	0	0	0	0	0	0	0	0	0	0	0	0	0	0
35238	15	3	2021	2021-03-09	35238	54	1	1	13.28	4	NR	NR	NR	F	0	1	0	0	1	1	1	1	0	1	1	1	0	0	0	0	1	0	0	0	0	0	1	0	0	0	0	0	0	0	0	0	0	0	0
35258	15	3	2021	2021-03-09	35258	43	1	1	17.87	4	0.54	0.54	0.48	M	1	1	1	0	1	1	0	1	1	1	1	0	0	0	0	1	1	0	0	1	0	0	1	0	0	0	0	0	0	0	0	0	0	0	0
35394	15	3	2021	2021-03-10	35394	31	1	1	12.15	2	0.61	0	0	M	1	1	0	0	0	0	0	1	1	1	1	0	0	0	0	0	1	0	0	0	0	0	0	0	0	0	0	0	0	0	0	0	0	0	0
35412	15	3	2021	2021-03-11	35412	49	1	1	16.22	2	0.57	1.21	0.94	F	0	1	1	1	0	1	0	1	1	0	0	0	0	0	0	0	0	0	0	0	0	0	0	0	0	0	0	0	0	0	0	0	0	0	0
35422	15	3	2021	2021-03-11	35422	51	1	1	16.95	6	0.53	0	0	M	1	1	0	0	1	1	0	1	0	1	1	0	0	0	0	0	1	1	0	0	0	0	0	0	0	0	0	0	0	0	0	0	0	0	0
35424	15	3	2021	2021-03-11	35424	30	1	1	18.31	2	0.68	0.61	0.55	F	1	1	1	0	0	1	0	1	1	0	0	0	1	0	1	1	1	0	1	1	0	0	0	0	0	0	0	0	0	0	0	0	0	0	0
35430	15	3	2021	2021-03-11	35430	50	1	1	19.48	5	0.62	0	0	M	1	1	0	0	1	1	0	1	0	1	0	1	0	0	0	1	1	0	0	1	0	0	1	0	0	0	0	0	0	0	0	0	0	0	0
35515	15	3	2021	2021-03-12	35515	59	1	1	18.25	2	0.75	1.25	1.2	M	0	1	0	0	1	1	1	1	0	1	1	1	0	0	0	0	1	0	0	0	0	0	0	0	0	0	0	0	0	0	0	0	0	0	0
35532	15	3	2021	2021-03-12	35532	39	1	1	23.79	5	3.87	0	0	M	1	1	0	1	0	1	0	1	0	0	0	0	0	0	0	1	1	0	0	0	0	0	0	0	0	0	0	0	0	0	0	0	0	0	0
35534	15	3	2021	2021-03-12	35534	24	1	1	16.2	3	3.14	0	0	M	1	1	1	0	1	1	0	0	1	1	1	1	1	0	0	1	0	1	0	1	0	0	0	0	0	0	0	0	0	0	0	0	0	0	0
35544	15	3	2021	2021-03-12	35544	33	1	1	20.75	5	0.63	0	0	M	1	1	1	0	0	1	1	1	0	1	1	1	1	0	0	1	1	0	0	1	0	0	0	0	0	0	0	0	0	0	0	0	0	0	0
35547	15	3	2021	2021-03-12	35547	35	1	1	17.95	8	0.36	0	0	F	1	1	1	1	1	1	1	1	0	1	1	1	1	0	0	1	1	1	1	0	1	0	0	0	0	0	0	0	0	0	0	0	0	0	0
35612	15	3	2021	2021-03-15	35612	45	1	1	14.02	3	0.42	0	0	F	1	1	1	1	1	1	1	1	1	1	1	1	1	1	1	0	1	1	1	1	1	0	0	0	0	0	0	0	0	0	0	0	0	0	0
35623	15	3	2021	2021-03-15	35623	36	1	1	13.96	2	0.54	0	0	F	1	1	1	1	0	1	1	0	0	1	0	1	0	0	0	1	0	0	0	0	0	0	0	0	0	0	0	0	0	0	0	0	0	0	0
35624	15	3	2021	2021-03-15	35624	51	1	1	13.59	5	0.53	0	0	M	1	1	1	1	0	1	0	1	0	1	1	0	0	0	0	1	1	0	0	0	0	0	0	0	0	0	0	0	0	0	0	0	0	0	0
35641	15	3	2021	2021-03-15	35641	19	1	1	23.22	5	0.22	0	0	M	1	0	0	0	0	0	0	1	0	0	0	0	0	0	0	0	1	0	1	0	0	0	0	0	0	0	0	0	0	0	0	0	0	0	0
35643	15	3	2021	2021-03-15	35643	44	1	1	18.18	2	0.51	0	0	M	1	1	0	1	0	1	0	1	0	1	0	0	0	0	1	0	1	0	0	0	0	0	0	0	0	0	0	0	0	0	0	0	0	0	0
35672	15	3	2021	2021-03-15	35672	23	1	1	21.52	2	3.7	0	0	M	1	1	1	0	0	1	1	0	1	0	1	1	0	0	1	0	1	0	0	1	0	0	0	0	0	0	0	0	0	0	0	0	0	0	0
35716	15	3	2021	2021-03-16	35716	54	1	1	16.36	2	0.32	0	0	M	0	1	0	0	0	1	0	0	0	0	0	0	0	0	1	0	1	0	0	0	1	0	0	0	0	0	0	0	0	0	0	0	0	0	0
35733	15	3	2021	2021-03-16	35733	72	1	1	11.45	3	2.96	0	0	M	1	1	1	0	0	0	1	0	1	1	1	0	0	0	0	0	1	0	0	0	0	0	1	0	1	0	0	0	0	0	0	0	0	0	0
35735	15	3	2021	2021-03-16	35735	28	1	1	11.98	1	3.51	0	0	F	0	0	1	0	0	1	1	1	0	1	1	0	0	0	0	1	0	0	0	0	0	0	0	0	0	0	0	0	0	0	0	0	0	0	0
35744	15	3	2021	2021-03-16	35744	48	1	1	19.98	3	0.28	0	0	M	0	0	0	0	0	1	0	0	0	0	0	0	0	0	0	0	0	0	0	0	0	0	1	0	0	0	0	0	0	0	0	0	0	0	0
35747	15	3	2021	2021-03-16	35747	65	1	1	12.93	5	0.26	0.5	0.5	M	1	1	0	0	1	1	1	1	0	1	1	1	1	0	0	0	1	1	1	1	1	0	0	0	0	0	0	0	0	0	0	0	0	0	0
35761	15	3	2021	2021-03-16	35761	35	1	1	19.55	8	NR	NR	NR	M	0	1	0	0	0	1	1	1	0	0	1	0	0	0	0	0	0	0	0	0	0	0	0	0	0	0	0	0	0	0	0	0	0	0	0
35773	15	3	2021	2021-03-16	35773	33	1	1	22.68	5	0.61	0	0	F	1	0	1	0	0	1	1	1	0	0	1	0	0	0	0	0	1	1	1	1	0	0	0	0	0	0	0	0	0	0	0	0	0	0	0
35780	15	3	2021	2021-03-16	35780	47	1	1	16.54	5	0.27	0	0	M	1	0	1	0	1	1	1	1	0	1	1	0	0	0	0	0	1	1	1	1	0	0	0	0	0	0	0	0	0	0	0	0	0	0	0
35781	15	3	2021	2021-03-16	35781	62	1	1	23.94	5	0.74	0	0	F	0	1	0	0	0	0	0	1	0	0	0	0	0	0	0	1	0	0	0	1	0	0	0	0	0	1	0	0	0	0	0	0	0	0	0
35817	15	3	2021	2021-03-17	35817	47	1	1	16.89	7	0.52	0.52	0.71	F	0	1	0	1	1	1	0	1	0	1	0	1	0	0	0	1	1	0	0	0	0	0	1	0	0	0	0	0	0	0	0	0	0	0	0
35826	15	3	2021	2021-03-17	35826	27	1	1	19.04	6	0.92	0	0	M	1	1	1	1	1	1	1	1	1	1	1	0	1	0	0	1	1	1	1	1	0	0	0	0	0	0	0	0	0	0	0	0	0	0	0
35842	15	3	2021	2021-03-17	35842	42	1	1	16.09	8	0.3	0	0	M	1	1	1	1	0	1	0	1	0	1	0	1	1	0	0	1	1	0	0	0	0	0	0	0	0	0	0	0	0	0	0	0	0	0	0
35857	15	3	2021	2021-03-17	35857	39	1	1	21.68	2	3.68	0	0	M	0	1	0	0	0	0	0	0	1	0	1	0	0	0	0	1	0	0	0	0	0	0	0	0	0	0	0	0	0	0	0	0	0	0	0
35934	15	3	2021	2021-03-18	35934	32	1	1	22.89	6	1.57	0	0	M	1	1	0	0	0	1	1	0	0	1	1	0	0	0	0	1	1	0	0	0	0	0	0	0	0	0	0	0	0	0	0	0	0	0	0
35969	15	3	2021	2021-03-18	35969	55	1	1	20.4	3	0.29	0.6	0.55	F	1	1	0	1	0	1	0	1	0	1	0	1	0	1	0	1	0	1	1	0	0	0	0	0	0	0	0	0	0	0	0	0	0	0	0
35977	15	3	2021	2021-03-18	35977	55	1	1	20.9	3	1.96	0	0	M	1	1	0	0	0	0	0	1	0	1	0	0	0	0	0	0	1	0	0	0	0	0	0	0	0	0	0	0	0	0	0	0	0	0	0
35981	15	3	2021	2021-03-18	35981	38	1	1	19.54	1	0.29	0	0	F	0	0	1	0	1	1	0	1	0	1	0	0	0	0	0	0	0	0	0	1	1	0	1	0	0	0	0	0	0	0	0	0	0	0	0
35987	15	3	2021	2021-03-18	35987	40	1	1	14.92	5	0.71	0	0	F	1	1	1	1	1	1	1	1	0	1	1	0	1	0	1	1	1	0	0	0	0	0	0	0	0	0	0	0	0	0	0	0	0	0	0
35993	15	3	2021	2021-03-18	35993	46	1	1	24.98	10	2.32	0	0	M	0	0	1	1	1	0	1	1	0	0	1	1	0	0	1	0	1	1	1	1	1	0	1	0	0	0	0	0	0	0	0	0	0	0	0
35997	15	3	2021	2021-03-18	35997	26	1	1	16.2	4	0.49	0.93	0.72	M	1	1	1	0	1	1	1	1	0	1	1	0	0	0	0	0	1	1	1	0	0	0	0	0	0	0	0	0	0	0	0	0	0	0	0
35998	15	3	2021	2021-03-18	35998	53	1	1	14.27	2	0.66	0.65	0.59	F	1	1	1	0	0	1	0	1	0	1	0	1	1	0	0	1	0	1	1	0	0	0	0	0	0	0	0	0	0	0	0	0	0	0	0
35999	15	3	2021	2021-03-18	35999	32	1	1	16.41	8	0.42	0	0	M	0	1	1	0	0	1	1	1	1	1	1	0	1	0	0	0	0	1	1	0	0	0	1	0	0	0	0	0	0	0	0	0	0	0	0
36088	15	3	2021	2021-03-19	36088	21	1	1	25.49	7	3.72	2	0.34	F	1	1	1	0	0	1	1	1	1	0	1	0	0	1	0	1	0	1	1	0	0	0	0	0	0	0	0	0	0	0	0	0	0	0	0
36100	15	3	2021	2021-03-19	36100	62	1	1	17.29	5	0.36	0.54	0.5	M	0	1	0	1	0	0	1	0	0	0	0	0	0	0	0	0	0	0	0	1	0	0	1	0	0	0	0	0	0	0	0	0	0	0	0
36101	15	3	2021	2021-03-19	36101	27	1	1	16.61	5	0.63	0	0	M	1	1	0	1	1	1	1	1	1	1	1	1	0	0	0	0	1	0	0	0	0	0	0	0	0	0	0	0	0	0	0	0	0	0	0
36235	15	3	2021	2021-03-22	36235	63	1	1	17.97	8	0.31	0	0	M	0	1	0	0	0	0	1	1	1	1	0	0	0	0	0	1	0	0	0	0	1	0	1	0	0	0	0	0	0	0	0	0	0	0	0
36240	15	3	2021	2021-03-22	36240	27	1	1	17.16	5	0.35	0	0	M	1	1	1	0	1	0	1	1	0	0	1	1	0	0	0	1	1	0	0	0	0	0	0	1	0	0	0	0	0	0	0	0	0	0	0
36247	15	3	2021	2021-03-22	36247	37	1	1	16.13	3	0.51	0	0	M	0	0	0	0	0	1	0	1	0	1	1	0	0	0	0	1	0	0	0	0	0	0	0	0	0	0	0	0	0	0	0	0	0	0	0
36248	15	3	2021	2021-03-22	36248	54	1	1	16.03	4	4.72	0	0	F	0	1	0	1	0	1	1	1	0	0	1	0	0	1	0	1	1	1	0	1	0	0	0	0	0	0	0	0	0	0	0	0	0	0	0
36252	15	3	2021	2021-03-22	36252	52	1	1	22.32	4	0.36	0	0	F	1	1	0	0	0	0	0	1	1	1	0	0	0	0	0	0	0	0	0	0	0	0	1	0	0	0	0	0	0	0	0	0	0	0	0
36272	15	3	2021	2021-03-22	36272	35	1	1	21.39	5	1.78	0	0	M	1	1	0	1	1	1	1	1	1	1	1	0	1	0	0	0	1	1	1	1	0	0	0	0	0	0	0	0	0	0	0	0	0	0	0
36287	15	3	2021	2021-03-22	36287	32	1	1	15.7	4	0	0	0	F	0	1	1	1	0	1	1	1	1	1	1	0	0	0	0	0	0	0	0	1	0	0	0	0	0	0	0	0	0	0	0	0	0	0	0
36294	15	3	2021	2021-03-22	36294	42	1	1	21.61	4	4.75	0	0	F	0	1	0	0	0	0	0	0	0	0	0	0	0	0	0	1	0	1	0	0	0	0	1	0	0	0	0	0	0	0	0	0	0	0	0
36320	15	3	2021	2021-03-22	36320	51	1	1	19.35	3	4.62	0	0	F	1	1	0	1	0	0	1	1	0	1	1	0	0	0	0	0	0	0	0	0	0	0	0	0	0	1	0	0	0	0	0	0	0	0	0
36321	15	3	2021	2021-03-22	36321	57	1	1	25.99	10	3.61	0	0	F	1	1	1	0	1	1	0	1	1	1	0	0	1	0	0	1	0	0	0	0	1	0	0	0	1	0	0	0	0	0	0	0	0	0	0
36325	15	3	2021	2021-03-22	36325	47	1	1	14.79	4	0.91	0	0	F	1	1	1	0	0	1	1	1	1	1	0	1	1	0	0	1	1	1	1	1	1	0	1	0	0	0	0	0	0	0	0	0	0	0	0
36340	15	3	2021	2021-03-22	36340	47	1	1	15.01	3	3.28	0	0	M	0	1	1	0	0	0	1	1	1	0	1	0	1	0	0	1	1	0	0	0	0	0	0	0	0	0	0	0	0	0	0	0	0	0	0
36400	15	3	2021	2021-03-23	36400	60	1	1	13.84	3	0.32	0.45	0.64	M	1	1	0	0	0	0	0	1	0	0	0	0	0	0	0	0	0	0	0	0	0	0	0	0	1	0	0	0	0	0	0	0	0	0	0
36401	15	3	2021	2021-03-23	36401	51	1	1	23.73	4	2.48	0	0	F	0	0	0	0	1	0	0	1	0	1	0	0	0	0	0	0	0	1	1	0	0	0	1	0	1	0	0	0	0	0	0	0	0	0	0
36424	15	3	2021	2021-03-23	36424	56	1	1	18.51	6	0.81	0	0	M	1	0	1	0	1	1	1	1	1	1	0	0	1	0	0	0	1	0	0	1	0	0	1	0	1	0	1	0	0	0	0	0	0	0	0
36426	15	3	2021	2021-03-23	36426	63	1	1	18.36	8	1.96	1.29	3.62	F	1	1	1	0	1	0	0	1	1	0	0	0	0	0	0	0	1	0	0	0	0	0	1	0	1	0	0	0	0	0	0	0	0	0	0
36428	15	3	2021	2021-03-23	36428	25	1	1	14.8	3	0.31	0	0	M	0	0	0	0	0	0	0	0	0	0	1	0	0	0	0	0	0	0	1	0	0	0	0	0	0	0	0	0	0	0	0	0	0	0	0
36432	15	3	2021	2021-03-23	36432	56	1	1	18.25	6	0.38	0.95	0.83	M	1	1	0	0	0	1	1	1	0	0	1	0	0	0	0	0	1	0	1	0	0	0	1	0	1	0	0	0	0	0	0	0	0	0	0
36439	15	3	2021	2021-03-23	36439	58	1	1	14.53	7	0.49	0	0	M	1	1	1	1	1	1	1	1	1	1	1	1	0	0	0	1	1	0	1	1	1	0	1	0	0	0	0	0	0	0	0	0	0	0	0
36537	15	3	2021	2021-03-24	36537	53	1	1	19.77	3	0.28	0.58	0.88	F	1	1	0	1	1	1	1	1	0	1	0	1	1	1	0	0	1	0	1	1	0	0	1	0	0	0	0	0	0	0	0	0	0	0	0
36566	15	3	2021	2021-03-24	36566	28	1	1	15.64	4	0.56	0.59	0.7	F	1	1	1	0	0	1	0	0	0	1	1	1	1	0	0	0	0	0	0	0	0	0	0	0	0	0	0	0	0	0	0	0	0	0	0
36570	15	3	2021	2021-03-24	36570	38	1	1	15.94	8	0.33	0	0	F	1	1	1	0	1	1	0	1	0	1	0	1	1	0	1	1	1	0	0	1	0	0	0	0	0	0	0	0	0	0	0	0	0	0	0
36601	15	3	2021	2021-03-24	36601	23	1	1	14	3	0.77	0	0	M	0	1	1	0	0	0	1	1	0	0	1	0	0	0	0	0	0	0	0	0	0	0	0	0	0	0	0	0	0	0	0	0	0	0	0
36612	15	3	2021	2021-03-24	36612	38	1	1	24.64	2	3.65	0	0	F	1	0	1	0	0	1	0	1	0	0	0	0	0	0	0	0	1	0	0	1	0	0	0	0	0	0	0	0	0	0	0	0	0	0	0
36624	15	3	2021	2021-03-24	36624	42	1	1	17.56	5	0.19	0	0	M	1	1	1	0	0	1	0	1	0	0	1	0	0	0	0	0	1	1	1	0	0	0	0	0	0	0	0	0	0	0	0	0	0	0	0
36628	15	3	2021	2021-03-24	36628	46	1	1	24.64	5	1.93	0	0	M	1	1	0	0	0	1	0	1	0	0	0	0	0	0	0	0	1	1	1	1	0	0	1	1	0	0	0	0	0	0	0	0	0	0	0
36639	15	3	2021	2021-03-24	36639	40	1	1	18.18	6	NR	NR	NR	M	1	1	1	0	0	0	0	1	0	0	1	0	0	0	0	0	1	1	1	0	0	0	0	0	0	0	0	0	0	0	0	0	0	0	0
36643	15	3	2021	2021-03-24	36643	25	1	1	15.68	8	2.36	0	0	F	1	1	0	0	0	1	1	1	1	0	1	0	0	0	0	1	1	1	1	0	0	0	0	0	0	0	0	0	0	0	0	0	0	0	0
36648	15	3	2021	2021-03-24	36648	57	1	1	14.15	2	0.39	0	0	M	1	1	0	0	0	1	0	0	0	1	1	0	0	0	0	0	0	0	0	0	0	0	1	0	0	0	0	0	0	0	0	0	0	0	0
36786	15	3	2021	2021-03-25	36786	46	1	1	18.66	5	1.08	0	0	M	1	1	1	0	1	0	1	1	1	0	1	1	0	0	0	1	0	1	1	0	0	0	0	0	0	0	0	0	0	0	0	0	0	0	0
36789	15	3	2021	2021-03-25	36789	40	1	1	18.71	5	0.3	0	0	F	1	1	1	0	0	1	1	1	0	0	1	0	1	0	1	0	1	1	1	0	0	0	0	0	0	0	0	0	0	0	0	0	0	0	0
36827	15	3	2021	2021-03-25	36827	30	1	1	15.31	3	0.48	0	0	M	1	1	0	0	0	1	1	1	0	1	0	0	0	0	0	0	1	0	0	0	0	0	0	0	0	0	0	0	0	0	0	0	0	0	0
36848	15	3	2021	2021-03-25	36848	34	1	1	15.01	4	0.23	0	0	M	1	1	1	0	0	1	1	1	1	1	1	1	0	0	1	0	1	0	0	0	0	0	0	0	0	0	0	0	0	0	0	0	0	0	0
36849	15	3	2021	2021-03-25	36849	35	1	1	18.9	7	0.91	0	0	F	0	1	1	0	1	0	1	1	1	0	1	1	1	0	1	1	1	1	1	0	0	0	1	0	0	0	0	0	0	0	0	0	0	0	0
36868	15	3	2021	2021-03-25	36868	46	1	1	14.09	3	0.3	0.53	0.47	F	1	0	0	0	1	1	0	1	0	1	1	1	0	0	0	1	1	0	0	1	0	0	0	0	0	0	0	0	0	0	0	0	0	0	0
36919	15	3	2021	2021-03-26	36919	37	1	1	19.2	7	1.44	0	0	M	1	1	0	0	0	1	0	0	0	1	0	1	0	0	0	0	1	1	1	0	0	0	0	0	0	0	0	0	0	0	0	0	0	0	0
36920	15	3	2021	2021-03-26	36920	31	1	1	17.57	2	0.4	0.62	0.59	M	1	1	0	0	0	0	1	1	0	1	0	0	0	0	0	1	1	0	0	0	0	0	0	0	0	0	0	0	0	0	0	0	0	0	0
36925	15	3	2021	2021-03-26	36925	24	1	1	22.89	1	4.41	0	0	M	0	1	1	0	0	1	1	0	0	0	1	0	0	0	0	0	0	0	0	0	0	0	0	0	0	0	0	0	0	0	0	0	0	0	0
36928	15	3	2021	2021-03-26	36928	48	1	1	23.16	5	0.68	0	0	M	1	1	0	0	0	1	1	1	0	0	1	1	0	0	0	0	1	0	0	0	0	0	0	0	0	0	0	0	0	0	0	0	0	0	0
36943	15	3	2021	2021-03-26	36943	27	1	1	14.36	2	0.5	0.9	0.64	M	1	1	0	0	0	1	0	1	0	0	0	0	0	0	0	0	1	0	0	0	0	0	0	0	0	0	0	0	0	0	0	0	0	0	0
36947	15	3	2021	2021-03-26	36947	43	1	1	17.95	2	0.51	0	0	M	0	0	1	0	0	1	0	0	0	0	1	1	0	0	0	0	0	1	0	0	0	0	1	0	0	0	0	0	0	0	0	0	0	0	0
36949	15	3	2021	2021-03-26	36949	58	1	1	16.55	3	0.25	0	0	F	1	0	1	0	0	1	0	1	0	1	0	0	0	0	0	0	1	0	0	0	0	0	0	0	0	0	0	0	0	0	0	0	0	0	0
36957	15	3	2021	2021-03-26	36957	22	1	1	19.5	2	0.68	0	0	M	1	1	1	0	0	1	0	1	0	0	0	0	0	0	0	0	1	0	0	0	0	0	0	0	0	0	0	0	0	0	0	0	0	0	0
36959	15	3	2021	2021-03-26	36959	35	1	1	16.8	4	0.17	0.52	0.39	F	0	0	0	0	1	1	1	0	0	0	1	0	0	0	0	0	1	0	0	0	0	0	0	0	0	0	0	0	0	0	0	0	0	0	0
36971	15	3	2021	2021-03-26	36971	67	1	1	25.98	1	0.52	0	0	M	1	0	0	0	0	0	0	0	0	0	0	0	0	0	0	0	0	0	0	0	0	0	0	0	0	0	0	0	0	0	0	0	0	0	0
36988	15	3	2021	2021-03-26	36988	31	1	1	22.59	1	3.68	0	0	M	0	1	0	0	0	0	1	0	0	0	1	0	0	0	0	1	0	0	0	0	0	0	0	0	0	0	0	0	0	0	0	0	0	0	0
36989	15	3	2021	2021-03-26	36989	30	1	1	15.9	2	0.38	0	0	F	0	1	1	0	0	1	0	1	0	0	1	1	0	0	1	1	0	1	1	0	0	0	0	0	0	0	0	0	0	0	0	0	0	0	0
36990	15	3	2021	2021-03-26	36990	63	1	1	24.75	10	3.92	0	0	F	0	1	0	1	0	0	0	1	0	1	0	0	0	0	0	0	0	0	0	0	0	0	1	0	0	0	0	0	0	0	0	0	0	0	0
36994	15	3	2021	2021-03-26	36994	26	1	1	15.16	3	0.63	0	0	M	0	1	1	0	0	1	0	0	0	0	1	1	0	0	0	0	0	0	0	0	0	0	0	0	0	0	0	0	0	0	0	0	0	0	0
36999	15	3	2021	2021-03-26	36999	32	1	1	15.42	2	0.29	0	0	F	1	1	1	0	0	1	0	0	0	0	1	1	0	0	1	1	1	0	0	1	0	0	0	0	0	0	0	0	0	0	0	0	0	0	0
37001	15	3	2021	2021-03-26	37001	29	1	1	15.76	4	2.5	0	0	M	0	1	1	1	0	1	1	1	1	1	1	1	1	0	0	1	1	0	0	1	0	0	0	0	0	0	0	0	0	0	0	0	0	0	0
37004	15	3	2021	2021-03-26	37004	33	1	1	16	3	0.44	0	0	M	0	0	0	0	1	1	0	1	0	0	1	0	0	0	0	0	1	1	1	0	0	0	0	0	0	0	0	0	0	0	0	0	0	0	0
37009	15	3	2021	2021-03-26	37009	42	1	1	14.19	2	0.38	0	0	M	1	0	0	0	1	1	0	0	0	0	0	0	0	0	0	0	1	0	0	1	0	0	0	0	0	0	0	0	0	0	0	0	0	0	0
37081	15	3	2021	2021-03-29	37081	57	1	1	15.33	10	NR	NR	NR	M	0	1	0	0	0	0	0	0	0	0	0	0	0	0	0	0	0	0	0	0	0	0	0	0	1	0	0	0	0	0	0	0	0	0	0
37085	15	3	2021	2021-03-29	37085	32	1	1	15.46	5	0.36	0	0	F	1	1	0	1	1	1	1	1	1	1	0	1	0	0	0	1	1	0	1	1	0	0	0	0	0	0	0	0	0	0	0	0	0	0	0
37086	15	3	2021	2021-03-29	37086	26	1	1	20.56	4	0.28	0	0	M	1	1	1	1	1	1	0	1	1	1	0	1	1	0	0	1	1	1	1	1	0	0	0	0	0	0	0	0	0	0	0	0	0	0	0
37099	15	3	2021	2021-03-29	37099	37	1	1	17.96	9	0.9	0	0	M	1	0	0	1	1	1	0	1	0	0	0	1	0	0	0	0	0	0	0	1	0	0	0	0	0	0	0	0	0	0	0	0	0	0	0
37101	15	3	2021	2021-03-29	37101	19	1	1	14.42	2	0.46	0	0	M	0	0	1	1	0	1	0	1	0	1	1	0	0	0	0	0	0	0	0	0	0	0	0	0	0	0	0	0	0	0	0	0	0	0	0
37119	15	3	2021	2021-03-29	37119	39	1	1	15.93	7	0.51	0	0	F	0	1	1	1	1	1	1	1	1	1	1	1	1	0	0	1	1	0	0	1	0	0	0	0	0	0	0	0	0	0	0	0	0	0	0
37126	15	3	2021	2021-03-29	37126	48	1	1	15.36	9	1.92	0	0	M	1	1	0	0	1	1	0	1	1	1	1	0	0	0	0	1	1	0	0	0	0	0	1	0	0	0	0	0	0	0	0	0	0	0	0
37127	15	3	2021	2021-03-29	37127	37	1	1	16.12	5	0.78	0.55	0.55	F	1	1	0	0	0	1	1	1	0	1	1	0	0	0	0	0	1	0	0	1	0	0	0	0	0	0	0	0	0	0	0	0	0	0	0
37144	15	3	2021	2021-03-29	37144	40	1	1	11.94	2	0.32	0.71	0.66	M	1	1	1	0	0	0	1	0	0	1	0	1	0	1	0	1	0	0	0	0	0	0	0	0	0	0	0	0	0	0	0	0	0	0	0
37147	15	3	2021	2021-03-29	37147	51	1	1	11.66	3	0.49	0	0	F	1	1	1	0	1	1	0	0	0	0	1	0	0	1	0	0	1	0	0	1	0	0	0	0	0	0	0	0	0	0	0	0	0	0	0
37153	15	3	2021	2021-03-29	37153	30	1	1	19.05	5	0.32	1.06	0.72	M	1	1	1	0	0	1	1	1	0	1	1	0	0	0	0	1	1	1	1	1	0	0	0	0	0	0	0	0	0	0	0	0	0	0	0
37159	15	3	2021	2021-03-29	37159	38	1	1	16.95	4	0.52	0	0	M	0	0	0	1	1	1	0	1	0	1	1	0	0	0	0	0	1	1	1	0	0	0	0	0	0	0	0	0	0	0	0	0	0	0	0
37166	15	3	2021	2021-03-29	37166	32	1	1	21.83	6	0.34	0	0	F	1	1	1	1	1	1	0	1	1	1	1	0	0	0	0	1	1	1	1	1	0	0	0	0	0	0	0	0	0	0	0	0	0	0	0
37167	15	3	2021	2021-03-29	37167	25	1	1	15.56	4	1.94	0	0	F	0	1	1	0	0	1	1	0	0	0	1	0	0	0	0	0	1	0	0	1	0	0	0	0	0	0	0	0	0	0	0	0	0	0	0
37169	15	3	2021	2021-03-29	37169	54	1	1	23.35	2	0.7	0	0	F	0	1	1	0	0	1	0	0	1	0	1	1	0	1	0	0	1	0	0	0	0	0	0	0	0	0	0	0	0	0	0	0	0	0	0
37172	15	3	2021	2021-03-29	37172	33	1	1	16.1	6	0.57	0	0	M	1	1	1	0	1	1	1	1	0	0	1	0	0	0	0	0	1	0	0	1	0	0	0	0	0	0	0	0	0	0	0	0	0	0	0
37173	15	3	2021	2021-03-29	37173	37	1	1	18.58	4	0.72	0	0	M	1	1	0	0	0	1	1	1	0	1	1	0	0	0	0	0	1	1	0	1	0	0	0	0	0	0	0	0	0	0	0	0	0	0	0
37175	15	3	2021	2021-03-29	37175	36	1	1	13.7	1	4.1	0	0	F	1	1	1	1	0	1	1	1	1	1	1	1	0	1	0	1	1	1	0	0	0	0	0	0	0	0	0	0	0	0	0	0	0	0	0
37191	15	3	2021	2021-03-30	37191	56	1	1	15.19	4	2.44	0	0	M	1	1	1	0	0	1	0	1	0	1	0	1	0	0	0	0	1	0	1	0	0	0	1	0	0	0	0	0	0	0	0	0	0	0	0
37198	15	3	2021	2021-03-30	37198	44	1	1	20.01	4	0.26	0	0	M	1	1	1	0	0	1	1	1	1	1	1	0	0	0	0	1	1	1	1	0	0	0	0	0	0	0	0	0	0	0	0	0	0	0	0
37202	15	3	2021	2021-03-30	37202	34	1	1	12.55	5	0.63	0	0	F	1	1	1	0	0	1	1	1	0	0	1	1	0	0	0	1	1	0	0	0	0	0	0	0	0	0	0	0	0	0	0	0	0	0	0
37207	15	3	2021	2021-03-30	37207	25	1	1	20.23	2	4.09	0	0	M	0	1	0	0	0	1	0	0	0	0	0	1	0	0	0	1	0	1	1	0	0	0	0	0	0	0	0	0	0	0	0	0	0	0	0
37209	15	3	2021	2021-03-30	37209	25	1	1	21.36	5	0.97	0	0	M	1	1	0	0	0	0	1	0	1	1	1	1	0	0	0	1	1	1	1	0	0	0	0	0	0	0	0	0	0	0	0	0	0	0	0
37233	15	3	2021	2021-03-30	37233	27	1	1	20.72	5	0.38	0	0	M	1	1	0	0	0	1	1	1	1	1	1	1	0	0	0	1	0	1	1	0	0	0	0	0	0	0	0	0	0	0	0	0	0	0	0
37239	15	3	2021	2021-03-30	37239	33	1	1	18.44	8	1.08	0	0	M	1	0	1	0	0	1	1	1	0	1	1	1	0	0	0	1	1	0	0	0	0	0	0	0	0	0	0	0	0	0	0	0	0	0	0
37258	15	3	2021	2021-03-30	37258	58	1	1	21.37	6	1.4	0	0	M	1	1	1	0	0	1	1	1	0	1	0	1	0	0	0	1	1	0	1	0	0	0	0	1	0	0	0	0	0	0	0	0	0	0	0
37260	15	3	2021	2021-03-30	37260	58	1	1	15.42	3	4.13	0	0	F	1	1	1	1	0	1	1	0	0	0	1	0	0	0	0	1	0	1	0	1	0	0	1	1	1	0	0	0	0	0	0	0	0	0	0
37271	15	3	2021	2021-03-30	37271	51	1	1	21.83	9	NR	NR	NR	F	1	1	1	0	1	1	1	1	1	1	1	0	1	0	0	1	0	1	1	0	0	0	1	0	1	0	0	0	0	0	0	0	0	0	0
37272	15	3	2021	2021-03-30	37272	31	1	1	19.16	4	0.41	0	0	M	1	1	1	0	0	0	0	0	0	1	0	0	0	0	0	0	0	1	1	1	0	0	0	0	0	0	0	0	0	0	0	0	0	0	0
37322	15	3	2021	2021-03-31	37322	50	1	1	16.21	3	0.41	0.64	0.62	F	1	1	0	0	0	0	1	1	0	1	0	0	0	0	0	1	1	0	0	1	0	0	0	0	0	0	0	0	0	0	0	0	0	0	0
37338	15	3	2021	2021-03-31	37338	47	1	1	17.94	3	2.77	0	0	M	1	1	0	1	1	1	0	1	0	0	1	0	0	0	0	1	1	0	0	0	0	0	0	0	0	0	0	0	0	0	0	0	0	0	0
37342	15	3	2021	2021-03-31	37342	45	1	1	13.41	10	0.63	0.86	0.71	F	0	0	0	0	0	1	0	1	0	0	0	0	0	0	0	0	1	0	0	0	0	0	0	0	0	0	0	0	0	1	0	0	0	1	1
37362	15	3	2021	2021-03-31	37362	24	1	1	16.87	3	0.25	0	0	F	1	1	1	0	0	1	1	1	0	0	1	1	0	0	0	0	1	1	1	1	0	0	0	0	0	0	0	0	0	0	0	0	0	0	0
37471	16	4	2021	2021-04-05	37471	28	1	1	23.85	4	0.29	0	0	F	1	1	0	1	0	1	0	1	0	0	0	0	0	0	0	0	1	1	1	0	0	0	0	0	0	0	0	0	0	0	0	0	0	0	0
37476	16	4	2021	2021-04-05	37476	28	1	1	15.32	0	0.23	0	0	M	1	0	0	0	0	0	0	0	0	1	0	0	0	0	0	0	0	0	0	0	0	0	0	0	0	0	0	0	0	0	0	0	0	0	0
37479	16	4	2021	2021-04-05	37479	54	1	1	16.05	3	0.99	0	0	M	0	0	1	0	0	1	0	1	0	0	1	0	0	0	0	0	1	0	0	0	0	0	0	0	0	0	0	0	0	0	0	0	0	0	0
37504	16	4	2021	2021-04-05	37504	80	1	1	14.88	6	3.77	0	0	M	1	1	0	0	0	0	1	0	0	0	0	0	0	0	0	1	0	0	0	0	0	0	1	0	1	0	0	0	0	0	0	0	0	0	0
37514	16	4	2021	2021-04-05	37514	35	1	1	17.92	4	0.23	0	0	M	1	1	0	0	0	0	0	0	0	1	1	0	0	0	0	0	0	0	0	0	0	0	0	0	0	0	0	0	0	0	0	0	0	0	0
37515	16	4	2021	2021-04-05	37515	49	1	1	17.53	6	4.4	0	0	F	1	0	1	0	1	1	1	1	0	0	1	0	0	0	0	0	1	1	1	1	0	0	1	0	0	0	0	0	0	0	0	0	0	0	0
37517	16	4	2021	2021-04-05	37517	26	1	1	18.54	10	0.23	0	0	M	1	1	1	0	1	1	0	0	1	1	0	0	0	0	0	0	1	0	0	0	0	0	0	0	0	0	0	0	0	0	0	0	0	0	0
37537	16	4	2021	2021-04-05	37537	32	1	1	12.79	2	3.41	0	0	F	0	1	1	0	1	1	1	1	0	1	1	0	1	0	0	1	1	0	0	0	0	0	0	0	0	0	0	0	0	0	0	0	0	0	0
37637	16	4	2021	2021-04-06	37637	21	1	1	20.92	5	0.25	0.94	0.68	F	0	0	0	0	0	1	1	1	0	0	1	1	0	0	0	0	0	0	0	0	0	0	0	0	0	0	0	0	0	0	0	0	0	0	0
37640	16	4	2021	2021-04-06	37640	52	1	1	15.73	3	0.2	0.72	0.51	F	1	1	0	1	0	1	0	1	0	1	0	0	0	0	0	0	1	0	0	1	0	0	0	0	0	0	0	0	0	0	0	0	0	0	0
37643	16	4	2021	2021-04-06	37643	40	1	1	18.46	6	1.35	0	0	M	1	1	1	0	1	1	1	1	1	1	1	0	1	0	0	0	0	1	1	0	0	0	0	0	0	0	0	0	0	0	0	0	0	0	0
37653	16	4	2021	2021-04-06	37653	41	1	1	20.39	6	0.5	0	0	M	1	1	1	0	0	1	1	1	1	0	1	0	0	1	0	1	1	0	0	0	0	0	0	0	0	0	0	0	0	0	0	0	0	0	0
37666	16	4	2021	2021-04-06	37666	44	1	1	16.95	4	1.04	0	0	M	0	1	0	0	0	1	0	1	1	1	1	1	0	0	0	1	0	1	1	0	0	0	0	0	0	0	0	0	0	0	0	0	0	0	0
37682	16	4	2021	2021-04-06	37682	19	1	1	15.75	7	0.66	0	0	F	0	1	1	0	1	1	1	1	1	1	1	0	0	0	0	1	1	0	0	1	0	0	0	0	0	0	0	0	0	0	0	0	0	0	0
37685	16	4	2021	2021-04-06	37685	54	1	1	19.64	7	1.44	0	0	F	0	1	1	0	0	1	1	1	1	1	1	0	0	0	0	1	1	1	1	0	0	0	1	0	1	0	0	0	0	0	0	0	0	0	0
37695	16	4	2021	2021-04-06	37695	25	1	1	29.57	8	3.6	0	0	F	0	1	1	0	1	0	1	0	0	1	1	0	0	0	0	0	0	1	1	0	0	0	0	0	0	0	0	0	0	0	0	0	0	0	0
37706	16	4	2021	2021-04-06	37706	46	1	1	27.39	5	2.2	0	0	F	0	1	0	0	1	1	0	1	0	0	1	1	0	0	0	1	1	1	1	0	0	0	1	0	0	1	0	0	0	0	0	0	0	0	0
37711	16	4	2021	2021-04-06	37711	52	1	1	19.96	6	2.87	0	0	F	0	1	1	1	0	1	1	0	0	0	1	0	0	0	0	1	0	1	1	0	0	0	0	0	0	0	0	0	0	0	0	0	0	0	0
37789	16	4	2021	2021-04-07	37789	35	1	1	19.22	7	0.29	0	0	F	0	0	1	0	1	1	0	1	0	1	0	1	0	0	0	0	1	0	1	1	0	0	0	0	0	0	0	0	0	0	0	0	0	0	0
37796	16	4	2021	2021-04-07	37796	36	1	1	19.41	6	1.6	0	0	M	1	0	0	0	1	1	1	1	0	1	1	0	0	0	0	1	1	1	1	1	0	0	0	0	0	0	0	0	0	0	0	0	0	0	0
37798	16	4	2021	2021-04-07	37798	60	1	1	16.25	2	2.87	0	0	F	0	0	1	0	0	1	1	0	0	0	0	1	0	0	0	1	1	0	0	0	0	0	0	0	0	0	0	0	0	0	0	0	0	0	0
37845	16	4	2021	2021-04-07	37845	28	1	1	14.38	4	0.37	0	0	F	1	1	1	1	0	1	1	1	0	1	0	1	0	0	0	0	1	1	1	0	0	0	0	0	0	0	0	0	0	0	0	0	0	0	0
37884	16	4	2021	2021-04-08	37884	57	1	1	19.99	3	1.3	0	0	F	1	1	1	1	0	1	0	1	1	0	0	0	0	0	0	0	0	0	0	0	0	0	0	0	0	0	0	0	0	0	0	0	0	0	0
37888	16	4	2021	2021-04-08	37888	46	1	1	16.15	3	0.29	0	0	M	1	1	1	0	0	0	0	1	1	1	0	0	0	0	0	1	1	0	1	0	0	0	0	0	0	0	0	0	0	0	0	0	0	0	0
37904	16	4	2021	2021-04-08	37904	34	1	1	14.62	6	0.3	0	0	M	1	1	1	0	0	1	1	1	0	0	0	0	0	0	0	0	1	0	0	0	0	0	0	0	0	0	0	0	0	0	0	0	0	0	0
37916	16	4	2021	2021-04-08	37916	59	1	1	17.71	3	0.23	0	0	M	1	1	1	0	1	0	0	1	1	1	1	0	1	0	0	1	0	0	0	0	0	0	1	1	0	0	0	0	0	0	0	0	0	0	0
37925	16	4	2021	2021-04-08	37925	57	1	1	21.72	8	1.13	0	0	M	1	0	1	1	0	1	0	1	0	1	0	1	1	0	0	0	1	1	1	1	1	0	0	0	0	0	0	0	0	0	0	0	0	0	0
37927	16	4	2021	2021-04-08	37927	21	1	1	31.08	4	0.33	0	0	M	0	1	0	1	0	1	1	0	1	0	1	1	0	0	0	1	0	1	1	0	0	0	0	0	0	0	0	0	0	0	0	0	0	0	0
37929	16	4	2021	2021-04-08	37929	68	1	1	18.55	10	0.19	0	0	F	0	1	1	0	0	0	1	1	0	1	0	1	0	0	0	1	0	0	0	1	0	0	1	0	1	0	0	0	0	0	0	0	0	0	0
37936	16	4	2021	2021-04-08	37936	27	1	1	20.94	2	0.36	0	0	M	1	1	1	1	0	0	1	0	0	1	1	0	0	0	0	1	1	0	0	0	0	0	0	0	0	0	0	0	0	0	0	0	0	0	0
37949	16	4	2021	2021-04-08	37949	39	1	1	16.76	2	0.38	0	0	F	0	1	1	0	0	1	1	1	1	1	1	0	0	0	0	1	0	0	0	1	0	0	0	0	0	0	0	0	0	0	0	0	0	0	0
38076	16	4	2021	2021-04-09	38076	24	1	1	19.11	3	1.19	0	0	M	0	1	1	0	0	0	0	1	1	0	0	0	0	0	0	0	1	0	0	0	0	0	0	0	0	0	0	0	0	0	0	0	0	0	0
38083	16	4	2021	2021-04-09	38083	22	1	1	14.32	8	1.44	0	0	F	1	1	1	0	0	1	1	1	1	0	1	0	0	0	0	0	1	1	1	0	0	0	0	0	0	0	0	0	0	0	0	0	0	0	0
38084	16	4	2021	2021-04-09	38084	32	1	1	26.74	4	1.15	0	0	M	1	1	0	0	1	0	0	1	0	1	1	1	0	0	0	1	1	1	1	0	0	0	0	0	0	0	0	0	0	0	0	0	0	0	0
38094	16	4	2021	2021-04-09	38094	60	1	1	16.82	6	0.38	1.11	0.62	F	1	1	0	0	0	1	1	1	0	1	1	1	0	0	0	1	1	0	0	1	0	0	1	0	0	0	0	0	0	0	0	0	0	0	0
38099	16	4	2021	2021-04-09	38099	31	1	1	16.74	5	0.49	0	0	F	0	1	1	0	1	1	1	1	0	0	1	1	0	0	0	1	1	0	0	1	0	0	0	0	0	0	0	0	0	0	0	0	0	0	0
38106	16	4	2021	2021-04-09	38106	61	1	1	22.19	11	0.46	0	0	F	1	1	1	1	1	1	0	1	0	1	1	0	0	1	0	0	1	0	1	1	0	0	1	0	0	0	0	0	0	0	0	0	0	0	0
38177	16	4	2021	2021-04-12	38177	44	1	1	14.59	3	2.79	0	0	F	1	1	1	1	0	1	1	1	0	1	1	1	0	0	0	1	0	0	0	0	0	0	0	0	0	0	0	0	0	0	0	0	0	0	0
38184	16	4	2021	2021-04-12	38184	28	1	1	23.12	6	0.36	0	0	F	0	1	1	1	0	0	1	1	0	1	0	0	1	0	0	1	1	1	1	1	1	0	0	0	0	0	0	0	0	0	0	0	0	0	0
38202	16	4	2021	2021-04-12	38202	58	1	1	24.8	7	0.25	0	0	M	1	1	1	0	0	1	0	1	0	1	1	0	0	0	0	1	1	1	1	0	0	0	0	0	0	0	0	0	0	0	0	0	0	0	0
38210	16	4	2021	2021-04-12	38210	32	1	1	18.78	3	0.24	0.69	0.65	M	1	1	1	1	0	1	1	1	1	1	1	0	0	0	1	1	1	0	0	1	0	0	0	0	0	0	0	0	0	0	0	0	0	0	0
38219	16	4	2021	2021-04-12	38219	46	1	1	21.07	4	0.28	0.69	0.57	M	1	1	1	0	1	1	0	1	0	1	1	1	1	0	0	1	1	1	1	0	0	0	1	0	0	0	0	0	0	0	0	0	0	0	0
38222	16	4	2021	2021-04-12	38222	59	1	1	16.63	2	0.61	0	0	F	0	0	0	0	1	0	0	1	0	0	0	0	0	0	0	0	0	0	0	0	0	0	0	0	0	0	0	0	0	0	0	0	0	0	0
38226	16	4	2021	2021-04-12	38226	40	1	1	17.73	3	0.3	0	0	F	1	1	1	1	0	1	0	0	0	0	0	0	0	0	0	0	0	0	0	0	0	0	0	0	0	0	0	0	0	0	0	0	0	0	0
38234	16	4	2021	2021-04-12	38234	38	1	1	18.73	5	0.53	0.52	0.65	F	1	1	1	0	0	1	1	1	1	0	1	1	1	0	0	1	0	1	1	1	0	0	0	0	0	0	0	0	0	0	0	0	0	0	0
38238	16	4	2021	2021-04-12	38238	37	1	1	22.63	3	3.49	0	0	F	1	1	0	0	0	1	0	1	0	1	1	0	0	0	0	1	0	0	0	1	0	0	0	0	0	0	0	0	0	0	0	0	0	0	0
38254	16	4	2021	2021-04-12	38254	68	1	1	14.51	1	4.33	0	0	M	1	1	0	0	0	0	1	0	0	0	1	0	0	0	0	1	0	0	0	0	0	0	0	0	0	0	0	0	0	0	0	0	0	0	0
38322	16	4	2021	2021-04-13	38322	72	1	1	20.86	8	5.27	0	0	F	1	1	0	1	0	1	1	1	0	1	1	1	0	0	0	1	1	1	1	1	0	0	1	0	0	0	0	0	0	0	0	0	0	0	0
38324	16	4	2021	2021-04-13	38324	25	1	1	26.47	8	1.46	1.99	0.81	F	1	1	1	0	1	1	0	1	0	0	0	1	1	0	0	0	1	0	0	1	0	0	0	0	0	0	0	0	0	0	0	0	0	0	0
38341	16	4	2021	2021-04-13	38341	67	1	1	28.04	9	1.84	0	0	F	0	1	0	0	1	0	0	1	0	0	0	0	0	0	0	1	1	0	1	1	1	0	1	0	0	0	0	0	0	0	0	0	0	0	0
38353	16	4	2021	2021-04-13	38353	38	1	1	21.84	4	1.83	0	0	M	1	1	0	0	0	1	0	1	0	1	0	1	0	0	0	1	1	0	0	1	1	0	1	0	0	0	0	0	0	0	0	0	0	0	0
38362	16	4	2021	2021-04-13	38362	60	1	1	18.97	5	0.51	0.68	0.54	F	1	1	1	0	0	1	1	1	1	1	1	0	0	0	0	0	1	0	0	0	0	0	1	0	0	0	0	0	0	0	0	0	0	0	0
38381	16	4	2021	2021-04-13	38381	51	1	1	20.49	10	1.62	2.58	2.4	F	1	1	1	1	1	1	0	1	0	1	1	1	1	0	0	1	1	0	0	0	0	0	1	0	0	0	0	0	0	0	0	0	0	0	0
38385	16	4	2021	2021-04-13	38385	53	1	1	17.01	6	0.4	0	0	M	1	1	1	0	0	1	1	1	1	1	1	1	0	0	0	1	1	0	1	0	0	0	1	0	0	0	0	0	0	0	0	0	0	0	0
38386	16	4	2021	2021-04-13	38386	26	1	1	15.43	4	0.29	0	0	F	1	1	1	0	1	1	0	1	1	1	1	1	0	0	1	1	1	0	0	0	0	0	0	0	0	0	0	0	0	0	0	0	0	0	0
38442	16	4	2021	2021-04-14	38442	48	1	1	18.87	10	0.52	0.33	0.35	M	1	1	0	1	1	1	1	1	0	1	1	0	0	0	0	0	1	0	0	1	0	0	0	0	0	0	0	0	0	0	0	0	0	0	0
38465	16	4	2021	2021-04-14	38465	35	1	1	10.63	4	0.24	1.03	0.66	F	1	1	1	0	0	1	1	0	0	1	1	0	0	0	0	0	1	0	0	0	0	0	0	0	0	0	0	0	0	0	0	0	0	0	0
38468	16	4	2021	2021-04-14	38468	36	1	1	23.55	2	3.33	0	0	M	0	1	1	0	0	0	1	0	0	0	0	1	0	0	0	1	0	0	0	0	0	0	0	0	0	0	0	0	0	0	0	0	0	0	0
38470	16	4	2021	2021-04-14	38470	58	1	1	17.34	8	0.33	0	0	F	1	1	1	0	0	1	1	1	1	1	0	1	1	1	0	0	1	1	0	0	0	0	1	0	0	0	0	0	0	0	0	0	0	0	0
38473	16	4	2021	2021-04-14	38473	38	1	1	16.83	4	0.34	0	0	F	1	1	1	0	0	1	1	1	0	0	1	0	0	0	0	1	1	0	0	0	0	0	0	0	0	0	0	0	0	0	0	0	0	0	0
38482	16	4	2021	2021-04-14	38482	51	1	1	13.57	3	0.25	0	0	F	0	1	1	0	0	1	0	1	0	0	1	0	0	0	0	0	1	0	0	1	1	0	1	0	0	0	0	0	0	0	0	0	0	0	0
38484	16	4	2021	2021-04-14	38484	54	1	1	17.23	4	0.23	0	0	M	1	1	0	0	0	0	1	0	1	1	0	0	0	0	0	0	0	0	0	1	1	0	0	0	0	0	0	0	0	0	0	0	0	0	0
[truncated: 583 more rows]
[truncated: 7 more columns]

## Sheet: Concordant>18a
Register	Continuous month	Month	Year	Date	Register	Age	Ag nasopharinge	PCR_Result	N1	DSSO	IgG-S	IgM-S	IgA-S	Sex	Fever	Cough	Sore Throat	Dyspnea	Diarrhea	Headache	Runny nose	Adynamia	Sputum	Chills	Nasal congestion	Conjuntival congestion	Difficult swallou	Rash	Lymphadenopathy	Sneezing	Myalgia	Anosmia	Ageusia	Nausea	Vomiting	Inapetence	Hypertension	Heart disease	Diabetes_Contr	Diabetes_notContr	Liver disease	Renal disease	Neuropathy	Lung disease	Neo_Solid tumor	Neo_Hemato	HIV	Immunodeficiency	Autoimmune disease
[truncated: 1,532 more rows]
[truncated: 7 more columns]
