# Supplementary material for: A SARS-CoV-2 Negative Antigen Rapid Diagnostic in RT-qPCR Positive Samples Correlates With a Low Likelihood of Infectious Viruses in the Nasopharynx
Source: Front Microbiol. 2022 Jul 27;13:912138. doi: 10.3389/fmicb.2022.912138 (PMC9364907; doi:10.3389/fmicb.2022.912138)
Supplement: Supplementary Table 5 — RT-qPCR, Ag-RDT, virus isolation and demographic information for concordant and discordant samples further analyzed. [file Table_5.xlsx]

## Sheet: concordant samples
Sample ID	Diagnostic PCR Results (CDC Kit)			VTM Genomic PCR Results (N gene CDC)	Subgenomic gene N PCR	Panbio Test Results VTM	Panbio Test Results Cell Culture #1	Panbio Test Results Cell Culture #2	PCR Genomic Results Cell Culture #1		PCR Genomic Results Cell Culture #2		Plaque Assay Results After #2 (PFU/mL)	Panbio Test Results Cell Culture #3	Plaque Assay Results Cell Culture After #3 (PFU/mL)	PCR Genomic Results Cell Culture #3		Final Result - Isolation (Y/N)	Sex	Age	Comorbidities	Use of imunossupressors	Disease severity	Vaccination status	DSSO	Fever	Cough	Sore Throat	Dyspnea	Diarrhea	Headache	Runny nose	Adynamia	Sputum	Chills	Nasal Congestion	Conjuntival Congestion	Difficulty swallowing	Rash	Lymphadenopathy	Sneezing	Myalgia	Anosmia	Ageusia	Nausea	Vomiting	Inapetence
	N1	N2	RP						Target	CT	Target	CT				Target	CT
26258	22.26	22.91	25.45	Not performed		Weak Positive	Weak Positive	Negative	N	26.19	N	27.66	Negative	Positive	plaques at 10 6 dilution	N	15.14	Yes	M	25	Tabagismo	No	Mild	Not vaccinated	3	MD	0	0	1	0	0	1	1	0	0	0	0	0	0	0	0	0	0	0	0	0	0
									ORF	27.43	ORF	28.8				ORF	15.46
26398	16.66	16.47	36.01	Not performed		Positive	Positive	Positive	N	18.27	N	18.23	Only CPE	Positive	14000000	N	15.08	Yes	F	25	None	No	Mild	Not vaccinated	1	0	0	0	0	0	0	0	1	0	0	0	0	0	0	0	0	0	0	0	0	0	0
									ORF	19.89	ORF	19.69				ORF	15.74
29955	22.1	24.5	30.53	Not performed		Weak Positive	Negative	Negative	N	24.41	N	23.42	plaques at 10 4 dilution	Positive	plaques at 10 6 dilution	N	15.84	Yes	F	37	None	No	Mild	Not vaccinated	2	0	1	0	0	0	1	1	0	1	0	0	0	0	0	0	1	0	0	0	0	0	0
									ORF	25.04	ORF	24.88				ORF	15.96
17360	21.46	21.46	23.75	Not performed		Weak Positive	Negative	Negative	N	29.51	N	32.3	Negative	Not performed	Not performed	Not performed		No	F	44	None	No	Mild	Not vaccinated	5	1	0	0	1	1	1	0	1	0	1	1	0	0	1	0	0	1	1	0	1	0	0
									ORF	30.8	ORF	34.15
18720	27.51	26.96	25.78	Not performed		Weak Positive	Negative	Negative	N	27.68	N	27.97	plaques at 10 3 dilution	Positive	plaques at 10 5 dilution	N	15.95	Yes	M	28	None	No	MD	Not vaccinated	3	1	0	0	0	0	1	0	1	0	0	0	0	0	0	0	0	1	0	0	0	0	0
									ORF	27.86	ORF	29.81				ORF	16.07
26433	16.91	17.92	21.05	Not performed		Weak Positive	Negative	Negative	N	27.11	N	30.57	Negative	Not performed	Not performed	Not performed		No	M	38	Obesity	No	MD	Not vaccinated	9	1	1	0	1	0	1	0	0	0	1	0	0	0	0	0	0	1	1	1	0	0	0
									ORF	27.98	ORF	31.36
30064	25.82	27.11	25.21	Not performed		Weak Positive	Negative	Positive	N	22.25	N	16.48	Negative	Positive	9000000	N	15.68	Yes	F	22	None	No	MD	Not vaccinated	2	1	1	1	0	1	1	1	1	0	0	1	1	1	0	0	1	1	0	0	1	0	0
									ORF	21.24	ORF	15.59				ORF	16.05
28973	25.07	24.44	25.64	Not performed		Weak Positive	Negative	Negative	N	38.51	N	35.52	Negative	Not performed	Not performed	Not performed		No	F	23	None	No	Mild	Not vaccinated	6	0	1	1	1	0	1	1	1	0	0	0	0	0	0	0	1	0	1	0	0	0	0
									ORF	37.25	ORF	36.11
34743	18.29	19.39	28.31	Not performed		Weak Positive	Negative	Negative	N	32.61	N	35.15	Negative	Not performed	Not performed	Not performed		No	F	16	None	No	MD	Not vaccinated	2	1	1	0	0	0	1	0	1	1	0	0	1	0	0	0	0	1	1	1	1	0	0
									ORF	33.76	ORF	37.51
37332	16.93	19.07	41.06	Not performed		Weak Positive	Weak Positive	Negative	N	28.29	N	32.96	Negative	Not performed	Not performed	Not performed		No	M	57	Glaucoma	No	Mild	Not vaccinated	14	1	1	0	0	1	1	1	0	0	1	0	1	0	0	0	0	1	0	0	0	0	0
									ORF	29.87	ORF	34.02
37376	21.1	21.28	24.03	Not performed		Positive	Strong Positive	Strong Positive	N	15.17	N	15.39	Only CPE	Not performed	Not performed	Not performed		Yes	M	51	High Blood Pressure, Cardiopathy, Diabetes	No	Mild	Not vaccinated	2	0	1	0	0	0	0	0	0	0	0	0	1	0	0	0	0	0	0	0	0	0	0
									ORF	16.95	ORF	16.89
37929	18.6	19.7	29.3	17.9	20.12	Positive	Positive	Positive	N	25.64	N	18.55	15000	Positive	Not performed	N	19.91	Yes	F	67	High Blood Pressure, Diabetes	No	MD	Partially vaccinated (1 dose - Coronavac)	10	0	1	1	0	0	0	1	1	0	1	0	1	0	0	0	1	0	0	0	1	0	0
									ORF	24.26	ORF	19.34				ORF	16.43
37936	20.9	21.8	29.2	19.36	21.62	Positive	Strong Positive	Strong Positive	N	14.72	N	13.49	600000	Positive	Not performed	N	17.49	Yes	M	26	None	No	Mild	Not vaccinated	2	1	1	1	1	0	0	1	0	0	1	1	0	0	0	0	1	1	0	0	0	0	0
									ORF	14.65	ORF	13.64				ORF	17.36
38177	14.6	14.9	0	16.49	18.48	Positive	Weak Positive	Positive	N	27.89	N	17.27	only CPE	Positive	950	N	15.16	Yes	F	43	None	No	Mild	Fully vaccinated (Coronavac)	3	1	1	1	1	0	1	1	1	0	1	1	1	0	0	0	1	0	0	0	0	0	0
									ORF	26	ORF	17.83				ORF	14.87
38637	22.6	23.5	27.3	23.85	26.46	Weak Positive	Negative	Negative	N	30.98	N	33.82	Negative	Not performed	Not performed	Not performed		No	M	47	HIV infection	No	Moderate	Not vaccinated	4	1	0	0	0	0	0	0	0	0	1	0	1	0	0	0	0	1	0	0	1	0	0
									ORF	31.43	ORF	34.32
41313	19.04	18.74	24.11	Not performed		Positive	Weak Positive	Negative	N	26.54	N	31.04	Negative	Not performed	Not performed	Not performed		No	M	49	None	No	Mild	Not vaccinated	3	1	1	0	0	0	1	1	1	1	1	1	1	0	0	0	1	1	0	1	0	0	0
									ORF	26.18	ORF	30.41
41606	15.39	15.33	0	15.47	17.11	Strong Positive	Positive	Positive	N	26.58	N	21.19	500	Positive	Not performed	N	21.57	Yes	F	25	None	No	Mild	Partially vaccinated (1 dose - Astrazeneca)	2	1	0	1	0	0	1	1	0	0	0	0	0	0	0	0	0	0	0	0	0	0	0
									ORF	23.82	ORF	19.45				ORF	15.5
42952	23.61	24.21	25.78	Not performed		Weak Positive	Weak Positive	Positive	N	26.55	N	16.39	12000000	Positive	Not performed	N	16.84	Yes	M	71	Diabetes, gastritis, dyslipdemia	No	Mild	Fully vaccinated (Coronavac)	1	0	1	0	0	0	1	0	0	0	0	0	0	0	0	0	0	0	0	0	0	0	0
									ORF	23.61	ORF	14.8				ORF	15.23
38238	22.6	22.8	26.3	24.48	27.03	Positive	Negative	Negative	N	16.09	N	13.95	Only CPE	Positive	450000	N	14.27	Yes	F	36	None	No	Mild	Not vaccinated	3	1	1	0	0	0	1	0	1	0	1	1	0	0	0	0	1	0	0	0	1	0	0
									ORF	14.97	ORF	12.99				ORF	13.81
38523	26.5	26.7	24.1	27.02	31.2	Weak Positive	Negative	Negative	N	36.91	N	36.64	Negative	Not performed	Not performed	Not performed		No	M	38	None	No	Mild	Not vaccinated	7	1	1	1	1	0	1	1	1	1	1	1	0	0	0	0	1	1	0	1	1	0	0
									ORF	38.47	ORF	37.01
40978	25.9	26.1	32.5	No Cq	No Cq	Weak Positive	Negative	Negative	N	38.51	N	37.23	Negative	Not performed	Not performed	Not performed		No	F	48	None	No	Mild	Not vaccinated	10	1	0	0	0	0	0	0	0	0	0	0	0	0	0	0	0	0	1	0	0	0	0
									ORF	39.85	ORF	37.58
40441	21.1	23.7	23.3	No Cq	No Cq	Weak Positive	Negative	Negative	N	29.87	N	33.44	Negative	Not performed	Not performed	Not performed		No	F	60	None	No	Mild	Partially vaccinated (1 dose - Coronavac)	10	1	1	0	0	1	1	0	1	0	1	1	0	0	0	0	0	1	0	0	0	0	0
									ORF	31.39	ORF	34.49
25154	20.08	20.9	22.5	Not performed		Weak Positive	Negative	Negative	N	29.83	N	26.75	1000	Not performed	Not performed	Not performed		Yes	F	25	None	No	Mild	Not vaccinated	9	0	0	0	1	1	1	1	1	0	0	0	0	0	0	0	1	1	1	1	0	0	0
									ORF	30.43	ORF	27.01

## Sheet: discordant samples
\	Diagnostic PCR Results (CDC Kit)			VTM Genomic PCR Results (N gene CDC)	VTM Subgenomic gene N PCR	Panbio Test Results VTM	Panbio Test Results Cell Culture #1	Panbio Test Results Cell Culture #2	PCR Genomic Results Cell Culture #1		PCR Genomic Results Cell Culture #2		Plaque Assay Results After #2 (PFU/mL)	Panbio Test Results Cell Culture #3	Plaque Assay Results Cell Culture After #3 (PFU/mL)	PCR Genomic Results Cell Culture #3		Final Result - Isolation (Y/N)	Sex	Age	Comorbidities	Use of imunossupressors	Disease severity	Vaccination status	DSSO	Fever	Cough	Sore Throat	Dyspnea	Diarrhea	Nausea/vomiting	Headache	Runny nose	Irritability/Confusion	Adynamia	Others	Sputum	Chills	Nasal Congestion	Conjuntival Congestion	Difficulty swallowing	Rash	Lymphadenopathy	Sneezing	Myalgia	Anosmia	Ageusia	Nausea	Vomiting
	N1	N2	RP						Target	CT	Target	CT				Target	CT
36956	22.38	22.83	25.56	Not performed		Negative	Negative	Positive	N	32.9	N	18.39	400	Not performed	Not performed	Not performed		Yes	M	21	None	None	MD	Not vaccinated	4	0	1	1	0	1	0	1	1	0	0	0	0	1	1	1	0	0	0	1	0	0	0	0	0
									ORF	35.2	ORF	19.63
24944	27.78	28.74	28.97	Not performed		Negative	Negative	Negative	N	33.7	N	37.73	Negative	Not performed	Not performed	Not performed		No	M	43	None	None	Mild	Not vaccinated	14	1	1	1	1	1	0	1	0	1	1	1	1	1	1	0	0	0	0	1	1	0	0	1	1
									ORF	34.86	ORF	36.52
18454	25.36	24.79	28.22	Not performed		Negative	Negative	Negative	N	25.31	N	22.06	Negative	Not performed	Not performed	Not performed		No	F	38	None	None	Mild	Not vaccinated	3	0	0	1	0	0	0	1	0	0	0	1	0	0	0	0	0	0	0	0	0	0	0	0	0
									ORF	26.13	ORF	22.89
26760	19.73	20.03	38.47	Not performed		Negative	Negative	Negative	N	32.51	N	31.05	only CPE at 10³ dilution	Weak positive	plaques at 10 6 dilution	N	19.7	Yes	F	60	None	None	Mild	Not vaccinated	7	0	0	0	0	0	1	1	1	0	0	0	0	0	1	0	0	0	0	0	0	0	0	1	0
									ORF	27.41	ORF	26.44				ORF	15.16
29012	29.17	31.36	31.99	Not performed		Negative	Negative	Negative	N	32.28	N	35.2	Negative	Not performed	Not performed	Not performed		No	M	37	HIV infection	None	MD	Not vaccinated	9	0	0	0	0	1	0	1	1	0	0	0	0	0	0	0	0	0	1	1	1	0	0	1	0
									ORF	31.85	ORF	34.91
24076	33.89	36.26	32.47	Not performed		Negative	Negative	Negative	N	36.6	N	37.92	Negative	Not performed	Not performed	Not performed		No	F	30	None	None	MD	Not vaccinated	15	1	1	1	1	1	0	1	1	0	1	0	1	1	1	1	1	0	1	1	0	1	1	1	1
									ORF	37.11	ORF	38.06
24485	31.3	32.17	26.29	Not performed		Negative	Negative	Negative	N	37.28	N	37.88	Negative	Not performed	Not performed	Not performed		No	F	22	None	None	MD	Not vaccinated	13	0	1	0	1	1	0	1	0	0	0	0	1	1	0	0	0	0	0	0	0	0	0	1	0
									ORF	36.33	ORF	36.95
26415	30.17	29.8	28.05	Not performed		Negative	Negative	Negative	N	34.6	N	37.24	Negative	Not performed	Not performed	Not performed		No	F	57	None	None	Mild	Not vaccinated	3	0	1	0	0	0	0	1	1	0	1	0	0	0	1	1	0	0	0	1	1	0	0	0	0
									ORF	34.7	ORF	37.75
25396	30.4	30.91	26.92	Not performed		Negative	Negative	Negative	N	38.72	N	39.65	Negative	Not performed	Not performed	Not performed		No	M	44	None	None	MD	Not vaccinated	5	1	1	1	0	1	0	1	1	0	1	0	1	0	0	0	1	0	0	1	1	1	1	0	0
									ORF	37.64	ORF	37.32
24312	30.05	31.04	27.7	Not performed		Negative	Negative	Negative	N	37.74	N	No Cq	Negative	Not performed	Not performed	Not performed		No	M	31	None	None	Mild	Not vaccinated	12	1	1	1	1	1	0	1	1	1	1	0	0	1	1	1	0	0	0	1	1	1	1	1	0
									ORF	36.97	ORF	38.12
30325	31.94	31.97	30.01	Not performed		Negative	Negative	Negative	N	37.32	N	38.87	Negative	Not performed	Not performed	Not performed		No	M	25	None	None	Mild	Not vaccinated	5	0	1	0	0	1	0	0	1	0	1	0	0	0	0	0	0	0	0	0	0	0	0	1	0
									ORF	36.67	ORF	38.97
23081	31.24	32.35	24.8	Not performed		Negative	Negative	Negative	N	36.97	N	38.66	Negative	Not performed	Not performed	Not performed		No	M	35	None	None	MD	Not vaccinated	13	1	1	1	0	1	0	1	1	1	1	0	0	1	1	0	0	0	0	1	1	1	1	1	1
									ORF	36.38	ORF	37.4
25758	23.95	25.29	23.18	Not performed		Negative	Negative	Negative	N	33.56	N	35.49	Negative	Not performed	Not performed	Not performed		No	F	56	Hypothyroidism	None	MD	Not vaccinated	6	0	1	0	0	0	0	1	0	1	1	1	0	0	1	0	0	0	0	1	1	0	0	0	0
									ORF	33.81	ORF	35.72
25515	24.29	24.72	25.28	Not performed		Negative	Negative	Negative	N	32.46	N	36.27	Negative	Not performed	Not performed	Not performed		No	M	24	None	None	Mild	Not vaccinated	10	0	0	1	0	0	0	0	0	0	1	0	0	0	1	0	0	0	0	1	0	1	1	0	0
									ORF	32.13	ORF	35.67
25501	24.9	25.15	21.99	Not performed		Negative	Negative	Negative	N	36.12	N	39.69	Negative	Not performed	Not performed	Not performed		No	M	24	None	None	Mild	Not vaccinated	6	0	0	1	1	0	0	1	1	0	1	1	1	0	1	0	0	0	0	1	0	1	0	0	0
									ORF	36.93	ORF	37.68
20856	27.58	28.4	24.8	Not performed		Negative	Negative	Negative	N	38.12	N	37.43	Negative	Not performed	Not performed	Not performed		No	F	58	High Blood Pressure, High Blood Pressure, Abnormal Uterine Blleding	None	MD	Not vaccinated	6	0	0	0	0	1	0	1	0	0	0	0	0	0	0	0	0	0	0	1	0	1	1	0	0
									ORF	38.27	ORF	37.74
25652	26.3	26.3	25.73	Not performed		Negative	Negative	Negative	N	35.63	N	34.27	Negative	Not performed	Not performed	Not performed		No	M	34	None	None	MD	Not vaccinated	2	0	0	1	0	0	0	1	1	0	1	0	1	0	1	0	0	0	0	1	1	0	0	1	0
									ORF	35.86	ORF	33.82
19849	27.15	27.69	26.4	Not performed		Negative	Negative	Negative	N	34.93	N	37.91	Negative	Negative	Negative	N	36.63	No	F	34	Asthma	None	MD	Not vaccinated	6	1	1	1	1	0	0	1	1	0	1	1	0	0	0	0	0	0	0	0	1	1	1	0	0
									ORF	34.2	ORF	37.41				ORF	39.64
23850	29.1	30.12	27.57	Not performed		Negative	Negative	Negative	N	34.2	N	37.29	Negative	Not performed	Not performed	Not performed		No	F	43	None	None	MD	Not vaccinated	6	1	1	1	1	1	0	1	0	0	1	0	0	0	1	1	0	0	0	0	1	0	0	1	1
									ORF	34.13	ORF	36.87
30329	29.35	28.98	25.6	Not performed		Negative	Negative	Negative	N	37.29	N	38.51	Negative	Negative	Negative	N	36.37	No	F	28	None	None	Mild	Not vaccinated	6	0	1	1	0	1	0	1	1	0	1	0	0	0	1	0	0	0	0	1	1	1	1	1	0
									ORF	37.23	ORF	36.77				ORF	37.33
25609	28.48	29.38	24.34	Not performed		Negative	Negative	Negative	N	33.76	N	37.9	Negative	Not performed	Not performed	Not performed		No	M	31	None	None	Mild	Not vaccinated	7	1	1	1	1	1	0	0	1	0	1	1	0	1	0	0	0	0	0	1	0	1	1	0	0
									ORF	33.97	ORF	38.04
25518	27.66	28.49	27.98	Not performed		Negative	Negative	Negative	N	38.89	N	34.6	Negative	Negative	Negative	N	37.31	No	F	52	High Blood Pressure, Diabetes	None	Mild	Not vaccinated	7	1	1	1	0	1	0	1	0	0	1	0	0	0	1	0	0	0	0	0	1	1	1	0	0
									ORF	No Cq	ORF	35.35				ORF	35.83
29139	28.59	28.94	26.44	Not performed		Negative	Negative	Negative	N	36.66	N	36.76	Negative	Negative	Negative	N	36.47	No	F	34	Diabetes	None	MD	Not vaccinated	8	1	0	1	1	1	0	1	1	1	1	0	0	1	1	1	1	0	1	0	1	1	1	1	0
									ORF	36.36	ORF	36.7				ORF	37.36
23647	25.85	26.61	28.61	Not performed		Negative	Negative	Negative	N	36.64	N	40.14	Negative	Negative	Negative	N	38.77	No	F	39	Asthma, past tuberculosis	Budesonid, montelucaste	Mild	Not vaccinated	9	0	1	1	1	0	0	1	0	0	1	0	0	0	1	0	1	0	0	0	1	1	1	1	0
									ORF	38.71	ORF	37.8				ORF	38.52
30172	30.46	31.51	24.71	Not performed		Not performed	Negative	Negative	N	36.98	N	38.89	Negative	Not performed	Not performed	Not performed		No	M	23	None	None	Mild	Not vaccinated	Asymptomatic	0	0	0	0	0	0	0	0	0	0	0	0	0	0	0	0	0	0	0	0	0	0	0	0
									ORF	37.63	ORF	39.9
34818	37.4	39.3	29.6	Not performed		Negative	Negative	Negative	N	37.76	N	37.55	Negative	Not performed	Not performed	Not performed		No	F	16	None	None	Mild	Not vaccinated	3	0	0	0	0	0	0	1	0	0	0	0	0	0	0	0	0	0	0	0	0	0	0	0	0
									ORF	37.75	ORF	39.67
36103	26.75	27.4	25.75	Not performed		Negative	Negative	Negative	N	39.2	N	37.87	Negative	Not performed	Not performed	Not performed		No	F	16	None	None	MD	Not vaccinated	3	0	1	1	0	0	0	0	0	0	1	0	0	0	0	0	1	0	0	0	1	0	0	0	0
									ORF	39.53	ORF	39.55
38324	26.5	27.7	30	No detected	No detected	Negative	Negative	Negative	N	36.07	N	37.54	Negative	Not performed	Not performed	Not performed		No	F	24	None	None	Mild	Not vaccinated	8	1	1	1	0	1	0	1	0	0	1	0	0	0	0	1	1	0	0	0	1	0	0	1	0
									ORF	36.32	ORF	36.55
38649	23.4	24.2	26.6	24.82	26.37	Negative	Negative	Negative	N	34.38	N	36.89	Negative	Not performed	Not performed	Not performed		No	M	43	None	None	Mild	Not vaccinated	7	1	1	0	0	0	0	1	0	0	1	0	1	0	1	0	0	0	0	0	1	1	1	0	0
									ORF	35.83	ORF	37.86
39244	26.4	26.6	24.5	28.59	37.09	Negative	Negative	Negative	N	NP	N	NP	only CPE at 104 dilution	Strong Positive	13500	N	12	Yes	M	53	Diabetes	None	Mild	Not vaccinated	11	1	1	0	1	0	0	1	1	1	1	1	1	1	0	1	0	1	1	0	1	0	0	1	0
									ORF	NP	ORF	NP				ORF	11.78
43102	26.1	27.4	29.2	28.28	31.27	Negative	Negative	Negative	N	36.32	N	37.05	Negative	Not performed	Not performed	Not performed		No	F	59	High Blood Pressure, Diabetes, Hypercolesterolemia, Multinodular goiter	None	Mild	Fully Vaccinated (Coronavirus)	15	0	1	1	0	1	0	1	1	0	1	0	0	0	1	1	0	0	0	1	1	0	0	1	1
									ORF	36.18	ORF	37.92
43237	24.6	24.9	26.6	25.14	27.69	Negative	Negative	Negative	N	32.05	N	35.9	Negative	Not performed	Not performed	Not performed		No	F	21	None	None	Mild	Not vaccinated	9	0	1	1	1	0	0	1	1	0	1	0	0	0	1	1	0	0	0	1	1	0	0	0	0
									ORF	33.2	ORF	36.24
37871	22.83	23.54	30.07	23.97	26.23	Negative	Negative	Negative	N	30.16	N	33.62	Negative	Not performed	Not performed	Not performed		No	M	45	None	None	Mild	Not vaccinated	11	1	1	1	0	1	0	1	1	1	1	0	1	0	0	0	0	0	0	1	1	1	1	0	0
									ORF	30.46	ORF	33.76
42441	28	26.68	26.28	29.81	33.23	Negative	Negative	Negative	N	39.97	N	37.69	Negative	Not performed	Not performed	Not performed		No	F	51	High Blood Pressure	None	Mild	Partially vaccinated (1 dose - Coronavirus)	7	0	1	1	1	1	0	0	1	0	0	0	0	0	1	0	0	0	0	0	1	0	0	0	0
									ORF	37.63	ORF	37.16
43431	27.21	28.42	27.33	Not performed		Negative	Negative	Negative	N	37.92	N	39.86	Negative	Not performed	Not performed	Not performed		No	F	37	Bronchitis, Sinusitis	None	MD	Not vaccinated	8	0	1	1	0	0	0	0	0	1	0	0	0	0	1	0	0	0	0	1	0	0	0	0	0
									ORF	37.96	ORF	38.76
37925	21.7	23	23.4	23.26	25.4	Negative	Negative	Negative	N	34.82	N	32.35	Negative	Not performed	Not performed	Not performed		No	M	57	None	None	Mild	Not vaccinated	8	1	0	1	1	0	0	1	0	0	1	0	0	1	0	1	1	0	0	0	1	1	1	1	1
									ORF	30.64	ORF	33.09
38202	24.8	25.7	28.1	25.83	29.26	Negative	Negative	Negative	N	36.73	N	36.41	Negative	Negative	Negative	Not performed		No	M	57	None	None	Mild	Not vaccinated	7	1	1	1	0	0	0	1	0	0	1	0	0	1	1	0	0	0	0	1	1	1	1	0	0
									ORF	35.83	ORF	36.44
41980	28	28.5	28.4	28.78	36.7	Negative	Negative	Negative	N	37.3	N	37.34	Negative	Not performed	Not performed	Not performed		No	M	72	None	None	MD	Not vaccinated	11	0	1	0	0	0	0	1	0	0	0	0	0	1	0	0	0	0	0	1	0	1	1	0	0
									ORF	38.74	ORF	36.35
[truncated: 1 more columns]
