# Supplementary material for: A SARS-CoV-2 Negative Antigen Rapid Diagnostic in RT-qPCR Positive Samples Correlates With a Low Likelihood of Infectious Viruses in the Nasopharynx
Source: Front Microbiol. 2022 Jul 27;13:912138. doi: 10.3389/fmicb.2022.912138 (PMC9364907; doi:10.3389/fmicb.2022.912138)
Supplement: Supplementary Table 6 — RT-qPCR, Ag-RDT, virus isolation and demographic information for the follow-up group. [file Table_6.xlsx]

## Sheet: Folha1
	Sample colection	Sample ID	Delta from sample colection (days)	Diagnostic PCR Results (CDC Kit)			Panbio Test Results VTM	Sorologic Results	Anti Spike IgG (DC.45)	Anti Nucleocapside IgG (DC.45)	Vaccination Status	VTM Genomic PCR Results (N gene CDC)	VTM Subgenomic gene N PCR	Panbio Test Results Cell Culture #1	Panbio Test Results Cell Culture #2	PCR Genomic Results Cell Culture #1		PCR Genomic Results Cell Culture #2		Plaque Assay Results After #2 (PFU/mL)	Panbio Test Results Cell Culture #3	Plaque Assay Results Cell Culture After #3 (PFU/mL)	PCR Genomic Results Cell Culture #3		Final Result - Isolation (Y/N)	Sex	Age	Comorbidities	Use of imunossupressors	Disease severity	DSSO (1st test)	Fever	Cough	Sore Throat	Dyspnea	Diarrhea	Headache	Runny nose	Irritability/Confusion	Adynamia	Sputum	Chills	Nasal Congestion	Conjuntival Congestion	Difficulty swallowing	Rash	Lymphadenopathy	None	Sneezing
				N1	N2	RP										Target N	Target Orf	Target N	Target Orf				Target N	Target Orf
1	2021-01-06	30556	13	19.83	21.56	36.58	Positive	Negative	0.45	0.73	Unvaccinated	18.22	17.05	Positive	Positive	20.88	20.23	31.28	30.95	560000	Not performed	Not performed	Not performed	Not performed	Yes	M	52	High Blood Pressure	None	Mild	1	1	0	1	0	0	1	0	0	1	0	1	0	0	1	0	0	0	0
	2021-01-19	31479		25.1352	25.3205	25.8097	Negative	Positive	2.45	6.3	Unvaccinated	32.55	30.86	Negative	Negative	36.24	36.54	36.68	36.71	Negative	Not performed	Not performed	Not performed	Not performed	No
2	2021-06-30	46827	8	19.55	19.62	30.29	Positive	Positive	4.86	2.3	Fully - Coronavac	18.83	19.2	Positive	Weak positive	23.04	23.06	25.82	25.82	Only CPE	Not performed	Negative	Not performed	Not performed	No	F	80	High Blood Pressure, Diabetes	None	Mild	6	0	1	0	0	0	1	1	0	0	1	0	1	1	0	0	0	0	1
	2021-07-08	47486		24.557	24.1165	25.358	Negative	Positive	5.47	6.12	Fully - Coronavac	26.93	27.16	Negative	Negative	31.96	31.87	37.26	35.94	Negative	Not performed	Not performed	Not performed	Not performed	No
3	2021-01-06	30578	9	17.86	18.44	0	Positive	Negative	0.34	1.64	Unvaccinated	15.19	14.23	Strong positive	Strong positive	16.4	15.06	15.56	13.45	CPE at 10 2 dilution	Strong positive	30000	14.03	13.45	Yes	M	61	Lower Limb Varicose Veins	None	MD	2	1	1	0	0	1	0	1	0	1	1	1	0	1	0	0	0	0	1
	2021-01-15	31316		27.1515	27.3381	27.7494	Negative	Indeterminate	1.48	3.45	Unvaccinated	30.37	28	Weak positive	Strong positive	19.97	18.44	15.6	13.93	CPE at 10 2 dilution	Strong positive	2500000	14.62	14.2	Yes
	2021-01-25	31777	19	29.384	30.5809	27.9438	Negative	Positive	3.99	6.07	Unvaccinated	36.36	No detected	Negative	Negative	39.97	39.6	32.98	32.39	Negative	Negative	600000	29.34	29.31	Yes
	2021-02-01	32433	26	28.257	29.3705	27.1606	Negative	Positive	3.57	6.15	Unvaccinated	42.66	No detected	Negative	Negative	No detected	No detected	No detected	41	Negative	Not performed	Not performed	Not performed	Not performed	No
4	2021-05-14	41803	6	13.53	15.88	33.51	Positive	Positive	4.01	0.84	Unvaccinated	22.14	21.87	Positive	Weak positive	28.73	28.6	32.14	32.04	Negative	Not performed	Not performed	Not performed	Not performed	No	F	33	None	None	Mild	4	1	1	0	1	1	0	0	1	1	1	1	1	0	0	0	0	0	0
	2021-05-20	42596		25.595	26.7117	24.7207	Negative	Positive	4.31	6.32	Unvaccinated	29.01	29.5	Negative	Negative	34.4	34.21	16.57	15.91	Negative	Not performed	Not performed	Not performed	Not performed	No
5	2021-05-07	40961	12	14.74	14.72	43.43	Positive	Negative	0.42	1.46	Unvaccinated	24.48	24.63	Positive	Weak positive	32.34	32.46	36.09	36.37	Negative	Negative	Negative	33.73	34.08	No	M	33	None	None	Mild	5	1	1	1	0	0	1	0	0	1	1	0	1	0	0	0	0	0	1
	2021-05-19	42366		20.9665	20.6905	24.8413	Negative	Positive	3.90	3.15	Unvaccinated	24.46	24.77	Negative	Negative	33.56	31.49	36.65	34.85	Negative	Not performed	Not performed	Not performed	Not performed	No
	2021-05-25	43056	18	28.2422	33.9522	24.1443	Negative	Positive	3.90	Not performed	Unvaccinated	37.11	No detected	Negative	Negative	35.55	35.2	39.63	39.03	Negative	Not performed	Not performed	Not performed	Not performed	No
6	2021-05-12	41446	12	13.75	13.86	0	Positive	Negative	0.30	0.19	Unvaccinated	17.49	18.07	Strong positive	Strong positive	15.77	15.07	14.52	13.19	1500000	Not performed	Not performed	Not performed	Not performed	Yes	F	30	None	None	Mild	3	1	1	1	0	0	1	1	0	1	0	1	1	1	0	1	0	0	0
	2021-05-24	42995		29.4012	29.9338	27.7655	Negative	Positive	2.44	2.06	Unvaccinated	30.67	31.67	Negative	Negative	36.21	35.69	38.17	36.92	Negative	Not performed	Not performed	Not performed	Not performed	No
7	2021-05-24	42926	9	14.06	14.75	28.41	Positive	Negative	0.27	0.29	Unvaccinated	18.19	18.73	Positive	Positive	23.05	22.81	25.71	25.49	Negative	Not performed	Not performed	Not performed	Not performed	No	F	31	None	None	Mild	6	1	1	1	0	0	1	1	0	1	1	0	0	0	1	0	0	0	1
	2021-06-02	44256		23.8247	24.1958	31.0355	Negative	Positive	3.47	2.67	Unvaccinated	31.48	31.42	Negative	Negative	35.64	36.1	36.33	36.97	Negative	Not performed	Not performed	Not performed	Not performed	No
8	2021-05-21	42752	12	22.22	22.92	23.37	Weak positive	Positive	4.50	1.18	Fully - Astrazeneca	26.77	27.09	Negative	Negative	33.19	36.62	35.78	35.2	Negative	Not performed	Not performed	Not performed	Not performed	No	F	50	High Blood Pressure	None	Mild	7	1	0	0	0	0	1	1	0	1	0	1	1	0	0	0	0	0	1
	2021-06-02	44262		23.8247	24.1958	31.0355	Negative	Positive	2021-04-28	2.16	Fully - Astrazeneca	No detected	No detected	Negative	Negative	36.36	36.95	35.77	36.05	Negative	Not performed	Not performed	Not performed	Not performed	No
9	2021-01-14	31178	18	14.61	13.96	0	Positive	Negative	0.84	0.32	Unvaccinated	16.77	15.31	Strong positive	Strong positive	24.01	21.65	19.49	17.66	120000	Not performed	Not performed	Not performed	Not performed	Yes	M	23	None	None	Mild	2	1	0	0	0	0	0	1	0	0	1	0	1	0	0	0	0	0	0
	2021-02-01	32420		28.0265	30.529	23.8252	Negative	Positive	3.39	2.98	Unvaccinated	37.3	No detected	Negative	Negative	35.72	36.25	35.9	36.07	Negative	Not performed	Not performed	Not performed	Not performed	No
10	2021-01-18	31374	10	15.16	14.93	0	Positive	Negative	0.36	0.67	Unvaccinated	17.49	16.05	Strong positive	Strong positive	17.99	17.43	16.33	15.56	250000	Not performed	Not performed	Not performed	Not performed	Yes	M	51	None	None	Mild	4	0	1	0	0	0	0	0	0	1	0	0	0	0	0	0	0	0	1
	2021-01-28	32124		16.5664	17.3228	29.2018	Weak positive	Positive	3.95	5.25	Unvaccinated	24.09	22.79	Negative	Negative	24.18	24.43	26.93	27.21	Negative	Not performed	Not performed	Not performed	Not performed	No
11	2021-01-11	30894	14	22.21	21.99	30.13	Positive	Negative	0.26	0.3	Unvaccinated	19.89	18.52	Weak positive	Positive	25.56	27.01	28.43	29.92	incontables plaques at 10 2 dilution	Not performed	Not performed	Not performed	Not performed	Yes	M	46	High Blood Pressure	None	Mild	4	1	1	0	0	0	0	1	0	1	0	1	0	0	0	0	0	0	1
	2021-01-25	31773		25.5545	26.8157	25.294	Negative	Positive	3.72	4.98	Unvaccinated	28.73	27.69	Negative	Negative	38.85	36.51	40.36	37.98	Negative	Not performed	Not performed	Not performed	Not performed	No
12	2021-01-07	30684	32	25.66	26.71	29.68	Positive	Negative	0.89	0.4	Unvaccinated	21.77	20.67	Weak positive	Negative	25.56	27.01	28.43	29.92	Negative	Not performed	Not performed	Not performed	Not performed	No	M	52	None	None	Mild	8	1	1	1	1	0	0	1	0	0	1	1	0	0	1	0	0	0	1
	2021-02-08	32872		28.5258	36.7793	24.983	Negative	Positive	1.95	2.14	Unvaccinated	35.03	37.65	Negative	Negative	37.37	37.28	36.49	37.65	Negative	Not performed	Not performed	Not performed	Not performed	No
13	2021-06-29	46726	10	14.68	14.17	0	Positive	Indeterminate	2021-01-15	0.56	Unvaccinated	17.51	18.24	Positive	Strong positive	21.35	21.23	12.82	12.32	30000000	Not performed	Not performed	Not performed	Not performed	Yes	F	42	None	None	Mild	3	1	1	1	0	1	1	1	0	1	0	1	1	0	0	0	0	0	1
	2021-07-09	47602		20.2428	21.8464	25.5399	Negative	Positive	2.59	1.84	Unvaccinated	27.16	27.08	Negative	Negative	35.7	35.74	35.7	35.74	Negative	Not performed	Not performed	Not performed	Not performed	No
14	2021-06-01	44049	14	17.83	18	0	Positive	Positive	2021-02-18	0.46	Fully - Astrazeneca	18.94	19.53	Positive	Weak positive	24.57	24.31	27.3	27.11	Only CPE	Not performed	Not performed	Not performed	Not performed	No	F	51	None	None	Mild	4	1	1	0	1	0	1	0	0	0	1	1	1	0	0	0	0	0	0
	2021-06-15	45494		28.8325	34.9236	25.842	Negative	Positive	4.73	3.44	Fully - Astrazeneca	33.54	34.85	Negative	Negative	39.71	37.12	37.15	35.03	Negative	Not performed	Not performed	Not performed	Not performed	No
15	2021-01-06	30548	9	19.7	20.92	0	Positive	Negative	0.29	0.53	Unvaccinated	17.17	16.04	Strong positive	Strong positive	22.94	21.34	18.95	15.88	600000	Not performed	Not performed	Not performed	Not performed	Yes	M	52	Diabetes	None	Mild	4	1	1	0	0	1	1	1	0	0	1	1	0	0	0	0	0	0	0
	2021-01-15	31283		18.5773	19.4306	27.6083	Negative	Positive	2021-03-30	5.73	Unvaccinated	22.96	21.67	Negative	Negative	30.22	30.72	34.01	34.28	Negative	Not performed	Not performed	Not performed	Not performed	No
16	2021-01-07	30651	12	17.96	17.46	24.17	Positive	Negative	0.43	2	Unvaccinated	17.71	16.49	Positive	Strong positive	15.46	14.86	13.99	12.98	1000	Not performed	Not performed	Not performed	Not performed	Yes	F	61	High Blood Pressure	None	Mild	7	0	1	0	0	0	0	1	0	1	0	0	0	0	0	0	0	0	1
	2021-01-19	31483		18.7619	19.0021	24.5036	Negative	Positive	2.41	3,45	Unvaccinated	21.82	20.74	Negative	Negative	26.09	26.33	28.96	28.96	Negative	Negative	sem plaques ou CPE	32.37	32.64	No
	2021-01-29	32236	22	23.6981	24.4168	29.3697	Negative	Positive	2.95	3.11	Unvaccinated	24.75	23.53	Negative	Negative	28.65	28.55	32.2	31.75	Negative	Negative	sem plaques ou CPE	34.34	34.4	No
17	2021-01-15	31338	12	14.96	14.93	0	Positive	Negative	2.82	0.55	Fully - Astrazeneca	16.51	17.43	Positive	Weak positive	21.83	22.64	22.15	21.79	1200	Not performed	Not performed	Not performed	Not performed	Yes	F	25	None	None	Mild	4	1	1	1	1	0	1	1	1	1	0	1	1	0	0	0	0	0	1
	2021-01-27	31998		23.7801	24.4478	24.4296	Negative	Positive	2.56	2.14	Fully - Astrazeneca	24.51	24.96	Negative	Negative	29.17	30.6	31.52	33.06	Negative	Not performed	Not performed	Not performed	Not performed	No
18	6/29/2021	46728	8	14.7	18.54	18.24	Positive	Positive	4.82	0.41	Unvaccinated	18.54	18.24	Positive	Strong positive	18.47	18.14	14.89	13.96	900000	Not performed	Not performed	Not performed	Not performed	Yes	M	53	None	None	Mild	4	1	1	1	0	0	1	1	0	1	0	0	1	1	0	0	0	0	0
	2021-09-07	47600		24.3	27.48	28.62	Positive	Positive	4.01	2.59	Unvaccinated	27.48	28.62	Negative	Negative	34.73	33.28	39.64	35.89	CPE at 10 3 dilution	Negative	Negative	35.75	35.75	No
19	2021-01-07	30711	11	14.3	17.45	16.51	Positive	Negative	0.20	0.39	Unvaccinated	17.45	16.51	Strong positive	Strong positive	14.33	13.3	13.62	12.51	400000	Not performed	Not performed	Not performed	Not performed	Yes	F	38	Depression, anxiety	None	Mild	4	1	1	1	0	0	1	0	0	1	0	1	0	0	0	0	0	0	0
	2021-01-18	31388		22.1	26.5	25.35	Positive	Positive	2.82	3.72	Unvaccinated	26.5	25.35	Strong positive	Strong positive	16.1	14.99	13.95	12.99	1900000	Not performed	Not performed	Not performed	Not performed	Yes
20	2021-07-28	49461	14	16.55	17.6	35.66	Positive	Negative	0.36		Unvaccinated	16.02	21.55	Weak positive	Negative	24	23.75	18.19	20.04	45000	Not performed	Not performed	Not performed	Not performed	Yes	M	33	None	None	Mild	6	1	1	0	0	1	1	1	0	1	1	1	1	0	0	0	0	0	1
	2021-08-11	50917		25.7913	26.2108	22.1919	Negative	Positive	4.08		Unvaccinated	24.22	29.71	Negative	Negative	39.41	37.19	34.16	36.92	Negative	Not performed	Not performed	Not performed	Not performed	No
21	2021-07-21	48706	12	10.21	10.95	0	Strong positive	Positive	2.33		Fully - Coronavac	Not performed	Not performed	Not performed	Not performed	Not performed	Not performed	Not performed	Not performed	Not performed	Not performed	Not performed	Not performed	Not performed	Not performed	M	48	None	None	Mild	2	0	1	1	0	0	0	1	0	1	0	1	1	0	0	0	0	0	0
	2021-08-02	49874		28.0724	33.2876	25.9975	Negative	Positive	5.99		Fully - Coronavac	31.56	No detected	Negative	Negative	42.56	39.69	34.57	37.34	Negative	Not performed	Not performed	Not performed	Not performed	No
	2021-08-09	50621	19	29.6614	31.5692	25.5784	Negative	Positive	4.55		Fully - Coronavac	34.02	No detected	Negative	Weak positive	No detected	39.91	20.78	22.79	20000	Not performed	Not performed	Not performed	Not performed	Yes
	2021-08-16	51358	26	33.3244	36.2629	28.4329	Negative	Positive	5.60		Fully - Coronavac	36.68	No detected	Negative	Strong positive	37.84	38.15	14.52	16.14	850000	Not performed	Not performed	Not performed	Not performed	Yes
22	2021-07-28	49438	15	12.6	11.9	0	Positive	Positive	3.70		Fully - Astrazeneca	15.63	23.86	Positive	Strong positive	18.96	19.35	10.45	11.7	3500000	Not performed	Not performed	Not performed	Not performed	Yes	F	26	Hypothyroidism	None	Mild	2	0	1	1	0	0	1	0	0	0	0	0	1	0	0	0	0	0	0
	2021-08-11	50937		30.709	32.8922	24.191	Negative	Positive	4.92		Fully - Astrazeneca	36.6	0	Negative	Negative	No detected	40.2	33.25	36.51	Negative	Not performed	Not performed	Not performed	Not performed	No
23	2021-07-29	49588	12	13.77	14.63	0	Weak positive	Negative	0.25		Unvaccinated	15.43	20.66	Positive	Strong positive	19.21	20.56	10.6	11.79	5000000	Not performed	Not performed	Not performed	Not performed	Yes	F	53	Hypothyroidism	None	Mild	1	0	0	0	0	0	1	1	0	0	0	0	1	0	0	0	0	0	0
	2021-08-11	50885		25.0589	25.3668	28.4866	Negative	Positive	2021-04-22		Unvaccinated	26.67	30.64	Negative	Negative	33.22	34.78	33.35	35.74	Negative	Not performed	Not performed	Not performed	Not performed	No
24	2021-07-13	47790	17	21.98	22.73	23.1	Positive	Positive	2021-03-12		Unvaccinated	17.87	22.66	Negative	Negative	33.88	34.18	32.2	34.38	60000	Not performed	Not performed	Not performed	Not performed	Yes	F	45	None	None	Mild	13	1	1	0	0	0	1	0	0	0	0	0	0	0	0	0	0	0	0
	2021-07-20	48459		27.7357	34.1805	24.5241	Negative	Positive	5.75		Unvaccinated	32.91	0	Negative	Negative	38.48	38.77	33.35	36.28	Negative	Not performed	Not performed	Not performed	Not performed	No
25	2021-07-13	47797	6	21.52	22.11	27.05	Weak positive	Positive	4.31		Unvaccinated	25.1	29.08	Negative	Negative	34.75	36.17	33.13	35.51	Negative	Not performed	Not performed	Not performed	Not performed	No	F	62	High Blood Pressure, Diabetes, Dyslipidemia	None	Mild	8	1	1	0	1	0	1	1	0	1	1	1	1	0	0	0	0	0	1
	2021-07-19	48301		28.656	33.4727	26.9518	Negative	Positive	2021-06-17		Unvaccinated	36.81	0	Negative	Negative	35.79	37.9	34.1	35.74	Negative	Not performed	Not performed	Not performed	Not performed	No
26	2021-08-16	51384	8	15.99	14.91	0	Positive	Positive	2021-05-21		Unvaccinated	20.03	26.35	Weak positive	Strong positive	20.26	21.7	11.28	12.23	10500000	Not performed	Not performed	Not performed	Not performed	Yes	M	40	Asthma	None	Mild	2	1	1	1	1	0	1	1	0	1	1	1	1	0	0	0	0	0	1
	2021-08-24	52474		16.2211	16.5212	22.1122	Weak positive	Positive	5.72		Unvaccinated	27.51	33.11	Negative	Negative	33.27	34.07	34.14	36	Negative	Not performed	Not performed	Not performed	Not performed	No
	2021-09-09	54033	23	29.2149	31.1327	26.6057	Negative	Positive	5.81		Unvaccinated	31.12	No detected	Negative	Negative	34.8	36.54	34.05	36.26	Negative	Not performed	Not performed	Not performed	Not performed	No
27	2021-09-10	54142		15	14.45	37.17	Positive	Positive	2.99		Unvaccinated	16.6	22.25	Weak positive	Strong positive	20.16	21.93	10.51	11.96	9500000	Not performed	Not performed	Not performed	Not performed	Yes	M	46	Diabetes	None	Mild	3	0	1	1	0	0	1	1	0	1	0	0	0	0	0	0	0	0	1
	2021-09-21	54735	10	17.2606	18.6405	32.9742	Negative	Positive	5.58		Unvaccinated	18.82	26.5	Negative	Negative	26.64	27.96	27.93	29.35	Negative	Not performed	Not performed	Not performed	Not performed	No
28	2021-07-28	49473	12	15.36	15.99	41.69	Storng positive	Positive	5.00		Fully - Coronavac	16.49	22.3	Positive	Strong positive	18.82	17.32	10.31	11.6	3000000	Not performed	Not performed	Not performed	Not performed	Yes	M	24	None	None	Mild	1	0	1	1	0	0	1	1	0	0	1	1	1	0	0	0	0	0	0
	2021-08-09	50693		32.914	34.8391	26.6669	Negative	Positive	5.08		Fully - Coronavac	33.51	37.93	Negative	Negative	30.26	40.14	34.09	36.32	Negative	Not performed	Not performed	Not performed	Not performed	No
	2021-08-16	51366	19	32.3561	34.1891	27.7015	Negative	Positive	5.64		Fully - Coronavac	33.97	0	Negative	Negative	35.99	37.44	33.69	37.15	Negative	Not performed	Not performed	Not performed	Not performed	No
29	2021-08-17	51489	7	19.6	19.32	23.48	Weak positive	Positive	2.34		Unvaccinated	20.48	26.75	Negative	Strong positive	25.46	27.09	10.63	11.87	45000000	Not performed	Not performed	Not performed	Not performed	Yes	F	48	None	None	Mild	11	0	0	0	0	0	1	1	0	0	1	0	0	1	0	0	0	0	1
	2021-08-24	52385		24.9411	26.1506	22.8432	Negative	Positive	5.71		Unvaccinated	26.44	31.72	Negative	Positive	31.71	33.55	16.29	18.03	100000	Not performed	Not performed	Not performed	Not performed	Yes
	2021-08-30	53122	13	30.8703	33.7469	21.707	Negative	Positive	5.73		Unvaccinated	33.59	0	Negative	Negative	35.15	37.36	35.68	39.88	Negative	Not performed	Not performed	Not performed	Not performed	No
30	2021-07-30	49773	6	13.19	12.9	27.17	Strong positive	Indeterminate	2021-01-22		Unvaccinated	13.35	19.95	Strong positive	strong positive	15.04	16.44	10.73	12.39	60000	Not performed	Not performed	Not performed	Not performed	Yes	M	28	None	None	Mild	11	1	1	1	0	0	0	0	0	0	1	0	0	0	0	0	0	0	0
	2021-08-05	50315		26.58	27.6119	23.5683	Positive	Positive	2021-02-17		Unvaccinated	19.05	24.39	Weak positive	negative	25.4	26.89	28.77	30.37	Negative	Not performed	Not performed	Not performed	Not performed	No
	2021-08-11	50898	12	27.4614	28.1898	24.6349	Negative	Positive	4.72		Unvaccinated	28.06	33.34	Negative	negative	33.74	35.76	33.64	35.83	Negative	Not performed	Not performed	Not performed	Not performed	No
	2021-08-17	51467	18	31.2869	32.8738	23.7517	Negative	Positive	4.53		Unvaccinated	29.15	33.56	Negative	negative	34.53	37.21	34.5	37.33	Negative	Not performed	Not performed	Not performed	Not performed	No
[truncated: 6 more columns]
